# Supplementary material for: YEATS2 promotes malignant phenotypes of esophageal squamous cell carcinoma via H3K27ac activated-IL6ST
Source: Front Cell Dev Biol. 2025 Feb 18;13:1497290. doi: 10.3389/fcell.2025.1497290 (PMC11876388; doi:10.3389/fcell.2025.1497290)
Supplement: Supplementary file 1 [file Table2.xlsx]

## Sheet: Lists of DEGs in KYSE180 cell
Sheet 1：Differentially expressed genes in KYSE180
Gene ID	Gene Symbol	NC180 Expression	siRNA180 Expression	log2 (siRNA180/NC180)	FDR (NC180-vs-siRNA180)	Pvalue(NC180-vs-siRNA180)
101929097	101929097	1.6	0.63	-1.34465	0.00029	5e-05
107985971	107985971	0.16	0.53	1.72792	2e-05	0
112267922	112267922	0.35	0.07	-2.32193	0	0
64137	ABCG4	1.36	0.43	-1.6612	0	0
100526760	ABHD14A-ACY1	0	0.27	4.75489	0.00026	4e-05
58527	ABRACL	30.31	10.38	-1.54599	0	0
55	ACPP	2.31	5.37	1.21703	0	0
8754	ADAM9	38.79	11.08	-1.80773	0	0
84658	ADGRE3	6.44	2.56	-1.33092	0	0
10974	ADIRF	74.04	36.56	-1.01804	0	0
148	ADRA1A	0.3	0.84	1.48543	0	0
119385	AGAP11	0.38	0.19	-1	0	0
9447	AIM2	0.06	0.19	1.66297	8e-05	1e-05
100271873	AIRN	0.04	0.21	2.39232	0	0
50808	AK3	10.33	4.48	-1.20527	0	0
340811	AKR1C8P	0.2	0.41	1.03562	3e-05	0
216	ALDH1A1	13.45	30.88	1.19907	0	0
199857	ALG14	2.14	0.38	-2.49354	0	0
85365	ALG2	16.11	6.46	-1.31835	0	0
250	ALPP	1.04	0.29	-1.84246	0	0
285	ANGPT2	0.41	0.06	-2.77259	0	0
51129	ANGPTL4	11.58	3.68	-1.65386	0	0
55107	ANO1	6.21	2.86	-1.11858	0	0
290	ANPEP	0.22	0.05	-2.1375	0.00097	0.00018
164284	APCDD1L	0.97	0.46	-1.07635	9e-05	1e-05
93663	ARHGAP18	3.3	7.7	1.22239	0	0
57584	ARHGAP21	3.82	8.91	1.22185	0	0
9938	ARHGAP25	0.92	0.37	-1.31411	0.00023	4e-05
55207	ARL8B	28.42	11.17	-1.34728	0	0
10095	ARPC1B	82.67	21.01	-1.97629	0	0
534	ATP6V1G2	1.97	0.9	-1.1302	9e-05	2e-05
2683	B4GALT1	13.19	27.72	1.07148	0	0
101929639	B4GALT1-AS1	0.63	0	-5.97728	0	0
11041	B4GAT1	19.32	9.66	-1	0	0
60468	BACH2	0.32	0.66	1.04439	0	0
623	BDKRB1	3.14	1.42	-1.14487	0	0
BGIG9606_36387	BGIG9606_36387	0.23	0.01	-4.52356	0	0
BGIG9606_36931	BGIG9606_36931	4.27	1.69	-1.33721	0	0
BGIG9606_37386	BGIG9606_37386	0	0.23	4.52356	3e-05	1e-05
BGIG9606_37583	BGIG9606_37583	0.35	1.03	1.55722	0	0
BGIG9606_37790	BGIG9606_37790	7.88	3.64	-1.11426	0.00053	9e-05
BGIG9606_37923	BGIG9606_37923	0	0.04	2	0.00013	2e-05
BGIG9606_38183	BGIG9606_38183	0.09	0.3	1.73697	0	0
BGIG9606_38665	BGIG9606_38665	0.26	0.04	-2.70044	0	0
BGIG9606_38997	BGIG9606_38997	1.52	0.72	-1.078	0	0
BGIG9606_39707	BGIG9606_39707	0.23	0.04	-2.52356	3e-05	0
BGIG9606_39721	BGIG9606_39721	0.68	0	-6.08746	1e-05	0
BGIG9606_39999	BGIG9606_39999	0.04	0.2	2.32193	9e-05	1e-05
BGIG9606_40037	BGIG9606_40037	0.82	0.34	-1.27009	0.00011	2e-05
BGIG9606_40502	BGIG9606_40502	0.2	1.03	2.36457	1e-05	0
BGIG9606_41128	BGIG9606_41128	0.76	0.09	-3.078	0	0
BGIG9606_41212	BGIG9606_41212	0.21	0.52	1.30812	7e-05	1e-05
BGIG9606_41367	BGIG9606_41367	0.05	0.51	3.3505	0	0
BGIG9606_41603	BGIG9606_41603	0.01	0.23	4.52356	0.00057	0.0001
BGIG9606_42651	BGIG9606_42651	0.73	1.54	1.07696	0	0
BGIG9606_42837	BGIG9606_42837	0.24	0.05	-2.26303	6e-05	1e-05
BGIG9606_42981	BGIG9606_42981	0.75	0.24	-1.64386	1e-05	0
BGIG9606_43085	BGIG9606_43085	0.43	1.85	2.10512	0	0
BGIG9606_43162	BGIG9606_43162	0.07	0.27	1.94753	0	0
BGIG9606_43306	BGIG9606_43306	0.41	0.84	1.03477	0	0
BGIG9606_43515	BGIG9606_43515	0.02	0.16	3	0.00025	4e-05
BGIG9606_43896	BGIG9606_43896	0.23	0.54	1.23133	3e-05	0
BGIG9606_44717	BGIG9606_44717	1.59	0.69	-1.20436	0	0
BGIG9606_45072	BGIG9606_45072	7.5	53.82	2.84318	0	0
BGIG9606_46623	BGIG9606_46623	0.24	0.05	-2.26303	0.0006	0.00011
BGIG9606_46836	BGIG9606_46836	0.8	2.21	1.46597	0.0002	3e-05
BGIG9606_46870	BGIG9606_46870	0.79	0.35	-1.1745	0.00056	0.0001
BGIG9606_46904	BGIG9606_46904	0.28	0.99	1.822	0	0
BGIG9606_47841	BGIG9606_47841	0.04	0.29	2.85798	0	0
BGIG9606_47934	BGIG9606_47934	1.19	2.48	1.05938	0	0
BGIG9606_50401	BGIG9606_50401	0	0.13	3.70044	0.00098	0.00018
BGIG9606_50416	BGIG9606_50416	2.12	0.61	-1.79718	0.00016	3e-05
BGIG9606_50497	BGIG9606_50497	0.1	0.22	1.1375	0	0
BGIG9606_51543	BGIG9606_51543	0.3	0	-4.90689	7e-05	1e-05
BGIG9606_52369	BGIG9606_52369	0.94	2.19	1.2202	0.0004	7e-05
BGIG9606_52502	BGIG9606_52502	1.61	0	-7.33092	0.00047	8e-05
BGIG9606_53125	BGIG9606_53125	0.11	0.66	2.58496	0.00099	0.00019
BGIG9606_53171	BGIG9606_53171	0.98	2.61	1.4132	0	0
BGIG9606_53510	BGIG9606_53510	0.01	0.02	1	0	0
BGIG9606_53878	BGIG9606_53878	2.97	7.27	1.29149	0	0
BGIG9606_53976	BGIG9606_53976	0.09	0.18	1	0.00017	3e-05
BGIG9606_54017	BGIG9606_54017	0.85	0	-6.40939	0	0
BGIG9606_54132	BGIG9606_54132	0.21	19.69	6.55093	0	0
BGIG9606_54312	BGIG9606_54312	1.67	21.61	3.69378	0	0
BGIG9606_54329	BGIG9606_54329	0.41	1.67	2.02615	1e-05	0
BGIG9606_54332	BGIG9606_54332	1.23	0.07	-4.13516	0	0
BGIG9606_54391	BGIG9606_54391	2.18	0.65	-1.74582	0.00018	3e-05
BGIG9606_54521	BGIG9606_54521	0.62	1.39	1.16474	0	0
BGIG9606_54616	BGIG9606_54616	0.69	0.16	-2.10852	0	0
BGIG9606_54623	BGIG9606_54623	2.57	0.99	-1.37627	0.00025	4e-05
BGIG9606_54682	BGIG9606_54682	0.7	0.3	-1.22239	0	0
BGIG9606_54725	BGIG9606_54725	1.54	0.3	-2.3599	0	0
BGIG9606_54952	BGIG9606_54952	0	0.06	2.58496	0.00098	0.00018
BGIG9606_54991	BGIG9606_54991	1.99	10.06	2.33779	0	0
BGIG9606_55060	BGIG9606_55060	2.9	6.74	1.2167	0	0
BGIG9606_55074	BGIG9606_55074	0.26	0.13	-1	4e-05	1e-05
BGIG9606_55267	BGIG9606_55267	0.05	0.21	2.07039	0.00024	4e-05
BGIG9606_55353	BGIG9606_55353	0.23	0	-4.52356	0	0
BGIG9606_55473	BGIG9606_55473	0.91	1.82	1	0	0
BGIG9606_55821	BGIG9606_55821	0	0.58	5.85798	0	0
BGIG9606_55825	BGIG9606_55825	0.27	0	-4.75489	0.00013	2e-05
BGIG9606_55876	BGIG9606_55876	4.56	9.23	1.0173	0	0
BGIG9606_63297	BGIG9606_63297	1.28	0.56	-1.19265	0.00014	2e-05
BGIG9606_63613	BGIG9606_63613	0.2	1.75	3.12928	0	0
BGIG9606_64139	BGIG9606_64139	0.05	0	-2.32193	0.00019	3e-05
BGIG9606_64312	BGIG9606_64312	0.23	0.7	1.60572	0	0
BGIG9606_64637	BGIG9606_64637	0.1	0.03	-1.73697	0.00062	0.00011
BGIG9606_67700	BGIG9606_67700	0	0.35	5.12928	0	0
BGIG9606_67731	BGIG9606_67731	0	0.18	4.16993	1e-05	0
BGIG9606_67748	BGIG9606_67748	0	5.6	9.12928	0	0
BGIG9606_67769	BGIG9606_67769	0.66	0.21	-1.65208	9e-05	1e-05
BGIG9606_67777	BGIG9606_67777	25.91	0	-11.3393	0	0
BGIG9606_67823	BGIG9606_67823	7.94	2.2	-1.85164	0	0
BGIG9606_67885	BGIG9606_67885	70.64	33.69	-1.06816	0	0
BGIG9606_67903	BGIG9606_67903	5.18	10.4	1.00556	0	0
BGIG9606_67913	BGIG9606_67913	1.3	0	-7.02237	4e-05	1e-05
BGIG9606_67933	BGIG9606_67933	5.62	11.42	1.02292	0	0
BGIG9606_67950	BGIG9606_67950	0.11	0.84	2.93289	0	0
BGIG9606_67998	BGIG9606_67998	1.25	2.62	1.06764	0	0
BGIG9606_68018	BGIG9606_68018	31.74	6.25	-2.34437	0	0
BGIG9606_68049	BGIG9606_68049	0.04	0.2	2.32193	0.00056	0.0001
BGIG9606_68277	BGIG9606_68277	0.36	0.07	-2.36257	1e-05	0
BGIG9606_68386	BGIG9606_68386	0.3	1.37	2.19114	0	0
BGIG9606_68414	BGIG9606_68414	0.56	0.17	-1.71989	0.00042	7e-05
BGIG9606_68447	BGIG9606_68447	0	0.14	3.80735	0.00026	4e-05
BGIG9606_68474	BGIG9606_68474	0	0.45	5.49185	0.00013	2e-05
BGIG9606_68490	BGIG9606_68490	3.01	1.18	-1.35098	0	0
BGIG9606_68495	BGIG9606_68495	0.42	0.2	-1.07039	0.00032	5e-05
BGIG9606_68498	BGIG9606_68498	0.46	0	-5.52356	0	0
BGIG9606_68500	BGIG9606_68500	5.98	1.17	-2.35364	0	0
BGIG9606_68503	BGIG9606_68503	0.31	0.02	-3.9542	0.0006	0.00011
BGIG9606_68609	BGIG9606_68609	0.43	0	-5.42626	2e-05	0
BGIG9606_68655	BGIG9606_68655	0.67	0.12	-2.48113	0.00032	6e-05
23299	BICD2	7.93	23.68	1.57828	0	0
29998	BICRA	1.99	4.12	1.04988	0	0
330	BIRC3	4.82	2.12	-1.18497	0	0
100528022	BLOC1S1-RDH5	0.81	0.2	-2.01792	4e-05	1e-05
100526836	BLOC1S5-TXNDC5	4.84	1.32	-1.87447	0	0
26258	BLOC1S6	7.08	17.58	1.31211	0	0
90427	BMF	3.03	1.42	-1.09343	0	0
650	BMP2	1.63	0.8	-1.0268	0	0
654	BMP6	0.25	1.33	2.41143	0	0
154743	BMT2	3.09	0.97	-1.67155	0	0
552900	BOLA2	25.33	10.69	-1.24459	0	0
388962	BOLA3	81.83	39.68	-1.04422	0	0
100874093	BRWD1-AS1	0.08	0.01	-3	0	0
53339	BTBD1	10.38	4.67	-1.15231	0	0
685	BTC	0.91	2.06	1.17871	0	0
170393	C10orf91	7.48	3.71	-1.01162	0	0
56913	C1GALT1	13.52	4.55	-1.57116	0	0
127687	C1orf122	1.9	6.67	1.81169	0	0
10882	C1QL1	12	4.9	-1.29218	0	0
338761	C1QL4	2.28	1.03	-1.14639	0	0
128864	C20orf144	0.07	0.27	1.94753	0.00056	0.0001
84645	C22orf23	7.22	3.44	-1.06959	0	0
348738	C2orf48	2.43	0.99	-1.29546	0	0
51161	C3orf18	0.17	0	-4.08746	0.00088	0.00016
100996928	C7orf55-LUC7L2	3.2	6.7	1.06609	0	0
157657	C8orf37	2.57	1.13	-1.18545	0	0
771	CA12	0.64	0.12	-2.41504	0	0
768	CA9	1.71	0.85	-1.00846	0	0
777	CACNA1E	0.17	0.43	1.3388	0	0
8913	CACNA1G	0.41	0.12	-1.77259	0	0
781	CACNA2D1	3.89	1.7	-1.19424	0	0
27092	CACNG4	10.34	4.93	-1.06858	0	0
285782	CAGE1	0.05	0.18	1.848	0.00093	0.00018
10486	CAP2	5.38	2.27	-1.24491	0	0
84433	CARD11	10.65	26.67	1.32436	0	0
113201	CASC4	20.62	6.72	-1.61751	0	0
840	CASP7	5.61	14.57	1.37693	0	0
29070	CCDC113	4.4	2.07	-1.08787	0	0
283152	CCDC153	0.38	0.18	-1.078	3e-05	0
90416	CCDC32	4.68	12.94	1.46726	0	0
339829	CCDC39	0.04	0.08	1	0.00015	2e-05
896	CCND3	55.29	12.09	-2.1932	0	0
10983	CCNI	1.33	2.87	1.10962	0	0
126731	CCSAP	9.22	3.37	-1.45202	0	0
5218	CDK14	1.31	3.93	1.58496	0	0
1018	CDK3	1.23	0	-6.94251	0	0
1026	CDKN1A	43.67	20.77	-1.07214	0	0
56971	CEACAM19	2.41	0.98	-1.29818	0	0
752014	CEMP1	1.37	0.17	-3.01057	0	0
201254	CENPX	72.03	32.26	-1.15885	0	0
1114	CHGB	1	2.35	1.23266	0	0
8646	CHRD	1.59	0.64	-1.31288	0	0
1134	CHRNA1	0.47	2.87	2.61032	0	0
113189	CHST14	13.44	27.19	1.01654	0	0
53842	CLDN22	0	0.75	6.22882	0	0
137075	CLDN23	1.73	0.74	-1.22517	1e-05	0
6249	CLIP1	5.32	10.7	1.00811	0	0
112616	CMTM7	0.94	0.09	-3.38466	0	0
26507	CNNM1	0.33	0.94	1.51019	0	0
1303	COL12A1	5.92	2.64	-1.16506	0	0
80781	COL18A1	9.27	4.05	-1.19465	0	0
1286	COL4A4	0.27	0.65	1.26748	0.00025	4e-05
23127	COLGALT2	1.98	4.35	1.13551	0	0
100532731	COMMD3-BMI1	8.08	3.31	-1.28752	0	0
51200	CPA4	1.64	0.64	-1.35755	0	0
130749	CPO	0.25	2.99	3.58015	0	0
84766	CRACR2A	0.09	0.19	1.078	6e-05	1e-05
1397	CRIP2	52.97	24.31	-1.12363	0	0
83690	CRISPLD1	2.68	1.16	-1.20811	0	0
1410	CRYAB	7.17	14.67	1.03282	0	0
1417	CRYBB3	4.99	2.34	-1.09253	0	0
285463	CTBP1-AS	9.37	0.3	-4.96501	0	0
115908	CTHRC1	1.78	0.81	-1.13588	4e-05	1e-05
1514	CTSL	16.06	5.73	-1.48686	0	0
1520	CTSS	0.84	0.29	-1.53434	1e-05	0
2920	CXCL2	1.85	0.8	-1.20945	0.00019	3e-05
124936	CYB5D2	12.88	6.41	-1.00674	0	0
54905	CYP2W1	0.52	0.13	-2	0.00042	7e-05
126410	CYP4F22	0.65	0.26	-1.32193	0.00075	0.00014
27128	CYTH4	0.21	0.02	-3.39232	0.00032	6e-05
51473	DCDC2	0.95	2.88	1.60007	0	0
23576	DDAH1	6.17	1.95	-1.6618	0	0
23109	DDN	0.07	0.9	3.6845	0	0
23258	DENND5A	4.47	10.64	1.25115	0	0
64798	DEPTOR	1.08	2.42	1.16398	0	0
27294	DHDH	2.19	0.87	-1.33184	0.0001	2e-05
55449	DHRS4-AS1	5.6	0.94	-2.57469	0	0
57647	DHX37	3.43	6.97	1.02295	0	0
27185	DISC1	0.07	0.16	1.19265	0	0
161582	DNAAF4	0.56	0.13	-2.10692	0.00042	7e-05
101927718	DSG1-AS1	0.27	1.56	2.53051	0	0
1830	DSG3	20.42	45.62	1.15968	0	0
1846	DUSP4	5.35	2.33	-1.19921	0	0
22873	DZIP1	18.37	39.1	1.08982	0	0
10148	EBI3	1.92	0.61	-1.65423	1e-05	0
55741	EDEM2	8.43	2.8	-1.59011	0	0
1907	EDN2	0.83	0.13	-2.6746	4e-05	1e-05
151651	EFHB	0.07	0.33	2.23704	0.00063	0.00012
1960	EGR3	0.27	0.69	1.35364	0	0
2005	ELK4	4.88	11.52	1.23919	0	0
22936	ELL2	9.84	4.44	-1.1481	0	0
161436	EML5	0.6	0.28	-1.09954	0	0
2014	EMP3	4.45	1.52	-1.54973	0	0
57089	ENTPD7	1.5	0.54	-1.47393	0	0
255324	EPGN	0.67	1.64	1.29146	0	0
2045	EPHA7	0.31	0.67	1.11189	0	0
2051	EPHB6	0.36	0.03	-3.58496	5e-05	1e-05
2069	EREG	0.33	0.67	1.0217	0.00017	3e-05
109504726	ERV3-1-ZNF117	0.3	0.1	-1.58496	0.00012	2e-05
2159	F10	0.5	0	-5.64386	0.00047	8e-05
729234	FAHD2CP	1.7	0.75	-1.18057	6e-05	1e-05
199786	FAM129C	11.5	1.92	-2.58246	0	0
83648	FAM167A	1.86	0.78	-1.25376	0	0
345757	FAM174A	6.71	1.55	-2.11404	0	0
284800	FAM182A	0.03	0.85	4.82443	0	0
27146	FAM184B	0.07	0.18	1.36257	6e-05	1e-05
100528020	FAM187A	1.4	0.34	-2.04182	0.00027	5e-05
54942	FAM206A	19.84	6.75	-1.55545	0	0
10447	FAM3C	22.55	6.8	-1.72952	0	0
286336	FAM78A	0.49	1.49	1.60446	0	0
100128338	FAM83H-AS1	0.67	1.98	1.56327	0	0
151354	FAM84A	1.01	2.47	1.29016	0	0
653333	FAM86B2	0.26	1.26	2.27684	0.00037	6e-05
115795	FANCD2OS	0.69	0.04	-4.10852	0.00019	3e-05
55336	FBXL8	0.62	0.02	-4.9542	0	0
26260	FBXO25	2.55	7.29	1.51542	0	0
2208	FCER2	0.05	9.97	7.63952	0	0
2235	FECH	12.66	26.63	1.07278	0	0
10979	FERMT2	5.23	0.68	-2.9432	0	0
2312	FLG	0.2	0.09	-1.152	0.00032	6e-05
729614	FLJ37453	1.44	0.69	-1.0614	0.00022	4e-05
2330	FMO5	0.37	0.78	1.07595	0.00035	6e-05
23048	FNBP1	3.9	11.31	1.53605	0	0
64838	FNDC4	2.59	0.89	-1.54107	0	0
2346	FOLH1	0.14	0.53	1.92057	0.00012	2e-05
123811	FOPNL	11.39	26.11	1.19683	0	0
116113	FOXP4	8.93	18.03	1.01367	0	0
94234	FOXQ1	1.34	0.56	-1.25873	2e-05	0
23401	FRAT2	6.4	12.82	1.00225	0	0
2444	FRK	1.33	3.73	1.48775	0	0
123722	FSD2	0.13	0.02	-2.70044	0.00026	5e-05
9908	G3BP2	13.67	41.74	1.61042	0	0
8693	GALNT4	0.68	1.52	1.16046	0	0
23193	GANAB	50.07	111.88	1.15993	0	0
401472	GASAL1	1.91	0.44	-2.118	0	0
163351	GBP6	3.89	9.14	1.23242	0	0
2664	GDI1	0.43	1.95	2.18107	0	0
9945	GFPT2	4.97	1.76	-1.49767	0	0
9837	GINS1	6.76	3.37	-1.00427	0	0
2731	GLDC	0.3	0	-4.90689	0	0
2812	GP1BB	1.05	0	-6.71425	0	0
2852	GPER1	0.94	0.4	-1.23266	0.00014	2e-05
2875	GPT	0.08	0.04	-1	4e-05	1e-05
2887	GRB10	2.35	5.02	1.09503	0	0
80852	GRIP2	0.9	0.03	-4.90689	0	0
100093698	GS1-600G8.3	0	0.5	5.64386	0	0
2953	GSTT2	1.26	0.39	-1.69188	1e-05	0
2982	GUCY1A1	2.35	5.14	1.12911	0	0
22927	HABP4	1.09	2.72	1.31928	0	0
9001	HAP1	6.01	2.99	-1.00722	0	0
101927768	HDAC2-AS2	0.16	0.71	2.14975	0	0
100873945	HLTF-AS1	0.24	0.71	1.56478	0	0
3206	HOXA10	12.29	5.03	-1.28885	0	0
401233	HTATSF1P2	0.46	0.04	-3.52356	0	0
3358	HTR2C	0.48	1.09	1.18322	0	0
3386	ICAM4	2	0.91	-1.13606	0.00018	3e-05
3397	ID1	250.24	110.86	-1.17457	0	0
10561	IFI44	14.43	30.43	1.07642	0	0
646600	IGF2BP2-AS1	0.25	0.86	1.78241	0	0
3488	IGFBP5	2.25	4.64	1.0442	0	0
374918	IGFL1	2.48	0.51	-2.28177	0	0
55540	IL17RB	0.21	0	-4.39232	0.0006	0.00011
3560	IL2RB	0.43	0.02	-4.42626	0.00015	2e-05
9235	IL32	20.21	5.86	-1.7861	0	0
3572	IL6ST	19.42	8.92	-1.12243	0	0
3574	IL7	0.88	1.77	1.00817	0.00067	0.00012
3638	INSIG1	7.2	15.38	1.09499	0	0
11172	INSL6	0.29	0.08	-1.85798	0	0
65123	INTS3	0.32	4.91	3.93958	0	0
3688	ITGB1	50.15	20.19	-1.31261	0	0
100506443	ITPKB-IT1	0.09	0.54	2.58496	0	0
221895	JAZF1	6.2	2.86	-1.11625	0	0
133746	JMY	1.95	4.44	1.18709	0	0
7994	KAT6A	0.86	4.17	2.27764	0	0
84078	KBTBD7	5.21	2.33	-1.16095	0	0
23416	KCNH3	2.94	1.45	-1.01976	0	0
8645	KCNK5	0.64	0.23	-1.47644	2e-05	0
3785	KCNQ2	0.65	0.11	-2.56294	0.0004	7e-05
115207	KCTD12	0.57	0.19	-1.58496	0	0
9674	KIAA0040	20.19	8.12	-1.31409	0	0
23285	KIAA1107	0.27	0.67	1.3112	1e-05	0
547	KIF1A	0.27	0.1	-1.43296	3e-05	0
3861	KRT14	2719.88	1273.03	-1.09528	0	0
3868	KRT16	68.11	26.93	-1.33865	0	0
339241	KRT17P2	1.5	0.57	-1.39593	0	0
3852	KRT5	5696.75	2500.22	-1.18808	0	0
3855	KRT7	4.91	2.42	-1.02072	1e-05	0
51350	KRT76	43.19	18.98	-1.18622	0	0
144501	KRT80	14.19	3.36	-2.07834	0	0
3887	KRT81	0.46	0.04	-3.52356	0.00042	7e-05
51557	LGSN	0.29	0.01	-4.85798	0	0
54923	LIME1	1.49	0.15	-3.31228	0	0
161342	LINC00519	0.67	1.9	1.50377	0.00018	3e-05
170425	LINC00858	0.74	1.53	1.04793	0.00029	5e-05
100131434	LINC00893	0.27	0.6	1.152	0.00076	0.00014
401321	LINC00997	0.55	0.21	-1.38904	2e-05	0
154092	LINC01010	0.22	0.77	1.80735	0	0
100996490	LINC01206	1.16	2.53	1.12501	0	0
100506465	LINC01234	0.17	0.62	1.86673	5e-05	1e-05
103695436	LINC01269	0.19	0.78	2.03747	0	0
104326191	LINC01336	0.24	0.08	-1.58496	0	0
54944	LINC01521	0.78	1.93	1.30705	0	0
100505718	LINC01592	0.65	2.24	1.78499	5e-05	1e-05
256021	LINC01619	0.44	1.18	1.42321	0	0
102724698	LINC01905	0.38	1.28	1.75207	0	0
105377682	LINC01932	0.77	1.82	1.24101	0.00083	0.00015
100506319	LINC01988	0.83	0	-6.37504	0	0
105374165	LINC02006	0.39	1.12	1.52195	0	0
101930294	LINC02317	0.47	0	-5.55459	0	0
105369848	LINC02407	0.72	0	-6.16993	0	0
100873947	LMLN-AS1	0	0.38	5.24793	0	0
348801	LNP1	1.96	0.86	-1.18845	0	0
100128531	LOC100128531	0.28	0.95	1.7625	0	0
100130987	LOC100130987	6.55	2.49	-1.39535	0	0
100134868	LOC100134868	0.83	0.06	-3.79008	0	0
100190986	LOC100190986	0	0.19	4.24793	0.0005	9e-05
100294145	LOC100294145	0.79	0.24	-1.71882	0	0
100506544	LOC100506544	0.26	0.83	1.6746	0	0
100506725	LOC100506725	0.3	0.05	-2.58496	0.00053	0.0001
100507564	LOC100507564	0.15	1.11	2.88753	0	0
100996455	LOC100996455	0.22	0.76	1.7885	3e-05	0
100996549	LOC100996549	0.2	0.41	1.03562	0.00027	5e-05
100996720	LOC100996720	0.17	0	-4.08746	0	0
101059954	LOC101059954	1.01	0.01	-6.65821	0	0
101927478	LOC101927478	0.48	0.16	-1.58496	0	0
101927588	LOC101927588	0	0.09	3.16993	0	0
101927795	LOC101927795	0.92	1.9	1.04629	0	0
101927830	LOC101927830	3.51	1.48	-1.24587	0.00053	0.0001
101927954	LOC101927954	0.24	0.03	-3	0.00015	2e-05
101928118	LOC101928118	0.52	0.17	-1.61298	0.00047	8e-05
101928214	LOC101928214	0.06	0.01	-2.58496	0.00055	0.0001
101928372	LOC101928372	1.33	3.65	1.45647	0	0
101928728	LOC101928728	0.27	0.54	1	0	0
101929004	LOC101929004	13.21	27.34	1.04938	0	0
101929134	LOC101929134	11.37	4.81	-1.24112	0	0
101929185	LOC101929185	2.18	1	-1.12433	5e-05	1e-05
101929314	LOC101929314	0.48	0	-5.58496	0	0
101929898	LOC101929898	0.71	0	-6.14975	0	0
101929902	LOC101929902	0.02	0.2	3.32193	0.00025	4e-05
102723468	LOC102723468	0.02	0.27	3.75489	0.00023	4e-05
102723534	LOC102723534	0.12	0.66	2.45943	0	0
102723757	LOC102723757	2.51	13.79	2.45786	0	0
102723811	LOC102723811	0.2	0.02	-3.32193	0	0
102723834	LOC102723834	5.85	2.85	-1.03747	0	0
102724200	LOC102724200	0.49	0.15	-1.70782	7e-05	1e-05
102724238	LOC102724238	0.31	0	-4.9542	1e-05	0
102724330	LOC102724330	0.66	1.33	1.01089	2e-05	0
102724608	LOC102724608	0.32	0.15	-1.09311	0	0
102724814	LOC102724814	0	0.29	4.85798	0	0
102725072	LOC102725072	0.64	0.01	-6	0	0
105369318	LOC105369318	0.29	0	-4.85798	0	0
105369748	LOC105369748	0.58	0.16	-1.85798	8e-05	1e-05
105369782	LOC105369782	2.27	0.22	-3.36712	0	0
105369844	LOC105369844	1.25	3.16	1.338	0	0
105369914	LOC105369914	0.17	0.07	-1.28011	0.00053	0.0001
105370007	LOC105370007	3.58	1.15	-1.63833	4e-05	1e-05
105370364	LOC105370364	0.34	1.04	1.61298	0	0
105370475	LOC105370475	0.21	2.47	3.55605	0	0
105370489	LOC105370489	0.02	0	-1	9e-05	1e-05
105370500	LOC105370500	4.04	9.04	1.16197	0	0
105370524	LOC105370524	0.09	0	-3.16993	1e-05	0
105370689	LOC105370689	0.51	1.2	1.23447	2e-05	0
105370750	LOC105370750	0.03	0.11	1.87447	0.00017	3e-05
105370928	LOC105370928	0.72	1.54	1.09686	0.00036	6e-05
105371094	LOC105371094	0.01	10.16	9.98868	0	0
105371505	LOC105371505	1.68	5.25	1.64386	0	0
105371692	LOC105371692	0.11	0.49	2.15528	0.00083	0.00015
105371701	LOC105371701	1.17	3.04	1.37756	0	0
105371709	LOC105371709	0	0.13	3.70044	2e-05	0
105371839	LOC105371839	0.41	0.1	-2.03562	0.00011	2e-05
105372589	LOC105372589	0.67	1.53	1.1913	0	0
105372669	LOC105372669	0.43	1.41	1.71329	4e-05	1e-05
105372717	LOC105372717	3.08	1.54	-1	0	0
105372964	LOC105372964	1.04	2.41	1.21245	0	0
105373262	LOC105373262	0	0.17	4.08746	4e-05	1e-05
105373440	LOC105373440	0.21	0	-4.39232	0	0
105373560	LOC105373560	0.1	0.49	2.29278	0	0
105373689	LOC105373689	0.03	0.16	2.41504	0.00063	0.00012
105373949	LOC105373949	0	0.31	4.9542	0.0005	9e-05
105375019	LOC105375019	1.12	0.33	-1.76296	0	0
105375022	LOC105375022	0.15	0.81	2.43296	0	0
105375215	LOC105375215	2.06	8.75	2.08664	0	0
105375304	LOC105375304	0.03	0.58	4.27302	1e-05	0
105375655	LOC105375655	4.65	9.7	1.06075	0	0
105375800	LOC105375800	0.06	0.72	3.58496	0	0
105376963	LOC105376963	0.09	0.4	2.152	0	0
105377517	LOC105377517	0.38	0	-5.24793	0	0
105377540	LOC105377540	1.6	0.79	-1.01815	0.00031	5e-05
105377555	LOC105377555	3.35	1.05	-1.67377	0	0
105377979	LOC105377979	0.44	1.69	1.94145	0	0
105378230	LOC105378230	0	0.12	3.58496	0.00026	4e-05
105378419	LOC105378419	0.02	1.46	6.18982	0	0
105378506	LOC105378506	0.22	0	-4.45943	0.00088	0.00016
105378976	LOC105378976	0.07	0.03	-1.22239	0.0001	2e-05
105379028	LOC105379028	0.18	0.54	1.58496	0	0
105379040	LOC105379040	0	0.09	3.16993	0	0
105379126	LOC105379126	1.83	0.83	-1.14066	0	0
105379393	LOC105379393	2.97	0.94	-1.65973	0	0
105379633	LOC105379633	0.02	0.37	4.20945	1e-05	0
107984069	LOC107984069	0.05	0.2	2	0.00024	4e-05
107984138	LOC107984138	1.7	0.28	-2.60204	0	0
107984346	LOC107984346	1.34	0.02	-6.06609	0.0001	2e-05
107984455	LOC107984455	0.64	2	1.64386	0	0
107984546	LOC107984546	0.07	0.65	3.21501	0	0
107985381	LOC107985381	1.36	5.43	1.99735	0	0
107985388	LOC107985388	0.03	0.46	3.9386	2e-05	0
107985397	LOC107985397	0	0.24	4.58496	0	0
107985511	LOC107985511	0.78	1.96	1.32931	1e-05	0
107985692	LOC107985692	2.21	0.04	-5.7879	0	0
107985698	LOC107985698	0.21	0.43	1.03395	1e-05	0
107986135	LOC107986135	0.16	3.04	4.24793	0	0
107986303	LOC107986303	0.05	0.28	2.48543	0	0
107986400	LOC107986400	1.05	2.59	1.30256	0	0
107986554	LOC107986554	3.62	1.04	-1.79941	0	0
107986572	LOC107986572	0	0.15	3.90689	0	0
107986583	LOC107986583	0.77	1.93	1.32567	0	0
107986760	LOC107986760	1.44	0.04	-5.16993	0	0
107986776	LOC107986776	0.31	0.66	1.0902	0	0
107986797	LOC107986797	0.59	0.26	-1.1822	0	0
107987073	LOC107987073	0	0.13	3.70044	0.00013	2e-05
107987095	LOC107987095	1.2	0.55	-1.12553	0.00022	4e-05
107987138	LOC107987138	0.39	0.07	-2.47805	8e-05	1e-05
107987181	LOC107987181	4.81	2.32	-1.05191	0	0
107987251	LOC107987251	0.11	0.01	-3.45943	0.00019	3e-05
107987422	LOC107987422	2.22	0.58	-1.93643	0	0
107987457	LOC107987457	0.04	0.33	3.04439	2e-05	0
112267873	LOC112267873	0.1	0.3	1.58496	0.00091	0.00017
112267983	LOC112267983	0.18	0	-4.16993	0.00047	8e-05
112268035	LOC112268035	1.01	2.33	1.20597	0	0
112268114	LOC112268114	1.85	5.48	1.56665	0	0
112268124	LOC112268124	3.02	6.98	1.20868	0	0
112268150	LOC112268150	0.69	1.74	1.33442	0.0001	2e-05
112268158	LOC112268158	1.24	0.61	-1.02346	1e-05	0
112268223	LOC112268223	0	13.53	10.4019	0	0
112268244	LOC112268244	0.03	1.6	5.73697	0	0
112268301	LOC112268301	0.3	0.63	1.07039	1e-05	0
112268381	LOC112268381	0	0.22	4.45943	0	0
285638	LOC285638	2.66	6.44	1.27563	0.00056	0.0001
400541	LOC400541	8.43	4.14	-1.0259	0	0
401261	LOC401261	0	0.29	4.85798	0	0
554249	LOC554249	0.52	1.55	1.57568	0.00032	6e-05
642366	LOC642366	0.12	0.28	1.22239	0.00072	0.00013
729451	LOC729451	1.7	0.49	-1.79468	0	0
116844	LRG1	1.89	0.77	-1.29546	1e-05	0
84918	LRP11	23.11	8.82	-1.38967	0	0
221424	LRRC73	1.39	0.47	-1.56435	3e-05	0
149986	LSM14B	37.34	17.59	-1.08597	0	0
4050	LTB	3.06	0.85	-1.848	0	0
8581	LY6D	2.52	0.98	-1.36257	0.00026	4e-05
80741	LY6G5C	0.01	0.66	6.04439	0.00098	0.00018
79919	MAB21L4	3.28	1.3	-1.33518	0	0
4085	MAD2L1	57.84	17.23	-1.74714	0	0
104326051	MAFA-AS1	0	0.1	3.32193	0	0
378938	MALAT1	181.54	89.8	-1.0155	0	0
4130	MAP1A	1.32	0.61	-1.11366	0	0
389840	MAP3K15	0.02	0.11	2.45943	0.00014	2e-05
10746	MAP3K2	2.34	5.15	1.13806	0	0
401093	MBNL1-AS1	0.1	1.8	4.16993	0	0
23101	MCF2L2	1.2	0.19	-2.65896	0	0
4199	ME1	22.54	48.52	1.10609	0	0
23184	MESD	11.08	27.04	1.28714	0	0
10988	METAP2	66.29	21.39	-1.63185	0	0
55669	MFN1	17.47	41.25	1.23951	0	0
100532736	MINOS1-NBL1	0.08	1.76	4.45943	0	0
399959	MIR100HG	0.72	1.52	1.078	0.00035	6e-05
4312	MMP1	2.93	1.05	-1.48051	0	0
84311	MRPL45	27.05	11.47	-1.23776	0	0
28957	MRPS28	41.03	16.68	-1.29856	0	0
91283	MSANTD3	22.12	9.1	-1.28141	0	0
151507	MSL3P1	13.9	6.94	-1.00208	0	0
4502	MT2A	295.67	140.17	-1.07681	0	0
92170	MTG1	27.08	11.85	-1.19234	0	0
50804	MYEF2	5.5	12.13	1.14108	0	0
26579	MYEOV	8.12	4.03	-1.0107	0	0
100820829	MYZAP	0.34	0.01	-5.08746	0	0
4671	NAIP	0.14	0.03	-2.22239	0	0
4688	NCF2	1.7	3.54	1.05821	0	0
10499	NCOA2	1.84	3.87	1.07263	0	0
57447	NDRG2	23.23	10.8	-1.10496	0	0
56901	NDUFA4L2	3.22	1.58	-1.02714	0.00025	4e-05
6787	NEK4	5.72	2.83	-1.01521	0	0
4814	NINJ1	57.1	27.85	-1.03581	0	0
8508	NIPSNAP1	3.29	0.75	-2.13313	0	0
644524	NKX2-4	0.24	0.04	-2.58496	1e-05	0
9221	NOLC1	18.13	69.06	1.92947	0	0
388677	NOTCH2NLA	0.41	0.14	-1.5502	0	0
4883	NPR3	5.78	15.46	1.4194	0	0
4907	NT5E	9.96	1.75	-2.50879	0	0
4922	NTS	1.54	3.44	1.15948	0	0
55190	NUDT11	1.11	0.2	-2.47249	0	0
170688	NUDT4P2	0.25	1.47	2.55582	0	0
11054	OGFR	7.9	30.1	1.92984	0	0
343170	OR14K1	4.01	8.25	1.04079	0.00055	0.0001
114885	OSBPL11	7.72	16.14	1.06397	0	0
78990	OTUB2	0.95	2.09	1.1375	0	0
5029	P2RY2	7.75	2.95	-1.39348	0	0
55214	P3H2	2.04	0.34	-2.58496	0	0
29943	PADI1	1.07	0.45	-1.24961	0.00062	0.00011
11240	PADI2	0.44	0.14	-1.65208	1e-05	0
5049	PAFAH1B2	25.43	7.71	-1.72173	0	0
100288730	PAN3-AS1	0.21	0.44	1.06711	0	0
64761	PARP12	18.6	9.22	-1.01246	0	0
64081	PBLD	0.38	0.88	1.2115	2e-05	0
101928099	PCAT7	2.39	4.9	1.03577	0	0
54510	PCDH18	1.71	4.71	1.46173	0	0
57526	PCDH19	0.83	2.2	1.40632	0	0
56134	PCDHAC2	0.94	0.36	-1.38466	0	0
56125	PCDHB11	0.48	0.99	1.04439	0.00016	3e-05
100233209	PCED1B-AS1	0.12	0.01	-3.58496	1e-05	0
106736475	PCF11-AS1	0.24	0	-4.58496	0.00047	8e-05
57162	PELI1	5	10.15	1.02148	0	0
57161	PELI2	8.05	16.61	1.04499	0	0
64065	PERP	131.56	283.33	1.10676	0	0
5222	PGA5	0.65	0	-6.02237	0	0
267004	PGBD3	0.53	0.1	-2.40599	2e-05	0
80162	PGGHG	25.04	10.34	-1.276	0	0
9749	PHACTR2	0.96	2.48	1.36923	0	0
118788	PIK3AP1	3.32	7.06	1.08848	0	0
5288	PIK3C2G	0.06	0.19	1.66297	0.00014	2e-05
81579	PLA2G12A	4.22	8.79	1.05862	0	0
5328	PLAU	7.59	3.29	-1.20601	0	0
79156	PLEKHF1	3.44	1.56	-1.14086	0	0
57088	PLSCR4	0.84	0.36	-1.22239	8e-05	1e-05
5433	POLR2D	14.35	34.83	1.27928	0	0
401398	POT1-AS1	0.17	0.47	1.46713	5e-05	1e-05
5465	PPARA	12.24	5.45	-1.16728	0	0
5468	PPARG	1.26	2.67	1.08342	1e-05	0
23262	PPIP5K2	2.96	7.16	1.27436	0	0
79660	PPP1R3B	1.46	3.44	1.23644	0	0
5533	PPP3CC	5.7	2.77	-1.04108	0	0
166336	PRICKLE2	0.25	0.63	1.33342	0	0
101928001	PRKCA-AS1	0.41	0.16	-1.35755	0	0
55170	PRMT6	5.29	11.4	1.10769	0	0
5625	PRODH	1.43	2.96	1.04958	0	0
79056	PRRG4	15.2	6.61	-1.20135	0	0
64063	PRSS22	7.8	3.62	-1.10748	0	0
57716	PRX	1.61	3.33	1.04846	0	0
195827	PRXL2C	6.81	2.92	-1.22169	0	0
768239	PSAPL1	0.43	0.06	-2.8413	0	0
9536	PTGES	6.51	2.82	-1.20696	0	0
100885848	PTGES3L	0.52	0	-5.70044	0	0
5743	PTGS2	3.36	8.02	1.25514	0	0
101928378	PTOV1-AS2	0.97	0.28	-1.79256	0	0
5784	PTPN14	30.69	6.76	-2.18267	0	0
5771	PTPN2	26.81	12.37	-1.11593	0	0
11099	PTPN21	0.24	0.6	1.32193	0	0
5787	PTPRB	0.05	0.14	1.48543	0.00076	0.00014
51715	RAB23	9.75	3.64	-1.42146	0	0
25837	RAB26	4.82	1.6	-1.59096	0	0
54734	RAB39A	0.69	1.89	1.45372	0	0
338382	RAB7B	0.89	0.35	-1.34645	4e-05	1e-05
83937	RASSF4	1.61	0.74	-1.12146	0	0
9182	RASSF9	0.51	1.07	1.06904	0	0
57786	RBAK	0.83	2.72	1.71242	0	0
10179	RBM7	5.41	11.57	1.09669	0	0
5955	RCN2	45.11	13.83	-1.70565	0	0
8786	RGS11	0.27	0.54	1	0	0
10287	RGS19	8.49	20.62	1.28021	0	0
6000	RGS7	1.38	0.61	-1.17779	0.00016	3e-05
79608	RIC3	0.36	0	-5.16993	0	0
55177	RMDN3	7.98	3.44	-1.21398	0	0
57484	RNF150	0.4	0.98	1.29278	0	0
9616	RNF7	41.79	15.13	-1.46575	0	0
4920	ROR2	0.83	0.32	-1.37504	0	0
6096	RORB	0.06	0.36	2.58496	0	0
50484	RRM2B	6.27	3.07	-1.03023	0	0
23076	RRP1B	12.62	4.33	-1.54327	0	0
8634	RTCA	13.27	6.13	-1.11421	0	0
101926996	RUNDC3A-AS1	2.12	0.92	-1.20436	7e-05	1e-05
6288	SAA1	32.07	6.12	-2.38962	0	0
6289	SAA2	2.18	0.41	-2.41063	4e-05	1e-05
148398	SAMD11	0.33	0.08	-2.04439	2e-05	0
388228	SBK1	5.95	2.68	-1.15066	0	0
7857	SCG2	4.89	15.68	1.68102	0	0
6324	SCN1B	3.61	1.3	-1.47349	0	0
10993	SDS	0.25	0.06	-2.05889	4e-05	1e-05
80031	SEMA6D	0.81	2.26	1.48033	0	0
387923	SERP2	15.03	30.06	1	0	0
647174	SERPINE3	1.09	2.42	1.15068	0	0
5176	SERPINF1	5.85	2.4	-1.2854	0	0
83852	SETDB2	0.26	0.09	-1.53051	0.00027	5e-05
207107	SFTA1P	2.76	1.28	-1.10852	0.0006	0.00011
6442	SGCA	1.44	3.03	1.07325	0	0
6457	SH3GL3	0.45	1.1	1.28951	0.00036	6e-05
54436	SH3TC1	0.17	0.03	-2.5025	0.00044	8e-05
440829	SHISA8	0.45	0.1	-2.16993	0.00042	7e-05
9990	SLC12A6	4.95	28.41	2.5209	0	0
26266	SLC13A4	0.49	0.1	-2.29278	0	0
9123	SLC16A3	11.53	3.91	-1.56015	0	0
6574	SLC20A1	15.56	7.78	-1	0	0
6583	SLC22A4	0.67	0.31	-1.11189	0	0
6515	SLC2A3	2	0.8	-1.32193	0	0
6546	SLC8A1	0.05	0.11	1.1375	3e-05	0
6543	SLC8A2	0.27	0.76	1.49304	0	0
285195	SLC9A9	0.8	1.68	1.07039	0	0
6578	SLCO2A1	10.08	3.42	-1.55943	0	0
100533975	SLMO2-ATP5E	0.01	5.63	9.13699	0	0
79008	SLX1B	3.27	6.89	1.07521	0	0
101927659	SMAD1-AS2	0.03	0.2	2.73697	0	0
4092	SMAD7	4.33	2.14	-1.01676	0	0
6595	SMARCA2	8.69	3.89	-1.15959	0	0
100128055	SMARCA5-AS1	7.52	1.36	-2.46713	0	0
54065	SMIM11A	4.25	0.86	-2.30505	0	0
219537	SMTNL1	10.13	2.94	-1.78475	0	0
6620	SNCB	2.43	0.98	-1.3101	0	0
55084	SOBP	0.22	0.48	1.12553	0	0
30837	SOCS7	3.05	1.35	-1.17585	0	0
50964	SOST	4.19	1.4	-1.58152	0	0
134548	SOWAHA	1.55	0.51	-1.6037	0.00012	2e-05
11166	SOX21	8.35	18.52	1.14924	0	0
100507533	SOX21-AS1	3.24	6.49	1.00222	0	0
6660	SOX5	0.13	0.3	1.20645	0	0
11092	SPACA9	2.05	0.97	-1.07957	0.00015	3e-05
6674	SPAG1	8.19	2.19	-1.90293	0	0
55812	SPATA7	2.33	0.84	-1.47187	0	0
729597	SPDYE6	0.13	0.03	-2.11548	8e-05	1e-05
6691	SPINK2	2.35	0.79	-1.57274	0.00092	0.00017
6696	SPP1	1.5	3.02	1.00959	1e-05	0
100996712	SRGAP2D	2.29	5.21	1.18594	0	0
283687	ST20-AS1	0	0.2	4.32193	0.00098	0.00018
101735302	STAG3L5P	6.6	3.09	-1.09486	0	0
23673	STX12	3.37	8.07	1.25982	0	0
415117	STX19	0.03	0.47	3.96963	0.00037	7e-05
23213	SULF1	2.94	10.35	1.81574	0	0
27284	SULT1B1	1.52	3.71	1.28735	0	0
8831	SYNGAP1	0.1	0.52	2.37851	0	0
11346	SYNPO	3.64	1.36	-1.42033	0	0
90019	SYT8	0.85	0.36	-1.23947	3e-05	0
94122	SYTL5	0.22	0.48	1.12553	0.0005	9e-05
6876	TAGLN	15.16	6.13	-1.30631	0	0
414060	TBC1D3C	0.38	0.08	-2.24793	6e-05	1e-05
6899	TBX1	2.07	0.71	-1.54374	0	0
285966	TCAF2	0.59	1.56	1.40276	0.00021	4e-05
7062	TCHH	1.75	4.05	1.21057	0	0
100529145	TEN1-CDK3	0.47	1.15	1.2909	0.0001	2e-05
80312	TET1	1.82	0.74	-1.29834	0	0
400629	TEX19	0.67	1.59	1.24679	2e-05	0
7042	TGFB2	0.46	0.15	-1.61667	0	0
55901	THSD1	0.14	0	-3.80735	0.00047	8e-05
9220	TIAF1	2.67	1.16	-1.20271	0	0
353376	TICAM2	1.98	0.24	-3.04439	0	0
10440	TIMM17A	55.49	22.94	-1.27436	0	0
11011	TLK2	6.51	15.28	1.23092	0	0
53346	TM6SF1	0.94	0.39	-1.26919	1e-05	0
100302736	TMED7-TICAM2	2.79	5.97	1.09747	0	0
201799	TMEM154	10.64	4.83	-1.1394	0	0
25907	TMEM158	9.57	3.15	-1.60317	0	0
387522	TMEM189-UBE2V1	1.31	13.89	3.40641	0	0
161291	TMEM30B	40.44	11.76	-1.78189	0	0
140738	TMEM37	3.81	1.69	-1.17277	0	0
169200	TMEM64	4.57	1.64	-1.4785	0	0
283232	TMEM80	3.44	1.49	-1.2071	0	0
9407	TMPRSS11D	0.41	1.23	1.58496	0	0
100528016	TMX2-CTNND1	0.28	0	-4.80735	0	0
7127	TNFAIP2	39.79	19.18	-1.0528	0	0
8771	TNFRSF6B	0.76	0	-6.24793	0	0
8742	TNFSF12	0.49	0.06	-3.02975	0.00095	0.00018
79931	TNIP3	0.53	1.1	1.05344	0	0
7137	TNNI3	0.28	1.27	2.18133	0.00014	2e-05
56993	TOMM22	28.06	58.11	1.05027	0	0
401505	TOMM5	140.16	64.63	-1.1168	0	0
7171	TPM4	56.35	257.02	2.18939	0	0
7223	TRPC4	0.1	0.51	2.3505	0.00019	3e-05
283989	TSEN54	20.37	6.92	-1.5576	0	0
54082	TSPEAR-AS1	0.02	0.3	3.90689	1e-05	0
7263	TST	14.94	7.19	-1.05512	0	0
51807	TUBA8	0.09	0.52	2.53051	8e-05	1e-05
81027	TUBB1	0.35	0.14	-1.32193	0.00035	6e-05
130507	UBR3	3.32	1.48	-1.16559	0	0
54577	UGT1A7	0.44	9.21	4.38763	0	0
729852	UMAD1	6.92	1.79	-1.95081	0	0
23025	UNC13A	1.36	0.41	-1.72991	0	0
90249	UNC5A	1.57	0.45	-1.80277	0	0
100128176	UST-AS1	0.61	1.47	1.26894	0	0
6843	VAMP1	12.72	5.79	-1.13546	0	0
9341	VAMP3	44.38	18.81	-1.23841	0	0
64115	VSIR	7.15	2.75	-1.37851	0	0
51534	VTA1	22.69	7.12	-1.67211	0	0
4013	VWA5A	0.82	0.29	-1.49957	0.00057	0.0001
7450	VWF	0.28	0.1	-1.48543	2e-05	0
23558	WBP2	1.08	2.48	1.19931	0	0
7473	WNT3	0	0.28	4.80735	0	0
55689	YEATS2	29.64	8.69	-1.77012	0	0
388403	YPEL2	0.39	1.1	1.49596	0	0
729013	ZBED5-AS1	5.24	2.62	-1	0	0
29068	ZBTB44	4.02	9.35	1.21777	0	0
163227	ZNF100	0.3	0.68	1.18057	5e-05	1e-05
7771	ZNF112	0.93	2.43	1.38565	0	0
7728	ZNF175	0.15	0.55	1.87447	0.00011	2e-05
7770	ZNF227	3.4	7	1.04182	0	0
147687	ZNF417	0.35	1.13	1.6909	0	0
90233	ZNF551	1.49	3.14	1.07545	0	0
115196	ZNF554	0.94	2.02	1.10362	0.00092	0.00017
90317	ZNF616	1.07	3.44	1.6848	0	0
57547	ZNF624	0.23	0.57	1.30933	0.00018	3e-05
23361	ZNF629	6.58	14.76	1.16553	0	0
127665	ZNF648	0.23	0.61	1.40718	0.00056	0.0001
401509	ZNF658B	0.01	0.14	3.80735	5e-05	1e-05
144348	ZNF664	7.46	21.82	1.5484	0	0
171392	ZNF675	0.73	1.93	1.40263	0	0
91661	ZNF765	0.72	2.13	1.56478	0	0
91664	ZNF845	0.72	1.99	1.4667	0	0
344787	ZNF860	0.5	1.33	1.41143	0	0
9183	ZW10	6.35	16.22	1.35295	0	0

## Sheet: Lists of DEGs in KYSE450 cell
Sheet 2：Differentially expressed genes in KYSE450
Gene ID	Gene Symbol	NC450 Expression	siRNA450 Expression	log2 (siRNA450/NC450)	FDR (NC450-vs-siRNA450)	Pvalue(NC450-vs-siRNA450)
23157	45541	3.4	7.14	1.07039	0	0
55752	45546	43.35	19.73	-1.13564	0	0
1	A1BG	0.13	0.41	1.65711	1e-05	0
201651	AADACP1	0	0.37	5.20945	0.00013	3e-05
15	AANAT	0.08	0.34	2.08746	2e-05	0
103021294	ABALON	0.46	0.03	-3.9386	0	0
18	ABAT	0.95	0.28	-1.7625	0	0
26154	ABCA12	2.25	0.61	-1.88304	0	0
10347	ABCA7	0.7	0.21	-1.73697	0.00011	2e-05
8714	ABCC3	6.01	0.86	-2.80496	0	0
84448	ABLIM2	1.05	0.36	-1.54432	0	0
29	ABR	6.89	3.31	-1.05767	0	0
58527	ABRACL	49.18	14.78	-1.73443	0	0
340485	ACER2	3.15	1.09	-1.53102	0	0
51703	ACSL5	0.29	0.03	-3.27302	0	0
6296	ACSM3	1.12	3.4	1.60204	0	0
72	ACTG2	1.25	0.33	-1.92139	3e-05	1e-05
81569	ACTL8	0.23	0.89	1.95217	1e-05	0
92	ACVR2A	2.21	0.59	-1.90526	0	0
93	ACVR2B	2.98	1.23	-1.27665	0	0
100128640	ACVR2B-AS1	0.27	1.18	2.12776	0	0
8728	ADAM19	1.19	0.41	-1.53727	0	0
8747	ADAM21	0.15	0.05	-1.58496	0.00016	4e-05
53616	ADAM22	1.51	0.75	-1.00959	0	0
101	ADAM8	1.18	0.39	-1.59724	3e-05	1e-05
8754	ADAM9	59.41	18.93	-1.65003	0	0
9510	ADAMTS1	13.96	3.89	-1.84346	0	0
56999	ADAMTS9	0.96	0.16	-2.58496	0	0
57188	ADAMTSL3	0.88	0.15	-2.55254	0	0
54507	ADAMTSL4	0.98	0.29	-1.75673	1e-05	0
221442	ADCY10P1	0.48	1.09	1.18322	0.00011	3e-05
119	ADD2	2.45	7.04	1.52279	0	0
576	ADGRB2	0.59	0.26	-1.1822	0.00085	0.00021
577	ADGRB3	0.05	0.32	2.67807	4e-05	1e-05
165082	ADGRF3	5.9	1.65	-1.83825	0	0
221393	ADGRF4	0.95	0.17	-2.48239	0	0
23284	ADGRL3	0.2	0.46	1.20163	0.00099	0.00024
135	ADORA2A	3.39	0.67	-2.33905	0	0
113622	ADPRHL1	1.84	8.05	2.12928	0	0
147	ADRA1B	0.73	0.15	-2.28293	0	0
166	AES	56.48	143.47	1.34494	0	0
84740	AFAP1-AS1	2.48	0.74	-1.74474	0	0
84632	AFAP1L2	2.6	0.76	-1.77444	0	0
10939	AFG3L2	29.76	61.73	1.0526	0	0
79814	AGMAT	0.28	0.89	1.66838	0	0
375790	AGRN	56.02	24.39	-1.19965	0	0
50808	AK3	26.73	12.22	-1.12922	0	0
1645	AKR1C1	16.62	42.37	1.35012	0	0
1646	AKR1C2	29.93	88.76	1.56832	0	0
8644	AKR1C3	4.41	11.35	1.36384	0	0
84335	AKT1S1	30	63.34	1.07815	0	0
220	ALDH1A3	202.88	64.7	-1.64879	0	0
199857	ALG14	0.23	4.16	4.17688	0	0
85365	ALG2	20.2	7.39	-1.45071	0	0
386724	AMIGO3	0.48	0	-5.58496	0	0
51421	AMOTL2	19.34	7.56	-1.35513	0	0
272	AMPD3	4.91	1.26	-1.9623	0	0
273	AMPH	0.64	0.21	-1.60768	0.00065	0.00016
285	ANGPT2	0.04	0.4	3.32193	0	0
27063	ANKRD1	1.26	0.52	-1.27684	0.00026	6e-05
124930	ANKRD13B	4.63	9.71	1.06846	0	0
651746	ANKRD33B	20.51	10.03	-1.03201	0	0
157567	ANKRD46	7.65	1.99	-1.94269	0	0
54443	ANLN	94.74	45.34	-1.06319	0	0
55107	ANO1	5.06	0.92	-2.45943	0	0
389289	ANXA2R	0.11	0.83	2.91561	1e-05	0
306	ANXA3	135.74	53.3	-1.34864	0	0
309	ANXA6	3.74	7.86	1.07149	0	0
314	AOC2	0.4	0.86	1.10434	0.00067	0.00016
8639	AOC3	0.12	0.72	2.58496	0	0
130340	AP1S3	7.45	3.42	-1.12324	0	0
164284	APCDD1L	0.5	0.11	-2.18442	0	0
149773	APCDD1L-DT	1.9	0.66	-1.52546	1e-05	0
327	APEH	25.17	58.65	1.22043	0	0
8542	APOL1	0.6	0.09	-2.73697	0	0
80833	APOL3	0.77	0.21	-1.87447	0	0
80830	APOL6	0.46	0.1	-2.20163	0	0
81575	APOLD1	2.69	1.1	-1.2901	0	0
364	AQP7	0.48	1.22	1.34577	0	0
394	ARHGAP5	19.39	8.69	-1.15788	0	0
395	ARHGAP6	0.41	0.15	-1.45066	1e-05	0
23229	ARHGEF9	0.9	2.29	1.34735	0	0
10620	ARID3B	5.01	1.41	-1.82912	0	0
55207	ARL8B	38.48	12.17	-1.66078	0	0
56938	ARNTL2	26.98	12.75	-1.08139	0	0
10095	ARPC1B	78.52	17.06	-2.20244	0	0
414	ARSD	1.43	0.7	-1.03059	0	0
421	ARVCF	3.86	1.72	-1.16619	0	0
286410	ATP11C	7	2.96	-1.24176	0	0
493	ATP2B4	18.78	4.86	-1.95017	0	0
9914	ATP2C2	5.09	1.26	-2.01424	0	0
100526740	ATP5MF-PTCD1	3.36	7.28	1.11548	0	0
6314	ATXN7	3.89	1.93	-1.01117	0	0
550	AUP1	78.54	170.32	1.11675	0	0
558	AXL	15.42	5.32	-1.5353	0	0
8706	B3GALNT1	0.08	0	-3	0	0
8705	B3GALT4	0.79	1.8	1.18807	5e-05	1e-05
93010	B3GNT7	0.67	0.22	-1.60666	9e-05	2e-05
101929639	B4GALT1-AS1	0.49	0.08	-2.61471	0	0
11041	B4GAT1	11.13	4.67	-1.25296	0	0
100379571	BACE1-AS	1.27	2.86	1.17119	0	0
8412	BCAR3	7.28	3.06	-1.25041	0	0
590	BCHE	2.13	5.29	1.31241	0	0
53335	BCL11A	3.93	8.8	1.16297	0	0
9275	BCL7B	14.37	29	1.01299	0	0
7439	BEST1	6.33	3.09	-1.0346	0	0
84707	BEX2	7.36	14.89	1.01657	0	0
56271	BEX4	1.06	2.27	1.09863	0.0002	5e-05
BGIG9606_36068	BGIG9606_36068	0.56	1.41	1.3322	0.00077	0.00019
BGIG9606_36130	BGIG9606_36130	0.85	2.16	1.3455	0.0001	2e-05
BGIG9606_36517	BGIG9606_36517	0	1.57	7.29462	3e-05	1e-05
BGIG9606_36606	BGIG9606_36606	4.68	1.8	-1.37851	0	0
BGIG9606_37488	BGIG9606_37488	0.19	0.64	1.75207	0.0007	0.00017
BGIG9606_37692	BGIG9606_37692	0.1	0.55	2.45943	0	0
BGIG9606_37809	BGIG9606_37809	0.3	0	-4.90689	0.00014	3e-05
BGIG9606_37922	BGIG9606_37922	0.2	0.77	1.94486	0	0
BGIG9606_38268	BGIG9606_38268	0.05	0.24	2.26303	0.0007	0.00017
BGIG9606_38710	BGIG9606_38710	0	0.14	3.80735	0.00095	0.00023
BGIG9606_38998	BGIG9606_38998	2.4	5.09	1.08463	0	0
BGIG9606_39026	BGIG9606_39026	0.71	0.13	-2.44931	0	0
BGIG9606_39043	BGIG9606_39043	0.43	2.27	2.40028	0.0007	0.00017
BGIG9606_39189	BGIG9606_39189	0.03	0.12	2	4e-05	1e-05
BGIG9606_39291	BGIG9606_39291	5.88	0.89	-2.72394	0	0
BGIG9606_39454	BGIG9606_39454	0.14	0	-3.80735	0.00014	3e-05
BGIG9606_39706	BGIG9606_39706	0.15	0.99	2.72247	0.00027	6e-05
BGIG9606_39733	BGIG9606_39733	0.04	0.61	3.93074	0.00048	0.00011
BGIG9606_40076	BGIG9606_40076	0	0.3	4.90689	2e-05	0
BGIG9606_40570	BGIG9606_40570	0.33	0.03	-3.45943	0	0
BGIG9606_40708	BGIG9606_40708	0.23	0.03	-2.9386	1e-05	0
BGIG9606_41202	BGIG9606_41202	0	0.88	6.45943	0.00095	0.00023
BGIG9606_41267	BGIG9606_41267	0	0.38	5.24793	0.00095	0.00023
BGIG9606_42116	BGIG9606_42116	0.36	1.02	1.5025	0.00086	0.00021
BGIG9606_42725	BGIG9606_42725	1.66	5.26	1.66388	0	0
BGIG9606_42748	BGIG9606_42748	0.39	0.16	-1.2854	0.00018	4e-05
BGIG9606_43217	BGIG9606_43217	0.01	0.27	4.75489	0	0
BGIG9606_43315	BGIG9606_43315	1.24	0.61	-1.02346	0	0
BGIG9606_43567	BGIG9606_43567	0.54	0.18	-1.58496	0.00017	4e-05
BGIG9606_43923	BGIG9606_43923	0.01	0.12	3.58496	0.00016	4e-05
BGIG9606_44409	BGIG9606_44409	0.33	0.67	1.0217	0.00097	0.00024
BGIG9606_44496	BGIG9606_44496	0.16	0	-4	0	0
BGIG9606_44584	BGIG9606_44584	0	0.24	4.58496	0	0
BGIG9606_44732	BGIG9606_44732	0.47	0.23	-1.03103	0.00071	0.00017
BGIG9606_44807	BGIG9606_44807	0.08	0.2	1.32193	0.00058	0.00014
BGIG9606_44845	BGIG9606_44845	0	0.4	5.32193	0.00025	6e-05
BGIG9606_44861	BGIG9606_44861	0.02	0.05	1.32193	0.0002	5e-05
BGIG9606_44882	BGIG9606_44882	0.06	0.65	3.43741	0.00035	8e-05
BGIG9606_45127	BGIG9606_45127	0.88	2.47	1.48894	0	0
BGIG9606_45213	BGIG9606_45213	0.16	0.34	1.08746	0	0
BGIG9606_45227	BGIG9606_45227	0.02	0.14	2.80735	3e-05	1e-05
BGIG9606_45806	BGIG9606_45806	0.07	0.34	2.28011	9e-05	2e-05
BGIG9606_45850	BGIG9606_45850	0.1	0	-3.32193	0.00028	6e-05
BGIG9606_45928	BGIG9606_45928	0.1	0.01	-3.32193	0	0
BGIG9606_46452	BGIG9606_46452	6.71	0.92	-2.86661	0	0
BGIG9606_46539	BGIG9606_46539	0.06	0.02	-1.58496	0	0
BGIG9606_46793	BGIG9606_46793	0.68	1.65	1.27886	3e-05	1e-05
BGIG9606_46824	BGIG9606_46824	0	0.18	4.16993	0.00049	0.00012
BGIG9606_46992	BGIG9606_46992	0.66	2.14	1.69707	0.0001	2e-05
BGIG9606_47259	BGIG9606_47259	0.24	0.69	1.52356	0	0
BGIG9606_47399	BGIG9606_47399	0.06	0.31	2.36923	9e-05	2e-05
BGIG9606_47421	BGIG9606_47421	0.53	1.94	1.87199	0	0
BGIG9606_48876	BGIG9606_48876	0	0.45	5.49185	0	0
BGIG9606_49203	BGIG9606_49203	0.01	0.23	4.52356	7e-05	1e-05
BGIG9606_49434	BGIG9606_49434	1.01	2.53	1.32478	1e-05	0
BGIG9606_49450	BGIG9606_49450	2.65	0.37	-2.8404	0	0
BGIG9606_49641	BGIG9606_49641	0.46	0.18	-1.35364	0	0
BGIG9606_50069	BGIG9606_50069	0.79	0.31	-1.34958	0	0
BGIG9606_50104	BGIG9606_50104	0.45	2.04	2.18057	0	0
BGIG9606_50181	BGIG9606_50181	0.49	0	-5.61471	0	0
BGIG9606_50446	BGIG9606_50446	1.11	0.53	-1.0665	1e-05	0
BGIG9606_50496	BGIG9606_50496	0.44	0.11	-2	2e-05	0
BGIG9606_50498	BGIG9606_50498	0.68	0.23	-1.5639	3e-05	1e-05
BGIG9606_50503	BGIG9606_50503	0.1	1.32	3.72247	3e-05	1e-05
BGIG9606_50593	BGIG9606_50593	2.65	6	1.17897	0	0
BGIG9606_51576	BGIG9606_51576	0.52	1.32	1.34395	2e-05	0
BGIG9606_52625	BGIG9606_52625	1.1	0.24	-2.1964	0	0
BGIG9606_52695	BGIG9606_52695	0.97	0.31	-1.64572	0	0
BGIG9606_52960	BGIG9606_52960	15.79	6.64	-1.24976	0	0
BGIG9606_53362	BGIG9606_53362	0.04	0.02	-1	0.00019	4e-05
BGIG9606_53877	BGIG9606_53877	0.16	0.06	-1.41504	0.00011	2e-05
BGIG9606_53915	BGIG9606_53915	0.32	0.86	1.42626	0.00024	6e-05
BGIG9606_53966	BGIG9606_53966	0	0.47	5.55459	0.00095	0.00023
BGIG9606_54096	BGIG9606_54096	1.17	2.55	1.12399	0	0
BGIG9606_54165	BGIG9606_54165	1.02	2.29	1.16678	6e-05	1e-05
BGIG9606_54245	BGIG9606_54245	0.25	1.18	2.23879	2e-05	0
BGIG9606_54313	BGIG9606_54313	0.74	1.7	1.19994	1e-05	0
BGIG9606_54344	BGIG9606_54344	5.06	11.94	1.23859	0	0
BGIG9606_54386	BGIG9606_54386	2.7	0.03	-6.49185	0	0
BGIG9606_54517	BGIG9606_54517	0.36	1.43	1.98995	1e-05	0
BGIG9606_54519	BGIG9606_54519	0.52	2.34	2.16993	0	0
BGIG9606_54548	BGIG9606_54548	0.19	0	-4.24793	0	0
BGIG9606_54564	BGIG9606_54564	0.87	4.22	2.27816	0	0
BGIG9606_54625	BGIG9606_54625	1.04	3.07	1.56166	6e-05	1e-05
BGIG9606_54695	BGIG9606_54695	0.06	0.33	2.45943	9e-05	2e-05
BGIG9606_54708	BGIG9606_54708	0.72	0.2	-1.848	0	0
BGIG9606_54753	BGIG9606_54753	0.21	0.61	1.53842	0	0
BGIG9606_54953	BGIG9606_54953	0.47	0.22	-1.09516	0	0
BGIG9606_54980	BGIG9606_54980	0.09	0.88	3.28951	0	0
BGIG9606_55009	BGIG9606_55009	0.24	0.6	1.32193	0	0
BGIG9606_55025	BGIG9606_55025	0.15	0	-3.90689	0.00028	6e-05
BGIG9606_55027	BGIG9606_55027	5.25	2.05	-1.35669	0	0
BGIG9606_55061	BGIG9606_55061	2.46	6.55	1.41284	0	0
BGIG9606_55062	BGIG9606_55062	2.53	6.15	1.28145	0	0
BGIG9606_55071	BGIG9606_55071	0.63	2	1.66658	0.00028	7e-05
BGIG9606_55118	BGIG9606_55118	0.66	1.69	1.35649	0	0
BGIG9606_55125	BGIG9606_55125	2.67	8.79	1.71902	0	0
BGIG9606_55212	BGIG9606_55212	0.46	0.17	-1.4361	0	0
BGIG9606_55237	BGIG9606_55237	0.92	0.44	-1.06413	0	0
BGIG9606_55256	BGIG9606_55256	1.79	0.81	-1.14397	0	0
BGIG9606_55285	BGIG9606_55285	0.28	0.03	-3.22239	0	0
BGIG9606_55322	BGIG9606_55322	1.18	2.36	1	1e-05	0
BGIG9606_55351	BGIG9606_55351	0.64	0.2	-1.67807	3e-05	1e-05
BGIG9606_55394	BGIG9606_55394	0.33	1.3	1.97797	0	0
BGIG9606_55531	BGIG9606_55531	0	0.15	3.90689	0.00095	0.00023
BGIG9606_55716	BGIG9606_55716	0.11	0.61	2.47131	1e-05	0
BGIG9606_55752	BGIG9606_55752	0.15	0.59	1.97575	1e-05	0
BGIG9606_55754	BGIG9606_55754	1.37	5.58	2.02609	0	0
BGIG9606_55812	BGIG9606_55812	1.86	6.35	1.77145	0	0
BGIG9606_55889	BGIG9606_55889	0.42	0.09	-2.22239	3e-05	1e-05
BGIG9606_56221	BGIG9606_56221	0.3	0	-4.90689	0	0
BGIG9606_57067	BGIG9606_57067	1.92	0.71	-1.43522	0	0
BGIG9606_67628	BGIG9606_67628	0.27	0	-4.75489	0.00053	0.00013
BGIG9606_67629	BGIG9606_67629	1.13	5.4	2.25664	0	0
BGIG9606_67682	BGIG9606_67682	0.06	0.54	3.16993	0	0
BGIG9606_67687	BGIG9606_67687	0.37	0	-5.20945	0.00014	3e-05
BGIG9606_67727	BGIG9606_67727	2.83	6.1	1.10801	0	0
BGIG9606_67801	BGIG9606_67801	0	6.14	9.26209	0	0
BGIG9606_67881	BGIG9606_67881	0	2.12	7.72792	0	0
BGIG9606_67943	BGIG9606_67943	5.18	0	-9.01681	0	0
BGIG9606_68004	BGIG9606_68004	0.16	0	-4	7e-05	2e-05
BGIG9606_68015	BGIG9606_68015	1.84	0.37	-2.31411	0	0
BGIG9606_68060	BGIG9606_68060	1.05	0	-6.71425	0	0
BGIG9606_68124	BGIG9606_68124	0.08	0.35	2.12928	1e-05	0
BGIG9606_68131	BGIG9606_68131	0.21	0	-4.39232	0	0
BGIG9606_68237	BGIG9606_68237	0.36	0.04	-3.16993	0.00019	4e-05
BGIG9606_68262	BGIG9606_68262	14.44	29.32	1.02181	0	0
BGIG9606_68269	BGIG9606_68269	0.56	0.06	-3.22239	0	0
BGIG9606_68435	BGIG9606_68435	0.03	0.6	4.32193	0	0
BGIG9606_68455	BGIG9606_68455	0.88	0.06	-3.87447	0	0
BGIG9606_68456	BGIG9606_68456	0.42	1.42	1.75743	0	0
BGIG9606_68483	BGIG9606_68483	0.59	0.24	-1.29768	0.00022	5e-05
BGIG9606_68492	BGIG9606_68492	0.78	1.72	1.14086	1e-05	0
BGIG9606_68506	BGIG9606_68506	0.5	0.22	-1.18442	0	0
BGIG9606_68548	BGIG9606_68548	0.12	0.41	1.77259	0	0
BGIG9606_68562	BGIG9606_68562	0.64	0.01	-6	0	0
BGIG9606_68619	BGIG9606_68619	0	0.1	3.32193	0	0
BGIG9606_68702	BGIG9606_68702	0.08	0.02	-2	0	0
BGIG9606_68731	BGIG9606_68731	0.1	0.99	3.30743	0.00031	7e-05
BGIG9606_68739	BGIG9606_68739	0.61	1.51	1.30767	0.0008	0.00019
BGIG9606_68771	BGIG9606_68771	2.79	1.24	-1.16993	0	0
BGIG9606_68877	BGIG9606_68877	0.93	0.37	-1.32971	8e-05	2e-05
79365	BHLHE41	1.44	0.39	-1.88452	0	0
23299	BICD2	6.55	23.53	1.84493	0	0
330	BIRC3	50.96	8.74	-2.54366	0	0
8548	BLZF1	13.31	6.48	-1.03844	0	0
90427	BMF	0.67	0.2	-1.74416	0	0
648	BMI1	12.96	2.41	-2.42696	0	0
650	BMP2	9.98	4.67	-1.09562	0	0
9790	BMS1	11.84	32.85	1.47222	0	0
399761	BMS1P1	0.28	0.07	-2	5e-05	1e-05
728034	BMS1P14	0.48	1.73	1.84967	0	0
154743	BMT2	3.52	0.95	-1.88958	0	0
55845	BRK1	55.34	112.72	1.02635	0	0
25855	BRMS1	2.02	9.57	2.24416	0	0
54014	BRWD1	11.03	3.91	-1.49619	0	0
53339	BTBD1	28.73	9.36	-1.61798	0	0
22903	BTBD3	8.09	3.78	-1.09775	0	0
106821730	BUB1B-PAK6	1.35	0.59	-1.19417	0	0
9689	BZW1	114.49	50.5	-1.18087	0	0
414236	C10orf55	1.05	0.46	-1.19068	0	0
400073	C12orf76	2.74	0.88	-1.6386	0	0
145853	C15orf61	1.94	3.98	1.03671	0	0
123775	C16orf46	4.03	1.9	-1.08478	0.00025	6e-05
404550	C16orf74	40.12	19.36	-1.05124	0	0
342918	C19orf81	0.84	2.37	1.49643	0.0005	0.00012
56913	C1GALT1	13.2	3.85	-1.77761	0	0
79098	C1orf116	16.97	8	-1.08491	0	0
127687	C1orf122	0.49	7.4	3.91667	0	0
148304	C1orf74	6.71	2.26	-1.56999	0	0
389941	C1QL3	1.14	0.22	-2.37346	0	0
114897	C1QTNF1	1.12	0.14	-3	0	0
387911	C1QTNF9B	0.04	0.17	2.08746	0.0007	0.00017
128864	C20orf144	0.56	0	-5.80735	0	0
84645	C22orf23	6.49	3.11	-1.0613	0	0
339804	C2orf74	3.39	7.15	1.07666	0	0
285237	C3orf38	16.27	7.82	-1.05697	0	0
387263	C6orf120	8.79	3.91	-1.16869	0	0
441150	C6orf226	2.09	6.03	1.52866	0	0
100996928	C7orf55-LUC7L2	2.8	8.45	1.59352	0	0
203228	C9orf72	4.59	2.22	-1.04793	0	0
51759	C9orf78	17.87	48.04	1.4267	0	0
771	CA12	4.17	1.86	-1.16474	0	0
762	CA4	0.53	0.02	-4.72792	0	0
91768	CABLES1	0.95	2.69	1.50161	0	0
11094	CACFD1	0.75	1.67	1.15489	0	0
781	CACNA2D1	3.01	1.47	-1.03395	0	0
785	CACNB4	0.53	0.18	-1.558	0	0
27092	CACNG4	12.95	2.87	-2.17383	0	0
100132159	CALML3-AS1	0.71	0.32	-1.14975	0	0
51806	CALML5	1.44	0.38	-1.922	0.00049	0.00012
55450	CAMK2N1	0.82	0.39	-1.07215	0.00024	5e-05
824	CAPN2	55.62	26.94	-1.04585	0	0
726	CAPN5	1.94	0.48	-2.01495	0	0
84433	CARD11	0.84	1.97	1.22973	0.00025	6e-05
113201	CASC4	17.21	4.78	-1.84816	0	0
440067	CASP1P2	0.62	1.25	1.01159	9e-05	2e-05
652968	CASTOR1	4.67	2.3	-1.02179	0	0
101928513	CATIP-AS1	0	0.32	5	0.00095	0.00023
858	CAV2	125.55	56.02	-1.16425	0	0
57639	CCDC146	0.97	0.47	-1.04532	0	0
550631	CCDC157	0.99	0.47	-1.07477	0	0
126075	CCDC159	0.43	1.43	1.73361	1e-05	0
84960	CCDC183	0	0.1	3.32193	0.00095	0.00023
80323	CCDC68	1.74	0.68	-1.35548	0	0
79741	CCDC7	73.09	31.23	-1.22674	0	0
151887	CCDC80	0.98	2.13	1.12	0	0
283234	CCDC88B	0.51	0.16	-1.67243	0.00086	0.00021
26093	CCDC9	2.18	4.48	1.03917	0	0
388115	CCDC9B	1.03	0.25	-2.04264	0	0
6364	CCL20	13.92	4.28	-1.70148	0	0
595	CCND1	99.14	28.44	-1.80155	0	0
896	CCND3	27.74	6.51	-2.09124	0	0
9134	CCNE2	7.67	2.66	-1.5278	0	0
54619	CCNJ	4.31	1.47	-1.55187	0	0
126731	CCSAP	6.15	1.97	-1.64239	0	0
100133941	CD24	124.18	22.84	-2.4428	0	0
23607	CD2AP	26.23	8.16	-1.68458	0	0
4179	CD46	41.86	16.06	-1.3821	0	0
970	CD70	2.92	0.47	-2.63524	0	0
3732	CD82	36.14	14.52	-1.31556	0	0
993	CDC25A	13.18	6.41	-1.03995	0	0
11135	CDC42EP1	22.83	11.28	-1.01716	0	0
64866	CDCP1	42.37	17.19	-1.30147	0	0
999	CDH1	213.7	94.42	-1.17842	0	0
1001	CDH3	247.77	97.06	-1.35205	0	0
92211	CDHR1	0.23	0.7	1.60572	0	0
5218	CDK14	0.91	2.77	1.60595	0	0
6792	CDKL5	1.15	0.47	-1.2909	0	0
1026	CDKN1A	111.89	16.33	-2.77648	0	0
1028	CDKN1C	3.07	1.5	-1.03328	0	0
1031	CDKN2C	2.91	9.34	1.6824	0	0
374286	CDRT1	2.81	0.4	-2.8125	0	0
56971	CEACAM19	0.94	0.37	-1.34514	0	0
51286	CEND1	0.67	0.15	-2.1592	0.0002	5e-05
55166	CENPQ	15.66	6.14	-1.35077	0	0
145508	CEP128	0.82	1.82	1.15024	0	0
22994	CEP131	2.14	4.61	1.10716	0	0
100861402	CERS6-AS1	2.09	6.89	1.721	0	0
8824	CES2	6.16	13.14	1.09296	0	0
112942	CFAP36	19.23	45.77	1.25104	0	0
3426	CFI	0.24	1.02	2.08746	0	0
1073	CFL2	34.72	10.99	-1.65958	0	0
57530	CGN	4.97	2.31	-1.10535	0	0
53344	CHIC1	2.48	1.06	-1.22628	0	0
1134	CHRNA1	0	1.18	6.88264	1e-05	0
50515	CHST11	3.28	1.5	-1.12873	0	0
113189	CHST14	4.35	9.18	1.07748	0	0
23563	CHST5	0.16	0	-4	0.00053	0.00013
337876	CHSY3	1.21	0.49	-1.30415	0.00049	0.00012
10370	CITED2	49.84	15.71	-1.66562	0	0
9076	CLDN1	137.36	49.35	-1.47684	0	0
9069	CLDN12	25.72	10.96	-1.23064	0	0
10686	CLDN16	0.4	0.08	-2.32193	2e-05	0
137075	CLDN23	1.27	0.55	-1.20732	0.00032	7e-05
1364	CLDN4	87.56	15.96	-2.45581	0	0
9080	CLDN9	0.3	0	-4.90689	2e-05	0
56650	CLDND1	44.07	18.15	-1.27983	0	0
9976	CLEC2B	7.07	18.1	1.35621	0	0
84319	CMSS1	35.93	78.92	1.1352	0	0
54918	CMTM6	23.44	6.49	-1.85268	0	0
112616	CMTM7	11.07	4.02	-1.46139	0	0
124817	CNTD1	0	0.24	4.58496	0	0
8506	CNTNAP1	2.14	0.99	-1.11211	0	0
11064	CNTRL	3.13	9.05	1.53176	0	0
1303	COL12A1	5.03	1.73	-1.53979	0	0
1308	COL17A1	27.02	84.27	1.64099	0	0
80781	COL18A1	5.86	1.31	-2.16133	0	0
1289	COL5A1	1.21	0.29	-2.06088	0	0
29099	COMMD9	26.74	54.33	1.02275	0	0
55352	COPRS	29.47	59.12	1.0044	0	0
56997	COQ8A	4.27	9.97	1.22336	0	0
132864	CPEB2	2.29	1.01	-1.18099	0	0
80315	CPEB4	3.91	1.61	-1.28011	0	0
8738	CRADD	3.24	7.38	1.18763	0	0
51232	CRIM1	28.83	11.54	-1.32093	0	0
83690	CRISPLD1	3.9	1.69	-1.20645	0	0
1417	CRYBB3	0.13	0.41	1.65711	0	0
1435	CSF1	3.73	1.19	-1.64821	0	0
1437	CSF2	12.48	0.92	-3.76184	0	0
1445	CSK	7.71	27.03	1.80976	0	0
441294	CTAGE15	0.5	0.2	-1.32193	0	0
10664	CTCF	4.04	8.93	1.1443	0	0
9811	CTIF	0.55	1.11	1.01306	0	0
1514	CTSL	26.14	5.69	-2.19976	0	0
1520	CTSS	0.61	0.15	-2.02385	0	0
253039	CUTALP	1.51	3.07	1.02369	4e-05	1e-05
7852	CXCR4	3.85	1.52	-1.34079	0	0
100130361	CXorf49	0.42	0.05	-3.07039	5e-05	1e-05
100132994	CXorf49B	0.42	0.05	-3.07039	5e-05	1e-05
80319	CXXC4	0.09	0.38	2.078	1e-05	0
606495	CYB5RL	1.18	2.42	1.03622	0	0
56603	CYP26B1	1.16	0.34	-1.77052	0	0
1594	CYP27B1	2.23	0.79	-1.49712	0	0
54055	CYP4F29P	0.01	0.21	4.39232	0.00035	8e-05
613126	CYP51A1-AS1	0.5	1.15	1.20163	0	0
3491	CYR61	65.93	30.18	-1.12734	0	0
106029310	DANT1	0.35	0.96	1.45568	0	0
100131454	DBIL5P	0.03	0.24	3	0	0
25853	DCAF12	23.4	11.19	-1.0643	0	0
131566	DCBLD2	7.24	3.08	-1.23306	0	0
196513	DCP1B	1.23	2.59	1.07429	0	0
23576	DDAH1	12.29	2.37	-2.37453	0	0
1649	DDIT3	14.46	41.32	1.51477	0	0
23109	DDN	0.12	3.01	4.64866	0	0
1650	DDOST	0	1.13	6.82018	0	0
91351	DDX60L	0.68	0.32	-1.08746	1e-05	0
163259	DENND2C	0.97	0.48	-1.01495	0	0
11067	DEPP1	4.4	1.12	-1.974	0	0
64798	DEPTOR	0.41	1.45	1.82236	0	0
1606	DGKA	16.09	32.51	1.01472	0	0
107984958	DHCR24-DT	0.69	1.82	1.39927	0.0003	7e-05
55449	DHRS4-AS1	1.19	2.44	1.03592	0	0
728635	DHRS4L1	0	0.47	5.55459	0.00031	7e-05
207063	DHRSX	1.16	0.51	-1.18556	3e-05	1e-05
57647	DHX37	3.09	10.05	1.70152	0	0
23405	DICER1	11.86	4.94	-1.26352	0	0
65989	DLK2	2.26	6.03	1.41584	0	0
1749	DLX5	2.56	6.55	1.35535	0	0
11144	DMC1	0.56	2.14	1.93411	0.00084	0.00021
79982	DNAJB14	5.85	2.28	-1.3594	0	0
10049	DNAJB6	86.66	39.62	-1.12914	0	0
56521	DNAJC12	1.82	5.89	1.69433	0	0
23341	DNAJC16	3.92	1.48	-1.40526	0	0
51277	DNAJC27	2.95	1.31	-1.17115	0	0
414245	DNAJC9-AS1	0.4	2.48	2.63227	0	0
55619	DOCK10	1.91	0.81	-1.23758	0	0
84444	DOT1L	2.72	6.05	1.15333	0	0
54344	DPM3	27.65	64.57	1.22358	0	0
165545	DQX1	0.67	1.39	1.05285	0.0006	0.00014
1810	DR1	32.12	12.63	-1.34662	0	0
29102	DROSHA	13.67	27.35	1.00053	0	0
29940	DSE	11.93	4.15	-1.52341	0	0
151636	DTX3L	9.12	3.32	-1.45785	0	0
23220	DTX4	0.55	0.16	-1.78136	0	0
142679	DUSP19	0.23	0.71	1.62619	0	0
1846	DUSP4	0.94	0.22	-2.09516	0	0
1847	DUSP5	17.37	7.76	-1.16247	0	0
1850	DUSP8	0.68	0.03	-4.5025	0	0
144455	E2F7	11.4	5.2	-1.13245	0	0
55840	EAF2	3.89	1.93	-1.01117	8e-05	2e-05
55837	EAPP	13.01	27.24	1.06611	0	0
253738	EBF3	0.37	0.92	1.31411	2e-05	0
1632	ECI1	16.04	55.21	1.78326	0	0
80153	EDC3	7.4	15.82	1.09615	0	0
1907	EDN2	38.3	6.73	-2.50867	0	0
90288	EFCAB12	0.49	0.17	-1.52725	0	0
9813	EFCAB14	13.87	6.55	-1.0824	0	0
388795	EFCAB8	0.19	0.95	2.32193	0	0
112398	EGLN2	5.99	13.9	1.21446	0	0
100126791	EGOT	0.22	0.01	-4.45943	0	0
10938	EHD1	18.15	7.45	-1.28466	0	0
8665	EIF3F	68.05	176.64	1.37615	0	0
2000	ELF4	20.31	10.05	-1.01499	0	0
2005	ELK4	1.59	4.79	1.591	0	0
22936	ELL2	22.9	7.23	-1.66328	0	0
6924	ELOA	9.88	22.46	1.18477	0	0
6785	ELOVL4	6.34	2.48	-1.35414	0	0
79993	ELOVL7	8.72	2.09	-2.06083	0	0
83460	EMC6	17.69	58.79	1.73264	0	0
2012	EMP1	49.75	19.72	-1.33504	0	0
8507	ENC1	3.38	0.72	-2.23095	0	0
2029	ENSA	53.81	195.49	1.86115	0	0
57089	ENTPD7	2.95	0.86	-1.77831	0	0
285203	EOGT	4.32	1.62	-1.41504	0	0
2036	EPB41L1	1.54	4.19	1.44402	0	0
1969	EPHA2	3.96	1.92	-1.04439	0	0
2045	EPHA7	0.1	0.28	1.48543	4e-05	1e-05
29924	EPN1	13.25	44.4	1.74457	0	0
51752	ERAP1	13.05	5.29	-1.30271	0	0
64167	ERAP2	6.55	2.99	-1.13135	0	0
11160	ERLIN2	5.08	10.42	1.03645	0	0
54206	ERRFI1	79.38	17.57	-2.17566	0	0
90952	ESAM	0	0.03	1.58496	0.00095	0.00023
2113	ETS1	13.13	4.59	-1.5163	0	0
115704	EVI5L	1.13	2.48	1.13402	0	0
116349	EXOC3-AS1	1.24	3.65	1.55756	0	0
2138	EYA1	0.84	2.37	1.49643	0	0
2150	F2RL1	59.79	28.82	-1.05283	0	0
2152	F3	14.16	4.11	-1.78461	0	0
3995	FADS3	16.46	6.22	-1.40398	0	0
642273	FAM110C	4.69	2.17	-1.11189	0	0
57700	FAM160B1	4.38	2.19	-1	0	0
134145	FAM173B	2.25	6.58	1.54816	0	0
345757	FAM174A	8.65	2.21	-1.96865	0	0
158228	FAM201A	1.47	3.31	1.17102	0	0
54942	FAM206A	16.55	5.05	-1.71248	0	0
116151	FAM210B	4.29	10.7	1.31856	0	0
55731	FAM222B	15.76	6.61	-1.25355	0	0
57613	FAM234B	5.83	2.51	-1.21581	0	0
26017	FAM32A	19.13	52.85	1.46607	0	0
10447	FAM3C	28.76	7.57	-1.9257	0	0
100129583	FAM47E	3.36	1.31	-1.35889	0	0
286336	FAM78A	0.24	0.56	1.22239	0.00021	5e-05
105379219	FAM85B	0.1	0.04	-1.32193	0.00062	0.00015
157769	FAM91A1	36.58	15.22	-1.26509	0	0
55711	FAR2	1.79	0.66	-1.43942	0	0
2200	FBN1	0.03	0.1	1.73697	0	0
146330	FBXL16	0.81	1.73	1.09478	0	0
80028	FBXL18	11.9	4.92	-1.27423	0	0
54620	FBXL19	13.43	5.75	-1.22383	0	0
283807	FBXL22	0.11	0.31	1.49476	0.00029	7e-05
286151	FBXO43	0.5	1.35	1.43296	0	0
10979	FERMT2	6	2.14	-1.48735	0	0
2245	FGD1	7.76	18.23	1.23219	0	0
221472	FGD2	1.19	0.41	-1.53727	0	0
2259	FGF14	1.42	0.29	-2.29177	0	0
2247	FGF2	1.66	0.75	-1.14622	0	0
2260	FGFR1	2.26	1.1	-1.03882	0	0
2289	FKBP5	1.53	3.06	1	0	0
2313	FLI1	2.08	0.66	-1.65605	0	0
90024	FLJ20021	2.38	7.44	1.64434	0	0
105377105	FLNB-AS1	0.83	0.25	-1.73118	0	0
55640	FLVCR2	0.88	0.32	-1.45943	0	0
154791	FMC1	0.06	0.91	3.92283	0	0
114793	FMNL2	13.11	5.01	-1.38779	0	0
2329	FMO4	0.61	1.46	1.25909	1e-05	0
64778	FNDC3B	19.77	6.68	-1.56539	0	0
2346	FOLH1	1.73	3.58	1.04919	0	0
123811	FOPNL	8.13	18.78	1.20787	0	0
2354	FOSB	8.25	17.19	1.0591	0	0
8061	FOSL1	56.36	26.1	-1.11062	0	0
2296	FOXC1	8.5	3.41	-1.31769	0	0
2303	FOXC2	2.14	0.99	-1.11211	3e-05	1e-05
221937	FOXK1	8.21	4.04	-1.02303	0	0
4303	FOXO4	0.65	1.55	1.25376	0	0
93986	FOXP2	0.12	0.6	2.32193	0	0
116113	FOXP4	2.86	9.47	1.72735	0	0
8790	FPGT	0.5	1	1	0	0
10023	FRAT1	0.58	1.32	1.18641	1e-05	0
23401	FRAT2	4.52	11.98	1.40623	0	0
2444	FRK	0.66	1.76	1.41504	0	0
23150	FRMD4B	12.13	5.76	-1.07444	0	0
84978	FRMD5	2.36	1.16	-1.02466	0	0
10818	FRS2	8.08	3.04	-1.41028	0	0
79187	FSD1	5.74	2.59	-1.1481	0	0
79443	FYCO1	3.19	7.09	1.15223	0	0
9908	G3BP2	24.85	51.2	1.0429	0	0
2566	GABRG2	0.41	0.88	1.10188	2e-05	0
1647	GADD45A	102.5	22	-2.22005	0	0
4616	GADD45B	19.13	3.91	-2.2906	0	0
2590	GALNT2	30.12	13.56	-1.15136	0	0
51809	GALNT7	16.84	4.8	-1.81079	0	0
8139	GAN	4.97	2.03	-1.29177	0	0
23193	GANAB	33.6	116.89	1.79862	0	0
64762	GAREM1	2.92	1.45	-1.00992	0	0
2625	GATA3	1.85	0.84	-1.13906	0	0
2633	GBP1	4.79	0.94	-2.34929	0	0
2635	GBP3	1.53	0.42	-1.86507	0	0
115361	GBP4	0.37	0.07	-2.4021	0	0
9648	GCC2	10.68	4.93	-1.11525	0	0
2645	GCK	0.27	0	-4.75489	0	0
145781	GCOM1	0.4	0.15	-1.41504	6e-05	1e-05
2664	GDI1	1.34	3.65	1.44566	0	0
390637	GDPGP1	2.48	1.21	-1.03533	0.00048	0.00011
8328	GFI1B	1.75	5.54	1.66253	0	0
9945	GFPT2	22.24	7	-1.66773	0	0
89944	GLB1L2	3.31	0.95	-1.80083	0	0
2733	GLE1	14.21	28.78	1.01816	0	0
84662	GLIS2	5.38	1.86	-1.5323	0	0
27165	GLS2	0.53	1.22	1.20282	0	0
59345	GNB4	20.69	9.7	-1.09288	0	0
54331	GNG2	0.28	0	-4.80735	0	0
2800	GOLGA1	4.46	2.03	-1.13556	0	0
2801	GOLGA2	5.51	19.08	1.79194	0	0
643699	GOLGA8N	0.17	0.46	1.4361	9e-05	2e-05
2812	GP1BB	0	0.62	5.9542	7e-05	1e-05
8733	GPAA1	18.47	41.14	1.15536	0	0
64582	GPR135	0.34	0.12	-1.5025	0	0
80045	GPR157	4.42	1.65	-1.42158	0	0
27239	GPR162	0.38	0.9	1.24393	0.00049	0.00012
9290	GPR55	0.33	0.05	-2.72247	0	0
10936	GPR75	1.14	0.47	-1.2783	7e-05	1e-05
53836	GPR87	48.84	19.92	-1.29385	0	0
9052	GPRC5A	89.85	24.06	-1.90088	0	0
9721	GPRIN2	0.45	0.16	-1.49185	0	0
2877	GPX2	56.15	117.95	1.07082	0	0
2882	GPX7	3.95	1.73	-1.19108	0	0
196996	GRAMD2A	0.81	1.74	1.10309	0	0
2887	GRB10	2.26	5.49	1.28048	0	0
57822	GRHL3	14.25	5.73	-1.31435	0	0
2894	GRID1	0.35	0.09	-1.95936	0.00088	0.00022
2906	GRIN2D	0.58	1.29	1.15325	0	0
1687	GSDME	8.74	4.19	-1.06068	0	0
2971	GTF3A	14.85	38.56	1.37664	0	0
375513	GUSBP4	0.32	0.06	-2.41504	0	0
55766	H2AFJ	6.86	22.23	1.69623	0	0
22927	HABP4	0.66	2.22	1.75002	0	0
9001	HAP1	2.83	0.76	-1.89673	0	0
3035	HARS	18.8	43.89	1.22316	0	0
3038	HAS3	161.79	40.95	-1.98219	0	0
8843	HCAR3	3.42	1.41	-1.2783	0	0
10866	HCP5	4.98	2.4	-1.05311	0	0
84717	HDGFL2	6.8	19.69	1.53386	0	0
57493	HEG1	2.8	0.84	-1.73697	0	0
23462	HEY1	0.32	1.1	1.78136	0	0
10114	HIPK3	12.36	4.24	-1.54354	0	0
8479	HIRIP3	4.4	9.33	1.08437	0	0
3010	HIST1H1T	0.24	0.03	-3	8e-05	2e-05
3017	HIST1H2BD	1.82	4.59	1.33456	0	0
8359	HIST1H4A	0.23	1.12	2.28379	2e-05	1e-05
8337	HIST2H2AA3	0	3.26	8.34873	0	0
8349	HIST2H2BE	0.85	0.11	-2.94996	0	0
440689	HIST2H2BF	0.49	1.38	1.49381	0	0
100873924	HLX-AS1	0.01	0.37	5.20945	1e-05	0
8091	HMGA2	31.32	14.66	-1.0952	0	0
3146	HMGB1	24.08	11.94	-1.01203	0	0
79366	HMGN5	3.21	6.61	1.04208	0	0
4670	HNRNPM	65.48	147.2	1.16865	0	0
3206	HOXA10	5.41	1.65	-1.71316	0	0
3226	HOXC10	0.69	2.4	1.79837	0	0
3223	HOXC6	1.91	4.03	1.07721	0	0
51440	HPCAL4	0.36	0.12	-1.58496	0.00015	3e-05
441307	HRAT92	0.67	0.26	-1.36565	9e-05	2e-05
3269	HRH1	2.44	1.21	-1.01187	0	0
90161	HS6ST2	11.19	4.61	-1.27937	0	0
3292	HSD17B1	6.37	12.77	1.00339	0	0
7923	HSD17B8	6.71	14.05	1.06619	0	0
80270	HSD3B7	0.37	1.28	1.79055	0	0
84263	HSDL2	12.24	27.47	1.16625	0	0
26353	HSPB8	1.44	0.37	-1.96047	0	0
3339	HSPG2	9.87	3.77	-1.38849	0	0
25764	HYPK	13.25	56.92	2.10294	0	0
25998	IBTK	7.34	2.94	-1.31996	0	0
3397	ID1	51.17	24.32	-1.07316	0	0
126917	IFFO2	35.03	7.28	-2.26658	0	0
3428	IFI16	62.35	159.22	1.35256	0	0
10561	IFI44	5.18	10.69	1.04524	0	0
402778	IFITM10	1.14	0.23	-2.30933	0	0
11020	IFT27	2.68	9.76	1.86465	0	0
3487	IGFBP4	0.85	2.04	1.26303	0	0
3490	IGFBP7	4.1	1.26	-1.7022	0	0
374918	IGFL1	2.17	0.45	-2.2697	0	0
10320	IKZF1	0.53	0.25	-1.08406	0.00036	9e-05
100288432	IL10RB-DT	2.97	1.38	-1.10579	0	0
3589	IL11	0.4	0.14	-1.51457	0.00013	3e-05
9173	IL1RL1	0.99	0.18	-2.45943	0	0
58985	IL22RA1	4.25	1.74	-1.28838	0	0
51561	IL23A	5.1	0.97	-2.39444	0	0
9235	IL32	74.87	8.1	-3.20839	0	0
56300	IL36G	5.97	0.99	-2.59223	0	0
3566	IL4R	12.95	6.18	-1.06727	0	0
3572	IL6ST	22.25	9.84	-1.17708	0	0
3574	IL7	0.41	1.55	1.91857	0.00025	6e-05
147727	ILF3-DT	3.44	7.81	1.18291	0	0
3612	IMPA1	7.56	2.01	-1.91119	0	0
83444	INO80B	9.77	21.28	1.12307	0	0
54891	INO80D	1.16	0.4	-1.53605	0	0
101180901	IPO11-LRRC70	0.36	2.21	2.61798	0	0
64799	IQCH	9.16	3.79	-1.27315	0	0
100505385	IQCJ-SCHIP1	4.25	1.06	-2.0034	0	0
10788	IQGAP2	1.38	0.27	-2.35364	0	0
134728	IRAK1BP1	4.39	2.16	-1.02319	0	0
3659	IRF1	12.14	4.84	-1.32669	0	0
8660	IRS2	13.43	5.84	-1.20142	0	0
57461	ISY1	1.91	4.93	1.36802	0	0
3673	ITGA2	15.84	4.89	-1.69567	0	0
3675	ITGA3	92.07	39.08	-1.2363	0	0
101929947	ITGA6-AS1	4.49	1.84	-1.28701	0	0
3685	ITGAV	24.01	10.79	-1.15394	0	0
3694	ITGB6	16.32	4.63	-1.81756	0	0
9358	ITGBL1	16.07	5.95	-1.43341	0	0
100506443	ITPKB-IT1	0.26	0	-4.70044	0	0
3718	JAK3	0.27	0.56	1.05247	0.00031	7e-05
221895	JAZF1	4.9	1.65	-1.57032	0	0
57608	JCAD	1.47	0.6	-1.29278	0	0
133746	JMY	1.31	2.89	1.1415	0	0
554203	JPX	4.51	10.47	1.21506	0	0
57325	KAT14	3	6.2	1.04731	0	0
7994	KAT6A	6.51	2.48	-1.39232	0	0
84078	KBTBD7	2.28	1.12	-1.02554	0	0
3751	KCND2	0.06	0.24	2	0	0
3759	KCNJ2	0.1	0.45	2.16993	0	0
8645	KCNK5	4.8	1.8	-1.41504	0	0
83892	KCTD10	17.97	8.11	-1.14782	0	0
115207	KCTD12	13.34	2.18	-2.61336	0	0
7403	KDM6A	21	9.44	-1.15353	0	0
3791	KDR	0.18	0.08	-1.16993	2e-05	0
9674	KIAA0040	9.25	2.72	-1.76585	0	0
23366	KIAA0895	8.69	2.71	-1.68106	0	0
10749	KIF1C	8.04	26.48	1.71964	0	0
1316	KLF6	31.83	15.52	-1.03626	0	0
11279	KLF8	0.84	2.19	1.38247	0	0
116138	KLHDC3	20.81	43.18	1.05309	0	0
113730	KLHDC7B	0.77	0.18	-2.09686	0	0
126823	KLHDC9	0.61	1.79	1.55308	5e-05	1e-05
80311	KLHL15	5.43	2.46	-1.14229	0	0
11275	KLHL2	4.09	1.76	-1.21653	0	0
114818	KLHL29	1.86	0.69	-1.43063	0	0
8564	KMO	0.5	1.03	1.04264	1e-05	0
3861	KRT14	719.08	322.18	-1.15829	0	0
3868	KRT16	124.76	25.11	-2.31282	0	0
3872	KRT17	3489.55	1346.56	-1.37376	0	0
25984	KRT23	3.49	1.13	-1.6269	0	0
3852	KRT5	10539.9	4557.79	-1.20946	0	0
3855	KRT7	11.99	3.4	-1.81823	0	0
9119	KRT75	3.11	1.14	-1.44788	0	0
144501	KRT80	36.78	4.18	-3.13735	0	0
3887	KRT81	4.62	0.82	-2.4942	0	0
3892	KRT86	1.04	0.23	-2.17688	0.00022	5e-05
144811	LACC1	2.9	1.39	-1.06097	0	0
110841583	LAMC1-AS1	0.46	0.22	-1.06413	0	0
3918	LAMC2	199.25	34.07	-2.54801	0	0
7805	LAPTM5	0.21	0	-4.39232	0.00014	3e-05
3930	LBR	37.25	18.36	-1.02067	0	0
3931	LCAT	1.32	0.49	-1.42968	0.00028	7e-05
3936	LCP1	415.32	206.52	-1.00794	0	0
3965	LGALS9	0.61	1.66	1.4443	0	0
55203	LGI2	1.8	0.52	-1.79141	0	0
51557	LGSN	0.27	0.08	-1.75489	8e-05	2e-05
3976	LIF	6.46	2.26	-1.51521	0	0
3981	LIG4	6.87	3.25	-1.07987	0	0
388719	LINC00272	0.07	0.32	2.19265	0	0
29092	LINC00339	2.75	5.51	1.00262	0	0
151477	LINC00471	0.42	1.41	1.74723	0	0
643650	LINC00842	0.89	0.38	-1.22781	0	0
57234	LINC00869	4.01	8.64	1.10743	0	0
283876	LINC00921	0.13	0.42	1.69188	0	0
154092	LINC01010	0.64	1.56	1.2854	0	0
401149	LINC01061	0.61	1.45	1.24917	0	0
338799	LINC01089	2.59	5.34	1.04389	0	0
400752	LINC01144	0	0.34	5.08746	3e-05	1e-05
100996511	LINC01355	0.27	0	-4.75489	0	0
101928689	LINC01424	0.31	0.78	1.33121	1e-05	0
101927067	LINC01607	0	1.02	6.67243	0.00025	6e-05
105370578	LINC01629	0.7	0.09	-2.95936	0	0
101928891	LINC01637	0.2	0.01	-4.32193	0.00054	0.00013
100129550	LINC02035	0.17	0.54	1.66742	0	0
102724699	LINC02043	1.07	2.75	1.36182	0	0
107984764	LINC02253	1.25	2.71	1.11636	0.00054	0.00013
101928599	LINC02301	0.27	1.27	2.2338	0	0
105374366	LINC02482	0.45	1.09	1.27633	2e-05	0
378805	LINC-PINT	3.68	1.48	-1.31411	0	0
200879	LIPH	2.06	1.01	-1.02829	0	0
100873947	LMLN-AS1	0	0.2	4.32193	0	0
101927155	LMO7-AS1	0.74	0.17	-2.12199	0.00018	4e-05
25802	LMOD1	0	0.15	3.90689	2e-05	0
100129203	LOC100129203	0.78	2.38	1.60942	0	0
100129484	LOC100129484	0.6	1.33	1.14839	1e-05	0
100130476	LOC100130476	1.96	0.71	-1.46496	0	0
100147773	LOC100147773	0.15	0.39	1.37851	0	0
100287036	LOC100287036	2.15	0.91	-1.2404	0	0
100287042	LOC100287042	0.86	1.94	1.17365	0	0
100288123	LOC100288123	0.89	1.79	1.00808	0	0
100288175	LOC100288175	2.5	0.5	-2.32193	1e-05	0
100289361	LOC100289361	0.67	2.55	1.92826	0.0001	2e-05
100419583	LOC100419583	2.16	0.62	-1.80069	0	0
100506302	LOC100506302	5.34	2.22	-1.26628	0	0
100506730	LOC100506730	0.95	0.35	-1.44057	0	0
100652758	LOC100652758	1.55	3.44	1.15014	1e-05	0
100996720	LOC100996720	0.05	0.33	2.72247	0.00075	0.00018
101927402	LOC101927402	0	0.45	5.49185	0	0
101927609	LOC101927609	8.24	2.59	-1.66969	0	0
101928059	LOC101928059	0.96	0.47	-1.03037	0	0
101928150	LOC101928150	0	0.63	5.97728	0.00049	0.00012
101928424	LOC101928424	0.51	1.89	1.88982	0	0
101928510	LOC101928510	0	0.2	4.32193	0	0
101928768	LOC101928768	1.58	3.42	1.11407	6e-05	1e-05
101929014	LOC101929014	0.61	1.98	1.69862	2e-05	0
101929134	LOC101929134	8	3.35	-1.25584	0	0
101929563	LOC101929563	0.32	0.06	-2.41504	0	0
101929894	LOC101929894	0.09	0.19	1.078	0.00011	2e-05
101930275	LOC101930275	5.14	2.17	-1.24407	0	0
102723403	LOC102723403	0	0.07	2.80735	7e-05	1e-05
102723480	LOC102723480	0.25	0.04	-2.64386	0.0001	2e-05
102723493	LOC102723493	0.16	0.06	-1.41504	0.00065	0.00016
102723534	LOC102723534	0.2	0.7	1.80735	2e-05	0
102723649	LOC102723649	1.92	0.67	-1.51887	0	0
102723675	LOC102723675	1.31	0.25	-2.38957	1e-05	0
102723690	LOC102723690	0.33	0.05	-2.72247	0.00086	0.00021
102723733	LOC102723733	1.68	0.22	-2.93289	0	0
102723834	LOC102723834	5.03	1.44	-1.80449	0	0
102724438	LOC102724438	2.24	0.08	-4.80735	0	0
102724532	LOC102724532	0.06	1.16	4.27302	0.00016	4e-05
102724593	LOC102724593	0.4	0.15	-1.41504	0	0
102724740	LOC102724740	0.45	0.19	-1.24393	0	0
102724748	LOC102724748	0.73	0.11	-2.73039	0	0
102724765	LOC102724765	0	0.67	6.06609	0.00095	0.00023
102724788	LOC102724788	2.71	7.11	1.39156	0	0
102724995	LOC102724995	0	0.35	5.12928	2e-05	0
103344931	LOC103344931	0.24	0.55	1.1964	0.00025	6e-05
105274304	LOC105274304	0.36	1.71	2.24793	0	0
105369318	LOC105369318	0.11	0.36	1.71049	0	0
105369370	LOC105369370	2.59	0.52	-2.31637	0	0
105369536	LOC105369536	0.05	0	-2.32193	4e-05	1e-05
105369634	LOC105369634	0.35	0.9	1.36257	1e-05	0
105369691	LOC105369691	0.12	0.36	1.58496	0	0
105369748	LOC105369748	1.36	0.67	-1.02137	0	0
105369760	LOC105369760	21.37	1.12	-4.25402	0	0
105369782	LOC105369782	0.46	1.99	2.11306	0	0
105370035	LOC105370035	0.13	0.57	2.13245	0.00074	0.00018
105370256	LOC105370256	0.79	2.94	1.89589	0	0
105370455	LOC105370455	0.09	0.32	1.83007	0	0
105370672	LOC105370672	0.29	0.08	-1.85798	0	0
105370750	LOC105370750	0	0.05	2.32193	0	0
105370902	LOC105370902	0.12	0	-3.58496	7e-05	2e-05
105370928	LOC105370928	0.45	1.49	1.72732	0	0
105371441	LOC105371441	5.38	2.08	-1.37102	0	0
105371709	LOC105371709	0.97	0.11	-3.14048	0	0
105371750	LOC105371750	0.16	0.52	1.70044	6e-05	1e-05
105371762	LOC105371762	0.11	0.51	2.21299	1e-05	0
105371793	LOC105371793	0	1.69	7.40088	0	0
105372279	LOC105372279	0	0.28	4.80735	0	0
105372296	LOC105372296	0.1	0.69	2.7866	0	0
105372383	LOC105372383	0.3	0.76	1.34104	0	0
105372430	LOC105372430	0.22	0.54	1.29546	0	0
105372708	LOC105372708	0.72	0.29	-1.31194	1e-05	0
105372726	LOC105372726	0	0.7	6.12928	0	0
105372964	LOC105372964	0.68	1.41	1.05209	7e-05	1e-05
105373215	LOC105373215	0.9	0.4	-1.16993	0	0
105373551	LOC105373551	0.41	0.2	-1.03562	0	0
105373560	LOC105373560	0.33	0.08	-2.04439	0	0
105373968	LOC105373968	0.95	0.24	-1.98489	0	0
105373985	LOC105373985	1.09	0.32	-1.76818	0	0
105374085	LOC105374085	0.19	0.81	2.09192	2e-05	1e-05
105374378	LOC105374378	3.82	0.93	-2.03827	0	0
105374505	LOC105374505	0.38	0.17	-1.16046	0.00043	0.0001
105374591	LOC105374591	0.03	0.17	2.5025	2e-05	0
105374640	LOC105374640	2.95	0.52	-2.50413	0	0
105374836	LOC105374836	1.29	5.32	2.04406	0	0
105374852	LOC105374852	1.41	3.05	1.11311	0	0
105374937	LOC105374937	0.63	1.87	1.56961	0	0
105375019	LOC105375019	2.46	5.26	1.0964	0	0
105375022	LOC105375022	5.75	1.52	-1.91949	0	0
105375228	LOC105375228	0.29	0.79	1.4458	0	0
105375259	LOC105375259	2.34	5.18	1.14644	0	0
105375304	LOC105375304	0.11	0.8	2.8625	0.00021	5e-05
105375669	LOC105375669	4.52	1.11	-2.02576	0	0
105375683	LOC105375683	0.14	0.05	-1.48543	0	0
105375740	LOC105375740	0.74	0.29	-1.35147	0.00034	8e-05
105375914	LOC105375914	0.27	0.08	-1.75489	0	0
105376093	LOC105376093	0.5	0.18	-1.47393	0	0
105376136	LOC105376136	0.58	1.71	1.55987	1e-05	0
105376239	LOC105376239	1.62	0.45	-1.848	0	0
105376381	LOC105376381	0.48	0.13	-1.88452	0.00045	0.00011
105376382	LOC105376382	5.77	1.25	-2.20664	0	0
105376486	LOC105376486	0.4	0.15	-1.41504	2e-05	0
105376644	LOC105376644	0	0.23	4.52356	0.00095	0.00023
105376972	LOC105376972	0.05	0.17	1.76553	0.00044	0.0001
105377302	LOC105377302	0.05	0.46	3.20163	2e-05	0
105377555	LOC105377555	2.04	0.02	-6.67243	0	0
105378421	LOC105378421	0.08	0.4	2.32193	0.00035	8e-05
105378597	LOC105378597	0	0.06	2.58496	0.00013	3e-05
105378828	LOC105378828	0.28	0.8	1.51457	1e-05	0
105379040	LOC105379040	0.11	0.01	-3.45943	0.00013	3e-05
105379152	LOC105379152	0.74	1.55	1.06667	0.00027	6e-05
105379251	LOC105379251	0.32	0.65	1.02237	0	0
105379393	LOC105379393	0	3.29	8.36194	0	0
105379599	LOC105379599	3.84	1.7	-1.17557	0	0
105747689	LOC105747689	1.83	0.86	-1.08944	0	0
107984035	LOC107984035	0.12	0.36	1.58496	0	0
107984128	LOC107984128	0.39	0.05	-2.96347	0	0
107984142	LOC107984142	0	0.02	1	5e-05	1e-05
107984156	LOC107984156	0.66	0.12	-2.45943	0	0
107984333	LOC107984333	0.06	0.27	2.16993	4e-05	1e-05
107984546	LOC107984546	0.44	0.16	-1.45943	0.0006	0.00015
107984638	LOC107984638	3.96	1.72	-1.20309	0	0
107984661	LOC107984661	0.03	0.13	2.11548	0	0
107984840	LOC107984840	0	0.23	4.52356	0	0
107984916	LOC107984916	4.69	2.05	-1.19396	0	0
107985476	LOC107985476	0.51	1.03	1.01408	0.00065	0.00016
107985506	LOC107985506	0.13	0.01	-3.70044	0	0
107985803	LOC107985803	0	0.28	4.80735	1e-05	0
107985915	LOC107985915	0.09	0.62	2.78427	0	0
107985967	LOC107985967	0.13	0.03	-2.11548	0.00086	0.00021
107986003	LOC107986003	0.18	1.11	2.62449	0	0
107986170	LOC107986170	4.69	1	-2.22959	0	0
107986413	LOC107986413	0.02	0.2	3.32193	0.00086	0.00021
107986447	LOC107986447	0.61	0.21	-1.53842	2e-05	0
107986465	LOC107986465	0.31	0.15	-1.04731	0.00032	8e-05
107986554	LOC107986554	9.3	4.27	-1.12299	0	0
107986700	LOC107986700	0.62	1.77	1.51341	1e-05	0
107986717	LOC107986717	0.07	0	-2.80735	2e-05	0
107986852	LOC107986852	0.27	1.54	2.5119	0	0
107987043	LOC107987043	1.59	0.51	-1.64046	0	0
107987222	LOC107987222	0.55	0.11	-2.32193	0.00019	4e-05
107987245	LOC107987245	0.07	0.39	2.47805	1e-05	0
107987251	LOC107987251	0.36	0.05	-2.848	1e-05	0
107987420	LOC107987420	0.56	0.23	-1.28379	0	0
112267936	LOC112267936	0.45	1.06	1.23607	0.0003	7e-05
112268043	LOC112268043	0.1	0	-3.32193	0	0
112268114	LOC112268114	0.9	3.17	1.81649	0	0
112268131	LOC112268131	0.86	2.04	1.24616	0	0
112268269	LOC112268269	2.25	5.43	1.27103	0	0
112268445	LOC112268445	0.02	0.19	3.24793	3e-05	1e-05
152048	LOC152048	0.26	0.72	1.46949	0.00023	5e-05
339803	LOC339803	4.11	9.98	1.2799	0	0
642361	LOC642361	0.38	1.02	1.4245	0.00034	8e-05
643072	LOC643072	0.83	1.67	1.00866	0.00013	3e-05
728673	LOC728673	1.86	4.36	1.22903	0	0
728743	LOC728743	0.15	0.53	1.82103	0	0
729291	LOC729291	0.05	0.25	2.32193	0	0
729451	LOC729451	1.31	0.63	-1.05614	0	0
79999	LOC79999	0.06	0.75	3.64386	0	0
503693	LOH12CR2	0	0.47	5.55459	0	0
9361	LONP1	12.63	33.86	1.42273	0	0
84918	LRP11	29.8	6.46	-2.20571	0	0
29967	LRP12	5.69	2.38	-1.25747	0	0
53353	LRP1B	0.16	0.32	1	0.0008	0.0002
64922	LRRC19	1.28	0.27	-2.24511	0	0
115399	LRRC56	0.26	0.13	-1	0	0
23507	LRRC8B	5.51	1.85	-1.57453	0	0
127255	LRRIQ3	1.15	2.42	1.07337	0.00058	0.00014
80059	LRRTM4	0.75	1.83	1.28688	9e-05	2e-05
4050	LTB	4.81	1.99	-1.27327	0	0
4053	LTBP2	0.24	0.09	-1.41504	0.00034	8e-05
54742	LY6K	6.44	2.05	-1.65144	0	0
116372	LYPD1	0.41	1.22	1.57319	0	0
284348	LYPD5	0.48	0.08	-2.58496	0.00012	3e-05
1130	LYST	10.7	3.69	-1.53592	0	0
346389	MACC1	10.05	2.52	-1.9957	0	0
8379	MAD1L1	3.21	6.56	1.03112	0	0
4085	MAD2L1	39.6	10.34	-1.93726	0	0
4118	MAL	3.21	6.62	1.04426	0	0
7851	MALL	44.47	17.81	-1.32014	0	0
100289341	MAN1B1-DT	1.59	3.39	1.09226	0	0
4131	MAP1B	0.27	0.61	1.17585	0	0
4214	MAP3K1	3.83	1.4	-1.45192	0	0
9020	MAP3K14	13.89	5.59	-1.31313	0	0
375449	MAST4	15.53	3.33	-2.22146	0	0
4148	MATN3	0.51	0.13	-1.97199	0.00045	0.00011
4150	MAZ	60.73	130.82	1.1071	0	0
151963	MB21D2	4.19	1.89	-1.14856	0	0
401093	MBNL1-AS1	0.51	1.66	1.70261	0	0
10150	MBNL2	39.94	19.18	-1.05823	0	0
51360	MBTPS2	8.69	4.13	-1.07321	0	0
4157	MC1R	0	0.77	6.26679	0	0
4162	MCAM	1.94	0.87	-1.15697	0	0
23101	MCF2L2	0.64	0.13	-2.29956	0	0
100289410	MCF2L-AS1	2.38	4.85	1.02702	6e-05	1e-05
90411	MCFD2	49.39	23.88	-1.04842	0	0
84331	MCRIP2	10.32	31.52	1.61082	0	0
57707	MEAK7	15.62	7.55	-1.04885	0	0
400569	MED11	3.95	11.96	1.59829	0	0
4205	MEF2A	37.28	16.95	-1.13712	0	0
4208	MEF2C	0.84	1.7	1.01707	0	0
55384	MEG3	0.8	0.17	-2.23447	1e-05	0
79104	MEG8	0.28	0.06	-2.22239	7e-05	2e-05
23184	MESD	10	20.01	1.00072	0	0
10988	METAP2	53.82	15.08	-1.83551	0	0
284207	METRNL	15.13	5.87	-1.36598	0	0
25840	METTL7A	0.5	1.42	1.50589	0	0
92312	MEX3A	4.81	11.93	1.31049	0	0
4242	MFNG	0.66	0.2	-1.72247	0	0
388931	MFSD2B	0.05	0.13	1.37851	0.00066	0.00016
100505771	MHENCR	1.41	3.54	1.32805	0	0
9645	MICAL2	5.58	2.45	-1.18748	0	0
79778	MICALL2	7.92	3.93	-1.01097	0	0
4277	MICB	12.05	2.81	-2.10039	0	0
166968	MIER3	7.04	2.76	-1.35091	0	0
723788	MIG7	1.65	0.44	-1.90689	0	0
374986	MIGA1	5.04	2.09	-1.26992	0	0
100532736	MINOS1-NBL1	1.07	2.7	1.33535	0	0
9562	MINPP1	13.28	6.06	-1.13187	0	0
100129781	MIR193BHG	0.42	1.31	1.64111	3e-05	1e-05
106614088	MIR34AHG	0.7	0.28	-1.32193	0	0
81571	MIR600HG	0	0.19	4.24793	0	0
388815	MIR99AHG	0.24	1.23	2.35755	2e-05	0
4320	MMP11	0.6	1.45	1.27302	0	0
4322	MMP13	195.9	65.43	-1.58209	0	0
4327	MMP19	0.75	0.19	-1.98089	0	0
101410538	MMP24OS	6.04	12.37	1.03423	0	0
79148	MMP28	5.72	1.53	-1.90248	0	0
4330	MN1	1.91	0.81	-1.23758	0	0
340544	MORF4L2-AS1	0.14	0.3	1.09954	0.00026	6e-05
105376609	MPPED2-AS1	0.51	3.86	2.92003	0	0
112609	MRAP2	0.66	1.82	1.4634	0	0
93621	MRFAP1	30.89	112.71	1.8674	0	0
114932	MRFAP1L1	8.95	20.13	1.16939	0	0
79922	MRM1	4.05	8.23	1.02297	0	0
29093	MRPL22	38.62	87.62	1.18191	0	0
84311	MRPL45	43.85	18.96	-1.20962	0	0
65993	MRPS34	46.84	116.1	1.30955	0	0
91283	MSANTD3	20.98	6.83	-1.61906	0	0
4485	MST1	0.11	0.26	1.24101	0.00041	0.0001
4524	MTHFR	0.9	1.91	1.08558	0	0
100462983	MTRNR2L3	1.01	2.3	1.18728	0	0
200958	MUC20	0.18	0.05	-1.848	0.00011	2e-05
4598	MVK	6.73	15.12	1.16778	0	0
4084	MXD1	11.92	4.29	-1.47433	0	0
4602	MYB	0.57	1.48	1.37656	0	0
4603	MYBL1	7.14	2.73	-1.38702	0	0
4610	MYCL	0.31	0.81	1.38565	0.00035	8e-05
26579	MYEOV	11.91	3.31	-1.84727	0	0
4621	MYH3	0.96	0.17	-2.4975	0.00023	5e-05
4627	MYH9	57.37	121.42	1.08164	0	0
4638	MYLK	10.4	3.58	-1.53855	0	0
399687	MYO18A	5.04	10.5	1.05889	0	0
105373853	MYOSLID	7.04	1.47	-2.25976	0	0
55577	NAGK	19.53	8.79	-1.15176	0	0
162417	NAGS	0.31	0.77	1.31259	6e-05	1e-05
259232	NALCN	1.51	0.4	-1.91648	0	0
342977	NANOS3	0.1	0.36	1.848	0	0
266812	NAP1L5	6.17	3.08	-1.00234	0	0
4678	NASP	54.42	113.37	1.05883	0	0
441908	NBPF18P	1.02	0.18	-2.5025	0	0
57552	NCEH1	23.75	5.21	-2.18857	0	0
135112	NCOA7	42.11	14.16	-1.57234	0	0
9612	NCOR2	7.15	14.57	1.02699	0	0
57447	NDRG2	6.19	2.36	-1.39115	0	0
3340	NDST1	19.91	9.78	-1.02559	0	0
4720	NDUFS2	29.71	91.8	1.62755	0	0
64168	NECAB1	2.13	0.72	-1.56478	0	0
252969	NEIL2	1.11	2.23	1.00648	0	0
6787	NEK4	7.32	2.5	-1.54992	0	0
140609	NEK7	45.16	19.12	-1.23996	0	0
9603	NFE2L3	20.8	10.21	-1.0266	0	0
4792	NFKBIA	228.21	102.7	-1.15193	0	0
4793	NFKBIB	7.35	21.69	1.56121	0	0
4804	NGFR	6.4	2.95	-1.11736	0	0
4810	NHS	2.4	1.13	-1.08671	0	0
340527	NHSL2	0.23	0.04	-2.52356	0	0
84276	NICN1	0.7	0.01	-6.12928	0	0
4811	NID1	13.78	6.67	-1.04682	0	0
254128	NIFK-AS1	1.2	2.6	1.11548	8e-05	2e-05
4814	NINJ1	56.02	27.63	-1.01971	0	0
84166	NLRC5	3.87	1.51	-1.35779	0	0
347736	NME9	2.26	1.09	-1.05199	0	0
344887	NMRAL2P	3.15	8.08	1.359	0	0
25819	NOCT	10.67	2.38	-2.16453	0	0
140688	NOL4L	2.77	1.29	-1.10251	0	0
9221	NOLC1	28.8	122.81	2.09229	0	0
51070	NOSIP	12.31	28.51	1.21164	0	0
388677	NOTCH2NLA	1.12	0.56	-1	0	0
124056	NOXO1	0.11	0.41	1.89812	0.00066	0.00016
266743	NPAS4	0.82	0.13	-2.65711	0	0
10360	NPM3	38.09	90.87	1.25439	0	0
4883	NPR3	0.68	2.93	2.10729	0	0
27020	NPTN	45.11	22.47	-1.00545	0	0
23467	NPTXR	4	0.88	-2.18442	0	0
283869	NPW	12.62	25.25	1.00057	0	0
7101	NR2E1	0.97	2.22	1.1945	0	0
4907	NT5E	3.93	0.53	-2.89047	0	0
4915	NTRK2	7.78	16.56	1.08986	0	0
4922	NTS	0.2	1.69	3.07895	0	0
81788	NUAK2	10.43	3.19	-1.70911	0	0
10726	NUDC	61.46	125.77	1.03307	0	0
23386	NUDCD3	7.56	23.53	1.63804	0	0
55190	NUDT11	8.65	2.37	-1.86781	0	0
728130	NUTM2D	0.13	0.29	1.15754	0	0
4939	OAS2	0.76	1.55	1.0282	0	0
79629	OCEL1	5.35	12.77	1.25515	0	0
100506658	OCLN	17.04	5.26	-1.69579	0	0
11054	OGFR	4.95	27.73	2.48595	0	0
101409261	OGFR-AS1	2.67	7.19	1.42915	0	0
169611	OLFML2A	8.36	3.87	-1.11117	0	0
90271	OLMALINC	3.71	7.8	1.07205	0	0
4973	OLR1	20.67	2.63	-2.9744	0	0
93129	ORAI3	1.85	4.13	1.15862	0	0
114879	OSBPL5	0.61	1.61	1.40018	0	0
28962	OSTM1	11.3	2.87	-1.9772	0	0
51633	OTUD6B	11.14	5.18	-1.10473	0	0
5017	OVOL1	11.85	3.53	-1.74715	0	0
55214	P3H2	8.13	2.23	-1.86621	0	0
5049	PAFAH1B2	23.14	9.2	-1.33068	0	0
5063	PAK3	1.34	0.61	-1.13535	0	0
27143	PALD1	0.31	0.77	1.31259	2e-05	0
23022	PALLD	52.53	24.32	-1.111	0	0
342979	PALM3	0	0.07	2.80735	3e-05	1e-05
89932	PAPLN	0.85	0.34	-1.32193	0	0
152559	PAQR3	13.3	6.39	-1.05754	0	0
344838	PAQR9	0.67	0.22	-1.60666	0.00035	8e-05
84612	PARD6B	2.39	0.67	-1.83478	0	0
84875	PARP10	0.85	0.24	-1.82443	0	0
64761	PARP12	8.85	3.93	-1.17115	0	0
100630918	PARTICL	1.16	2.74	1.24005	0	0
7849	PAX8	0.23	0.06	-1.9386	0	0
202781	PAXIP1-AS1	2.03	4.08	1.00709	0	0
51260	PBDC1	6.96	14.85	1.0933	0	0
55872	PBK	32.63	14.87	-1.13379	0	0
118425	PCAT4	0.5	0	-5.64386	0	0
100506696	PCAT6	0.63	2.1	1.73697	0.00023	5e-05
54510	PCDH18	0.64	1.69	1.40088	0	0
57717	PCDHB16	0.04	0.25	2.64386	5e-05	1e-05
100233209	PCED1B-AS1	0.12	0.04	-1.58496	3e-05	1e-05
5106	PCK2	9.64	20.6	1.09554	0	0
399909	PCNX3	4.94	10.41	1.07539	0	0
542767	PCOTH	0.53	1.78	1.74781	0.00025	6e-05
27250	PDCD4	12.95	25.94	1.00223	0	0
282997	PDCD4-AS1	1.1	3.12	1.50404	0	0
10846	PDE10A	0.56	0.21	-1.41504	0	0
5154	PDGFA	14.41	6.96	-1.04991	0	0
5155	PDGFB	16.08	2.22	-2.85664	0	0
171423	PDIA3P1	0.84	1.72	1.03395	6e-05	1e-05
5166	PDK4	0.24	0.61	1.34577	9e-05	2e-05
55066	PDPR	12.89	6.32	-1.02826	0	0
57107	PDSS2	3.64	7.43	1.02942	0	0
255762	PDZD9	1.94	0.86	-1.17365	1e-05	0
64065	PERP	165.52	363.27	1.13404	0	0
5190	PEX6	8.78	17.86	1.02444	0	0
5224	PGAM2	0	0.07	2.80735	0.00049	0.00012
267004	PGBD3	0	0.52	5.70044	0	0
114771	PGLYRP3	0.76	0.2	-1.926	0.00042	0.0001
5252	PHF1	4.83	9.72	1.00893	0	0
23035	PHLPP2	3.64	1.51	-1.26939	0	0
196500	PIANP	0.05	0.28	2.48543	0.00045	0.00011
284080	PICART1	2.91	0.83	-1.80984	0	0
5292	PIM1	30.14	11.3	-1.41536	0	0
51268	PIPOX	0.12	0.59	2.29768	4e-05	1e-05
8544	PIR	13.17	31	1.23501	0	0
5307	PITX1	7.91	16.74	1.08155	0	0
110006323	PKD1P4-NPIPA8	1.41	0.46	-1.61599	2e-05	0
5321	PLA2G4A	6.01	16.69	1.47355	0	0
51316	PLAC8	1.97	4.91	1.31753	0	0
5328	PLAU	151.16	9.37	-4.01188	0	0
5329	PLAUR	51.38	13.4	-1.93897	0	0
51054	PLEKHA8P1	2.16	1.04	-1.05445	1e-05	0
55041	PLEKHB2	24.95	51.11	1.03457	0	0
84069	PLEKHN1	5.56	2.78	-1	0	0
10769	PLK2	57.69	20.94	-1.46206	0	0
8612	PLPP2	20.11	42.65	1.08463	0	0
8613	PLPP3	1.86	0.84	-1.14684	0	0
57048	PLSCR3	5.16	2.54	-1.02254	0	0
57088	PLSCR4	4.42	1.76	-1.32847	0	0
148811	PM20D1	0.16	0.43	1.42626	0.00072	0.00018
10654	PMVK	3.65	9.66	1.40413	0	0
10687	PNMA2	0.57	0.24	-1.24793	0	0
84968	PNMA6A	0.38	1.23	1.69459	0	0
57804	POLD4	10.95	23.25	1.0863	0	0
10721	POLQ	10.42	4	-1.38128	0	0
5433	POLR2D	9.21	38.22	2.05305	0	0
84265	POLR3GL	8.63	20.38	1.23972	0	0
5455	POU3F3	1.14	3.19	1.48452	0	0
56342	PPAN	2.66	5.58	1.06884	0	0
5465	PPARA	5.92	2.07	-1.51597	0	0
5479	PPIB	21.77	51.28	1.23605	0	0
22843	PPM1E	1.22	0.55	-1.14938	0	0
26472	PPP1R14B	45.41	140.45	1.62897	0	0
84687	PPP1R9B	8.05	17.62	1.13015	0	0
5519	PPP2R1B	11.21	4.64	-1.27259	0	0
5528	PPP2R5D	1	2.33	1.22033	0	0
57718	PPP4R4	6.18	2.47	-1.3231	0	0
639	PRDM1	0.87	1.77	1.02466	0	0
10549	PRDX4	20.96	68.09	1.6998	0	0
101928001	PRKCA-AS1	1.8	0.85	-1.08246	0	0
55170	PRMT6	5.61	14.91	1.41021	0	0
147011	PROCA1	1.16	2.91	1.32689	0	0
5630	PRPH	0.16	0.71	2.14975	4e-05	1e-05
222171	PRR15	1.83	3.88	1.08421	0	0
163154	PRR22	0.01	0.53	5.72792	0	0
80863	PRRT1	1.03	2.36	1.19614	0	0
64063	PRSS22	10.79	2.09	-2.36812	0	0
11098	PRSS23	6.95	2.72	-1.35341	0	0
5646	PRSS3	0	0.2	4.32193	0.00046	0.00011
5652	PRSS8	1.52	0.38	-2	0	0
57716	PRX	0.68	1.58	1.21632	0	0
84293	PRXL2A	4.19	11.43	1.4478	0	0
143471	PSMA8	2.87	0.87	-1.72196	0	0
5698	PSMB9	10.73	3.87	-1.47124	0	0
5702	PSMC3	50.87	134.57	1.40347	0	0
9050	PSTPIP2	6.5	3.17	-1.03596	0	0
5724	PTAFR	3.9	1.37	-1.5093	0	0
26024	PTCD1	1.13	2.56	1.17982	0	0
9536	PTGES	12.03	4.44	-1.43801	0	0
5743	PTGS2	5.56	12.81	1.20411	0	0
5763	PTMS	181.04	446.78	1.30326	0	0
5770	PTPN1	34.17	16.16	-1.0803	0	0
5784	PTPN14	31.28	5.41	-2.53154	0	0
26095	PTPN20	6.74	1.49	-2.17744	0	0
5787	PTPRB	0.31	0.66	1.0902	0	0
100506994	PTPRG-AS1	0.04	0.49	3.61471	0	0
5806	PTX3	4.6	1.15	-2	0	0
221749	PXDC1	6.89	3.39	-1.02322	0	0
7837	PXDN	3.76	0.78	-2.26919	0	0
65263	PYCR3	1.71	4.78	1.48301	0	0
5836	PYGL	61.17	28.2	-1.11713	0	0
81890	QTRT1	5.59	11.67	1.06188	0	0
203069	R3HCC1	2.98	12.5	2.06854	0	0
376267	RAB15	3.15	1.52	-1.05128	0	0
51715	RAB23	11.09	1.99	-2.47842	0	0
5874	RAB27B	2.95	1.1	-1.42321	0	0
5865	RAB3B	0.37	0.13	-1.50901	0	0
51762	RAB8B	5.83	2.1	-1.47311	0	0
55684	RABL6	24.44	52.85	1.11266	0	0
5886	RAD23A	31.13	105.95	1.76701	0	0
100529207	RAD51L3-RFFL	0.25	0	-4.64386	0	0
55103	RALGPS2	8.5	3.54	-1.26371	0	0
5912	RAP2B	3.67	1.72	-1.09337	0	0
9693	RAPGEF2	2.03	0.74	-1.45588	0	0
10411	RAPGEF3	0.99	0.42	-1.23704	1e-05	0
65059	RAPH1	5.81	1.49	-1.96323	0	0
5915	RARB	0.08	0.35	2.12928	9e-05	2e-05
5916	RARG	7.62	18.06	1.24493	0	0
153020	RASGEF1B	0.62	1.33	1.10109	3e-05	1e-05
25780	RASGRP3	0.49	0.1	-2.29278	0	0
387496	RASL11A	1.62	5.55	1.77649	0	0
283349	RASSF3	10.05	4.52	-1.1528	0	0
83937	RASSF4	0.88	0.21	-2.06711	0	0
83593	RASSF5	2.46	0.67	-1.87643	0	0
11228	RASSF8	5.75	2.25	-1.35364	0	0
57786	RBAK	1.86	4.11	1.14384	0	0
221662	RBM24	1.17	0.5	-1.22651	1e-05	0
5937	RBMS1	22.77	5.15	-2.14449	0	0
27303	RBMS3	0.43	1.29	1.58496	0	0
81554	RCC1L	11.69	25.4	1.11955	0	0
5955	RCN2	53.94	11.63	-2.2135	0	0
28984	RGCC	0.84	2.9	1.78759	0	0
285704	RGMB	5.99	2.82	-1.08686	0	0
84220	RGPD5	12.26	4.97	-1.30264	0	0
729540	RGPD6	8.6	4.15	-1.05123	0	0
10287	RGS19	3.17	10.99	1.79364	0	0
5997	RGS2	11.24	24.15	1.10338	0	0
78998	RHPN1-AS1	0.64	1.3	1.02237	0.00092	0.00023
85415	RHPN2	13.2	3.12	-2.08092	0	0
440804	RIMBP3B	0.05	0.56	3.48543	0.00027	6e-05
151393	RMDN2	1.9	5.21	1.45528	0	0
55177	RMDN3	12.05	3.08	-1.96803	0	0
6038	RNASE4	1.95	3.98	1.02929	0	0
390	RND3	110.79	46.84	-1.24201	0	0
57484	RNF150	0.62	1.37	1.14384	0	0
285671	RNF180	0.6	0.24	-1.32193	0.00011	2e-05
127544	RNF19B	21.51	6.61	-1.70229	0	0
643596	RNF224	1.03	0.28	-1.87915	0	0
152006	RNF38	9.43	3.52	-1.42168	0	0
9616	RNF7	20.66	9.6	-1.10573	0	0
6094	ROM1	0.84	2.04	1.28011	0.00011	2e-05
6102	RP2	5.62	1.38	-2.0259	0	0
118433	RPL23AP7	0.96	2.6	1.43741	0.00018	4e-05
51121	RPL26L1	36.35	91.51	1.33197	0	0
100861523	RPS6KA2-AS1	0.11	0	-3.45943	0.00053	0.00013
6238	RRBP1	11.45	23.86	1.05925	0	0
23076	RRP1B	20.03	5.18	-1.95114	0	0
728194	RSPH10B2	0.01	0.18	4.16993	0.00012	3e-05
8634	RTCA	14.58	5.09	-1.51825	0	0
146760	RTN4RL1	1.25	0.33	-1.92139	0	0
154661	RUNDC3B	0.38	1.08	1.50696	0	0
6274	S100A3	7.94	1.37	-2.53496	0	0
1903	S1PR3	2.44	1.05	-1.21649	0	0
6288	SAA1	100.2	24.11	-2.05518	0	0
6289	SAA2	11.65	3.45	-1.75566	0	0
100528017	SAA2-SAA4	3.69	0.81	-2.18763	0	0
26278	SACS	3.25	1.31	-1.31087	0	0
401474	SAMD12	2.04	0.85	-1.26303	0	0
23034	SAMD4A	2.81	0.68	-2.04696	0	0
8819	SAP30	5.07	11.02	1.12007	0	0
23098	SARM1	0.64	0.18	-1.83007	0	0
9092	SART1	17.68	61.02	1.78716	0	0
23328	SASH1	0.33	0.78	1.24101	0	0
388228	SBK1	1.17	0.35	-1.74108	0	0
192683	SCAMP5	1.63	0.67	-1.28264	0	0
79966	SCD5	27.78	11.36	-1.29008	0	0
152579	SCFD2	6.31	12.93	1.03501	0	0
7857	SCG2	0.01	0.43	5.42626	0	0
10389	SCML2	4.32	1.73	-1.32026	0	0
6331	SCN5A	0.25	0.11	-1.18442	0.00062	0.00015
222663	SCUBE3	0.21	0.04	-2.39232	0	0
57147	SCYL3	2.7	1.19	-1.182	0	0
195814	SDR16C5	2.22	1.1	-1.01306	0	0
10371	SEMA3A	1.33	0.27	-2.30039	3e-05	1e-05
6405	SEMA3F	2.59	1.12	-1.20945	0	0
8482	SEMA7A	1.08	0.26	-2.05445	0	0
285540	SEPSECS-AS1	0.73	4.25	2.54149	0.00066	0.00016
94009	SERHL	0.76	0.07	-3.44057	0.00053	0.00013
5275	SERPINB13	12	4.86	-1.30401	0	0
5055	SERPINB2	87.92	30.16	-1.54355	0	0
8710	SERPINB7	1.61	0.64	-1.33092	0	0
3053	SERPIND1	0.07	0.31	2.14684	0	0
5054	SERPINE1	2.74	0.93	-1.55887	0	0
5274	SERPINI1	0.67	3.16	2.23769	0	0
9792	SERTAD2	28.55	12.09	-1.23968	0	0
56256	SERTAD4	1.04	0.35	-1.57116	0	0
27244	SESN1	4.54	2.17	-1.065	0	0
10992	SF3B2	43.97	119.48	1.44218	0	0
6442	SGCA	0.24	1.79	2.89885	0	0
124923	SGK494	0.34	0.77	1.17932	0	0
25970	SH2B1	3.46	8.67	1.32526	0	0
10019	SH2B3	3.88	1.69	-1.19903	0	0
10044	SH2D3C	1.08	0.51	-1.08246	5e-05	1e-05
23677	SH3BP4	36.66	11.92	-1.62082	0	0
6457	SH3GL3	0.81	3.9	2.26748	0	0
54436	SH3TC1	0.44	0.18	-1.28951	0	0
149345	SHISA4	3.86	1.67	-1.20875	0	0
85352	SHISAL1	0.73	0.26	-1.48938	0	0
150094	SIK1	0.09	0.01	-3.16993	0.00047	0.00011
102724428	SIK1B	18.13	8.47	-1.09795	0	0
10736	SIX2	0.16	0.52	1.70044	0.00092	0.00023
348235	SKA2	18.11	37.9	1.06541	0	0
6556	SLC11A1	0.07	0.15	1.09954	2e-05	0
9123	SLC16A3	0.71	0.18	-1.97982	6e-05	1e-05
6574	SLC20A1	19.08	6.94	-1.45905	0	0
63027	SLC22A23	8.58	3.65	-1.23308	0	0
6583	SLC22A4	0.45	0.14	-1.6845	0	0
83733	SLC25A18	1.51	0.13	-3.53797	0	0
100129794	SLC25A21-AS1	0.69	1.9	1.46133	0	0
100289019	SLC25A25-AS1	1.81	0.81	-1.16	0	0
203427	SLC25A43	12.45	5.94	-1.06761	0	0
11000	SLC27A3	0.41	0.11	-1.89812	8e-05	2e-05
10998	SLC27A5	2	4.23	1.08066	0	0
1318	SLC31A2	17.33	6.18	-1.48759	0	0
54020	SLC37A1	1.92	0.5	-1.94111	0	0
50651	SLC45A1	0.57	0.13	-2.13245	1e-05	0
57864	SLC46A2	0.15	0.36	1.26303	0.00057	0.00014
22950	SLC4A1AP	7.08	18.45	1.3818	0	0
23428	SLC7A8	2.6	7.93	1.60881	0	0
150159	SLC9B1	0.72	0.08	-3.16993	0	0
6578	SLCO2A1	0.34	0.1	-1.76553	0.00015	3e-05
353189	SLCO4C1	0.2	0.43	1.10434	0.00089	0.00022
162394	SLFN5	5.3	0.92	-2.52629	0	0
6586	SLIT3	1.43	0.43	-1.73361	0	0
548593	SLX1A	0	4.59	8.84235	0	0
4092	SMAD7	3.44	1.44	-1.25634	0	0
221710	SMIM13	9.42	4.4	-1.09822	0	0
85027	SMIM3	3.14	1.52	-1.04669	0	0
219537	SMTNL1	1.63	3.28	1.00882	2e-05	0
6617	SNAPC1	9.11	18.26	1.00316	0	0
10073	SNUPN	4.26	9.44	1.14793	0	0
9021	SOCS3	7.93	2.98	-1.41201	0	0
30837	SOCS7	4.47	2.09	-1.09677	0	0
387104	SOGA3	0.48	0.15	-1.67807	0	0
345079	SOWAHB	4.66	1.33	-1.8089	0	0
6666	SOX12	3.77	10.98	1.54224	0	0
6657	SOX2	22.32	78.51	1.81454	0	0
11166	SOX21	2.27	9.62	2.08334	0	0
347689	SOX2-OT	0.36	0.83	1.20511	2e-05	0
6660	SOX5	0.19	0.73	1.9419	0	0
83595	SOX7	3.99	1.46	-1.45042	0	0
6662	SOX9	4.54	1.46	-1.63672	0	0
80320	SP6	0.41	0.16	-1.35755	0.00088	0.00021
6674	SPAG1	11.83	2.07	-2.51475	0	0
202051	SPATA24	1.56	3.33	1.09398	0.00016	4e-05
375686	SPATC1	0.1	0	-3.32193	1e-05	0
139886	SPIN4	2.87	0.99	-1.53555	0	0
6690	SPINK1	0.42	1.56	1.89308	0	0
90853	SPOCD1	2.74	0.32	-3.09803	0	0
339745	SPOPL	4.2	1.53	-1.45686	0	0
84888	SPPL2A	17.56	8.72	-1.00989	0	0
81848	SPRY4	0.64	0.29	-1.14202	3e-05	1e-05
80176	SPSB1	11.64	4.05	-1.5231	0	0
6712	SPTBN2	1.83	4.02	1.13535	0	0
58472	SQOR	19.59	8.38	-1.2251	0	0
10534	SSSCA1	17.91	38.59	1.10746	0	0
283687	ST20-AS1	0.89	0.29	-1.61775	4e-05	1e-05
6489	ST8SIA1	0.17	0.03	-2.5025	0	0
442578	STAG3L3	1.33	0	-7.05528	0	0
6776	STAT5A	6.79	2.27	-1.58072	0	0
56164	STK31	0.35	0.81	1.21057	4e-05	1e-05
27347	STK39	15.17	7.52	-1.01242	0	0
55437	STRADB	17.38	7.13	-1.28545	0	0
112755	STX1B	0.1	0.2	1	0.00056	0.00013
57653	SUGT1P4-STRA6LP-CCDC180	0.14	0.35	1.32193	0.00082	0.0002
23213	SULF1	0.09	0.42	2.22239	0	0
6818	SULT1A3	0.48	1.61	1.74595	0	0
23353	SUN1	66.45	28.08	-1.24273	0	0
23345	SYNE1	0.09	0.21	1.22239	0.00056	0.00013
8831	SYNGAP1	0.48	1.1	1.1964	0	0
11346	SYNPO	20.55	6.03	-1.76891	0	0
84958	SYTL1	10.31	22.42	1.12074	0	0
4070	TACSTD2	590.62	130.47	-2.17851	0	0
6884	TAF13	34.24	16.43	-1.05935	0	0
8148	TAF15	22.68	51.39	1.18007	0	0
83860	TAF3	2.22	4.88	1.13632	0	0
6875	TAF4B	7.01	3.1	-1.17715	0	0
6876	TAGLN	27.87	11.67	-1.25591	0	0
6892	TAPBP	8.25	2.59	-1.67144	0	0
55080	TAPBPL	2.98	0.67	-2.15308	0	0
80222	TARS2	11.41	23.06	1.01509	0	0
26000	TBC1D10B	6.29	28.88	2.19894	0	0
729873	TBC1D3	4.67	0.64	-2.86728	0	0
9779	TBC1D5	6.01	2.6	-1.20885	0	0
219899	TBCEL	2.83	1.16	-1.28668	0	0
6907	TBL1X	2.82	6.38	1.17786	0	0
285966	TCAF2	0.57	1.56	1.45251	5e-05	1e-05
56849	TCEAL7	1.19	0.06	-4.30986	0	0
6929	TCF3	19.26	42.94	1.15671	0	0
83439	TCF7L1	3.41	7.36	1.10993	0	0
56892	TCIM	0.29	2.27	2.96857	0	0
6949	TCOF1	29.7	80.47	1.43799	0	0
6991	TCTE3	2.45	1.22	-1.0059	0	0
7003	TEAD1	13.38	5.99	-1.15945	0	0
7008	TEF	2.67	1.27	-1.07201	0	0
200424	TET3	18.97	7.66	-1.3083	0	0
400629	TEX19	0.09	0.6	2.73697	1e-05	0
7023	TFAP4	4.84	16.13	1.73667	0	0
7039	TGFA	9.28	3.93	-1.2396	0	0
7040	TGFB1	8.66	19.1	1.14113	0	0
7042	TGFB2	8.84	0.91	-3.28011	0	0
103611157	TGFB2-OT1	2.73	0.4	-2.77083	0	0
7049	TGFBR3	0.24	0.07	-1.77761	2e-05	1e-05
60436	TGIF2	3.1	7.15	1.20568	0	0
439931	THAP7-AS1	1.57	6.85	2.12534	0	0
7057	THBS1	47.38	12.76	-1.89265	0	0
9473	THEMIS2	2.79	0.6	-2.21723	0	0
80145	THOC7	40.81	90.99	1.15679	0	0
101929196	THSD4-AS1	25.4	10.59	-1.26213	0	0
9220	TIAF1	0.81	2.27	1.4867	0	0
148022	TICAM1	24.27	12.01	-1.01494	0	0
353376	TICAM2	0	1.11	6.79442	0	0
10440	TIMM17A	53.42	23.22	-1.20201	0	0
7077	TIMP2	5.16	1.69	-1.61035	0	0
7078	TIMP3	6.48	1.84	-1.81629	0	0
64129	TINAGL1	50.22	19.19	-1.38791	0	0
54962	TIPIN	10.57	23.13	1.12979	0	0
9414	TJP2	28.87	10.25	-1.49395	0	0
140711	TLDC2	0.9	2.36	1.39079	0	0
7096	TLR1	1.88	0.93	-1.01543	0	0
81793	TLR10	0.48	0.09	-2.41504	0	0
7097	TLR2	4.24	1.91	-1.15049	0	0
147138	TMC8	1.95	0.96	-1.02237	0	0
57458	TMCC3	4.1	0.94	-2.12489	0	0
50999	TMED5	13.9	6.46	-1.10548	0	0
54972	TMEM132A	20.19	9.15	-1.1418	0	0
85014	TMEM141	43.29	113.95	1.3963	0	0
201799	TMEM154	6.31	1.77	-1.83389	0	0
25907	TMEM158	12.37	5.85	-1.08034	0	0
100113407	TMEM170B	0.96	0.43	-1.1587	0	0
387522	TMEM189-UBE2V1	22.67	4.68	-2.2762	0	0
399474	TMEM200B	0.42	0.1	-2.07039	0.00032	8e-05
51259	TMEM216	4.63	10.12	1.12813	0	0
23731	TMEM245	18.36	8.21	-1.16111	0	0
135886	TMEM270	1.65	0.48	-1.78136	2e-05	1e-05
161291	TMEM30B	22.93	7.93	-1.53184	0	0
79041	TMEM38A	3.01	1.46	-1.0438	3e-05	1e-05
55287	TMEM40	6.93	2.55	-1.44236	0	0
79188	TMEM43	25.68	11.68	-1.1366	0	0
120939	TMEM52B	2.69	0.83	-1.69642	0	0
169200	TMEM64	7.44	1.8	-2.04731	0	0
388730	TMEM81	0.55	1.57	1.51326	4e-05	1e-05
3371	TNC	2.78	0.94	-1.56435	0	0
7124	TNF	3.23	0.33	-3.291	0	0
7128	TNFAIP3	38.54	17.62	-1.12914	0	0
51330	TNFRSF12A	113.48	55.72	-1.02617	0	0
8718	TNFRSF25	0.53	0.06	-3.14296	3e-05	1e-05
3604	TNFRSF9	1.19	0.22	-2.43539	0	0
9966	TNFSF15	0.86	0.28	-1.61891	0	0
10140	TOB1	55.48	24.93	-1.15408	0	0
56993	TOMM22	14.35	78.63	2.45403	0	0
94241	TP53INP1	1.77	0.4	-2.14568	0	0
11257	TP53TG1	6.93	14.15	1.02987	0	0
24150	TP53TG3	0.57	0.08	-2.83289	4e-05	1e-05
102724127	TP53TG3F	0	0.65	6.02237	0	0
7169	TPM2	59.98	120.91	1.01138	0	0
7171	TPM4	74.66	252.49	1.75782	0	0
285386	TPRG1	2.52	5.68	1.17247	0	0
7185	TRAF1	14.34	1.67	-3.10213	0	0
80342	TRAF3IP3	0.1	0	-3.32193	0.00014	3e-05
66008	TRAK2	7.72	3.68	-1.0689	0	0
9697	TRAM2	14.03	7	-1.00309	0	0
126003	TRAPPC5	16.47	42.51	1.36796	0	0
100506776	TRG-AS1	1.03	0.3	-1.77961	0	0
57761	TRIB3	2.97	7.27	1.29149	0	0
10626	TRIM16	87.91	37.98	-1.21079	0	0
147166	TRIM16L	35.9	17.81	-1.0113	0	0
91107	TRIM47	55.96	24.75	-1.17697	0	0
55223	TRIM62	4.18	2.08	-1.00692	0	0
57113	TRPC7	0.21	0	-4.39232	0	0
101928607	TRPM2-AS	0.48	1.22	1.34577	2e-05	0
59341	TRPV4	2.89	0.73	-1.9851	0	0
283989	TSEN54	12.78	5.4	-1.24286	0	0
254187	TSGA10IP	0.18	0.03	-2.58496	0	0
10194	TSHZ1	0.72	1.93	1.42253	0	0
90121	TSR2	1.85	5.21	1.49376	0	0
23548	TTC33	3.52	9.05	1.36234	0	0
23508	TTC9	0.79	0.25	-1.65992	0	0
113691	TUBA3FP	0.37	0.13	-1.50901	0.00012	3e-05
79861	TUBAL3	0.3	0.12	-1.32193	0.00041	0.0001
81027	TUBB1	0	0.18	4.16993	0	0
7280	TUBB2A	29.63	12.42	-1.25439	0	0
347733	TUBB2B	6.39	2.8	-1.19039	0	0
7288	TULP2	0.69	0.27	-1.35364	0.00056	0.00013
51030	TVP23B	19.74	8.06	-1.29227	0	0
7307	U2AF1	49	107.86	1.13831	0	0
84959	UBASH3B	0.91	0.43	-1.08153	0	0
9246	UBE2L6	9.41	3.75	-1.3273	0	0
100134869	UBE2Q2P2	28.08	56.19	1.00077	0	0
7335	UBE2V1	112.17	54.47	-1.04215	0	0
130507	UBR3	3.42	0.93	-1.87869	0	0
100874034	UBXN7-AS1	0.05	0.2	2	0	0
90226	UCN2	0.95	0.27	-1.81497	0.00018	4e-05
729852	UMAD1	7.87	2.26	-1.80004	0	0
10497	UNC13B	1.68	3.93	1.22607	0	0
90249	UNC5A	0.31	0.08	-1.9542	0.00013	3e-05
7348	UPK1B	0.68	2.07	1.60602	0	0
790955	UQCC3	1.56	6.65	2.09181	0	0
84996	URB1-AS1	3.47	7.08	1.02881	0	0
124590	USH1G	2.36	0.83	-1.5076	0	0
84640	USP38	3.55	1.75	-1.02046	0	0
10208	USPL1	2.96	6.3	1.08975	0	0
80146	UXS1	58.25	17.97	-1.69667	0	0
9341	VAMP3	90.82	27.26	-1.73622	0	0
1462	VCAN	0.12	0.3	1.32193	0	0
7414	VCL	108.77	40.62	-1.42102	0	0
7424	VEGFC	3.4	1.39	-1.29045	0	0
389136	VGLL3	1.8	0.47	-1.93726	0	0
81552	VOPP1	29.1	76.77	1.39952	0	0
51542	VPS54	14.4	7.05	-1.03037	0	0
340547	VSIG1	0.42	0.13	-1.69188	7e-05	2e-05
64115	VSIR	1.8	0.61	-1.56112	0	0
7447	VSNL1	75.61	34.3	-1.14037	0	0
51534	VTA1	28.83	7.32	-1.97766	0	0
80737	VWA7	0.84	0.29	-1.53434	0.00028	6e-05
7450	VWF	0.42	0.15	-1.48543	0	0
51729	WBP11	27.41	74.4	1.4406	0	0
11193	WBP4	3.34	9.66	1.53218	0	0
57590	WDFY1	16.71	8.3	-1.00953	0	0
84058	WDR54	12.82	26.45	1.04487	0	0
54663	WDR74	22.88	46.55	1.02469	0	0
7465	WEE1	46.08	15.48	-1.57374	0	0
285962	WEE2-AS1	0.04	0.21	2.39232	0.00048	0.00011
645638	WFDC21P	8.32	2.24	-1.89308	0	0
7456	WIPF1	5.27	1.91	-1.46423	0	0
7473	WNT3	0.2	0.59	1.56071	2e-05	0
54361	WNT4	1.23	0.38	-1.69459	0	0
7483	WNT9A	1.11	0.53	-1.0665	0	0
106865373	WRB-SH3BGR	0.37	1.5	2.01937	1e-05	0
25937	WWTR1	24.8	10.03	-1.30602	0	0
7507	XPA	5.1	10.93	1.09972	0	0
7508	XPC	2.9	7.14	1.29987	0	0
55689	YEATS2	11.09	2.84	-1.9653	0	0
55432	YOD1	6.33	1.26	-2.32878	0	0
100381270	ZBED6	3.13	1.05	-1.57577	0	0
221527	ZBTB12	1.23	3.3	1.42381	0	0
403341	ZBTB34	4.33	2	-1.11437	0	0
140685	ZBTB46	0.79	0.38	-1.05585	1e-05	0
85463	ZC3H12C	1.43	0.43	-1.73361	0	0
124245	ZC3H18	15.79	36.42	1.20572	0	0
55063	ZCWPW1	0.69	1.45	1.07138	0.00062	0.00015
57683	ZDBF2	2.92	1.01	-1.53161	0	0
84287	ZDHHC16	9.86	31.54	1.67752	0	0
253832	ZDHHC20	30.75	12.5	-1.29866	0	0
7538	ZFP36	36.81	16.02	-1.20022	0	0
64393	ZMAT3	3.69	0.88	-2.06805	0	0
57178	ZMIZ1	11.3	5.46	-1.04935	0	0
7693	ZNF134	1.21	2.43	1.00595	0	0
7565	ZNF17	0.66	1.62	1.29546	0	0
7566	ZNF18	1.28	3.86	1.59246	0	0
7569	ZNF182	0.83	2.1	1.33921	0	0
7754	ZNF204P	2.51	6.3	1.32766	0	0
7770	ZNF227	1.2	3.26	1.44184	0	0
8187	ZNF239	0.45	1.35	1.58496	0	0
10127	ZNF263	6.57	14.41	1.13311	0	0
729288	ZNF286B	1.29	0.62	-1.05703	0.0003	7e-05
9668	ZNF432	0.17	0.6	1.81943	0	0
148898	ZNF436-AS1	0.01	0.31	4.9542	0	0
7596	ZNF45	1.04	2.16	1.05445	0	0
90333	ZNF468	1.37	2.86	1.06184	0	0
220992	ZNF485	0.9	1.97	1.1302	1e-05	0
148254	ZNF555	0.76	1.76	1.2115	0	0
84527	ZNF559	1.07	2.16	1.01342	0	0
148268	ZNF570	0.82	2.19	1.41724	0.0001	2e-05
51385	ZNF589	3.24	7.04	1.11958	0	0
80110	ZNF614	2.22	1	-1.15056	0	0
90317	ZNF616	0.69	3.05	2.14414	0	0
114991	ZNF618	2.06	4.95	1.26478	0	0
23361	ZNF629	4.82	13.94	1.53213	0	0
57232	ZNF630	0.47	1.33	1.50069	2e-05	0
79788	ZNF665	0.44	1.58	1.84435	0.00077	0.00019
79755	ZNF750	12.74	4.93	-1.36971	0	0
388561	ZNF761	1.49	3.7	1.31221	0	0
90321	ZNF766	2.55	5.33	1.06364	0	0
285971	ZNF775	0.53	1.36	1.35954	0	0
7633	ZNF79	1.32	2.68	1.0217	1e-05	0
168850	ZNF800	9.37	4.28	-1.13044	0	0
91664	ZNF845	0.64	1.92	1.58496	0	0
344787	ZNF860	0.14	0.73	2.38247	0	0
221584	ZSCAN12P1	0.63	0.14	-2.16993	0	0
90204	ZSWIM1	0.87	2.11	1.27816	0	0
23053	ZSWIM8	6.38	2.74	-1.21938	0	0
374920	ZSWIM9	0.85	2.63	1.62953	0	0
9183	ZW10	2.5	7.69	1.62106	0	0

## Sheet: Lists of DEGs of both cell line
Sheet 3：Differentially expressed genes in both KYSE450 and KYSE180
Gene ID	Gene Symbol	NC180 Expression	siRNA180 Expression	log2 (siRNA180/NC180)	FDR (NC180-vs-siRNA180)	Pvalue(NC180-vs-siRNA180)	NC450 Expression	siRNA450 Expression	log2 (siRNA450/NC450)	FDR (NC450-vs-siRNA450)	Pvalue(NC450-vs-siRNA450)
58527	ABRACL	30.31	10.38	-1.54599	0	0	49.18	14.78	-1.73443	0	0
8754	ADAM9	38.79	11.08	-1.80773	0	0	59.41	18.93	-1.65003	0	0
50808	AK3	10.33	4.48	-1.20527	0	0	26.73	12.22	-1.12922	0	0
199857	ALG14	2.14	0.38	-2.49354	0	0	0.23	4.16	4.17688	0	0
85365	ALG2	16.11	6.46	-1.31835	0	0	20.2	7.39	-1.45071	0	0
285	ANGPT2	0.41	0.06	-2.77259	0	0	0.04	0.4	3.32193	0	0
55107	ANO1	6.21	2.86	-1.11858	0	0	5.06	0.92	-2.45943	0	0
164284	APCDD1L	0.97	0.46	-1.07635	9e-05	1e-05	0.5	0.11	-2.18442	0	0
55207	ARL8B	28.42	11.17	-1.34728	0	0	38.48	12.17	-1.66078	0	0
10095	ARPC1B	82.67	21.01	-1.97629	0	0	78.52	17.06	-2.20244	0	0
101929639	B4GALT1-AS1	0.63	0	-5.97728	0	0	0.49	0.08	-2.61471	0	0
11041	B4GAT1	19.32	9.66	-1	0	0	11.13	4.67	-1.25296	0	0
23299	BICD2	7.93	23.68	1.57828	0	0	6.55	23.53	1.84493	0	0
330	BIRC3	4.82	2.12	-1.18497	0	0	50.96	8.74	-2.54366	0	0
90427	BMF	3.03	1.42	-1.09343	0	0	0.67	0.2	-1.74416	0	0
650	BMP2	1.63	0.8	-1.0268	0	0	9.98	4.67	-1.09562	0	0
154743	BMT2	3.09	0.97	-1.67155	0	0	3.52	0.95	-1.88958	0	0
53339	BTBD1	10.38	4.67	-1.15231	0	0	28.73	9.36	-1.61798	0	0
56913	C1GALT1	13.52	4.55	-1.57116	0	0	13.2	3.85	-1.77761	0	0
127687	C1orf122	1.9	6.67	1.81169	0	0	0.49	7.4	3.91667	0	0
128864	C20orf144	0.07	0.27	1.94753	0.00056	0.0001	0.56	0	-5.80735	0	0
84645	C22orf23	7.22	3.44	-1.06959	0	0	6.49	3.11	-1.0613	0	0
100996928	C7orf55-LUC7L2	3.2	6.7	1.06609	0	0	2.8	8.45	1.59352	0	0
771	CA12	0.64	0.12	-2.41504	0	0	4.17	1.86	-1.16474	0	0
781	CACNA2D1	3.89	1.7	-1.19424	0	0	3.01	1.47	-1.03395	0	0
27092	CACNG4	10.34	4.93	-1.06858	0	0	12.95	2.87	-2.17383	0	0
84433	CARD11	10.65	26.67	1.32436	0	0	0.84	1.97	1.22973	0.00025	6e-05
113201	CASC4	20.62	6.72	-1.61751	0	0	17.21	4.78	-1.84816	0	0
896	CCND3	55.29	12.09	-2.1932	0	0	27.74	6.51	-2.09124	0	0
126731	CCSAP	9.22	3.37	-1.45202	0	0	6.15	1.97	-1.64239	0	0
5218	CDK14	1.31	3.93	1.58496	0	0	0.91	2.77	1.60595	0	0
1026	CDKN1A	43.67	20.77	-1.07214	0	0	111.89	16.33	-2.77648	0	0
56971	CEACAM19	2.41	0.98	-1.29818	0	0	0.94	0.37	-1.34514	0	0
1134	CHRNA1	0.47	2.87	2.61032	0	0	0	1.18	6.88264	1e-05	0
113189	CHST14	13.44	27.19	1.01654	0	0	4.35	9.18	1.07748	0	0
137075	CLDN23	1.73	0.74	-1.22517	1e-05	0	1.27	0.55	-1.20732	0.00032	7e-05
112616	CMTM7	0.94	0.09	-3.38466	0	0	11.07	4.02	-1.46139	0	0
1303	COL12A1	5.92	2.64	-1.16506	0	0	5.03	1.73	-1.53979	0	0
80781	COL18A1	9.27	4.05	-1.19465	0	0	5.86	1.31	-2.16133	0	0
83690	CRISPLD1	2.68	1.16	-1.20811	0	0	3.9	1.69	-1.20645	0	0
1417	CRYBB3	4.99	2.34	-1.09253	0	0	0.13	0.41	1.65711	0	0
1514	CTSL	16.06	5.73	-1.48686	0	0	26.14	5.69	-2.19976	0	0
1520	CTSS	0.84	0.29	-1.53434	1e-05	0	0.61	0.15	-2.02385	0	0
23576	DDAH1	6.17	1.95	-1.6618	0	0	12.29	2.37	-2.37453	0	0
23109	DDN	0.07	0.9	3.6845	0	0	0.12	3.01	4.64866	0	0
64798	DEPTOR	1.08	2.42	1.16398	0	0	0.41	1.45	1.82236	0	0
55449	DHRS4-AS1	5.6	0.94	-2.57469	0	0	1.19	2.44	1.03592	0	0
57647	DHX37	3.43	6.97	1.02295	0	0	3.09	10.05	1.70152	0	0
1846	DUSP4	5.35	2.33	-1.19921	0	0	0.94	0.22	-2.09516	0	0
1907	EDN2	0.83	0.13	-2.6746	4e-05	1e-05	38.3	6.73	-2.50867	0	0
2005	ELK4	4.88	11.52	1.23919	0	0	1.59	4.79	1.591	0	0
22936	ELL2	9.84	4.44	-1.1481	0	0	22.9	7.23	-1.66328	0	0
57089	ENTPD7	1.5	0.54	-1.47393	0	0	2.95	0.86	-1.77831	0	0
2045	EPHA7	0.31	0.67	1.11189	0	0	0.1	0.28	1.48543	4e-05	1e-05
345757	FAM174A	6.71	1.55	-2.11404	0	0	8.65	2.21	-1.96865	0	0
54942	FAM206A	19.84	6.75	-1.55545	0	0	16.55	5.05	-1.71248	0	0
10447	FAM3C	22.55	6.8	-1.72952	0	0	28.76	7.57	-1.9257	0	0
286336	FAM78A	0.49	1.49	1.60446	0	0	0.24	0.56	1.22239	0.00021	5e-05
10979	FERMT2	5.23	0.68	-2.9432	0	0	6	2.14	-1.48735	0	0
2346	FOLH1	0.14	0.53	1.92057	0.00012	2e-05	1.73	3.58	1.04919	0	0
123811	FOPNL	11.39	26.11	1.19683	0	0	8.13	18.78	1.20787	0	0
116113	FOXP4	8.93	18.03	1.01367	0	0	2.86	9.47	1.72735	0	0
23401	FRAT2	6.4	12.82	1.00225	0	0	4.52	11.98	1.40623	0	0
2444	FRK	1.33	3.73	1.48775	0	0	0.66	1.76	1.41504	0	0
9908	G3BP2	13.67	41.74	1.61042	0	0	24.85	51.2	1.0429	0	0
23193	GANAB	50.07	111.88	1.15993	0	0	33.6	116.89	1.79862	0	0
2664	GDI1	0.43	1.95	2.18107	0	0	1.34	3.65	1.44566	0	0
9945	GFPT2	4.97	1.76	-1.49767	0	0	22.24	7	-1.66773	0	0
2812	GP1BB	1.05	0	-6.71425	0	0	0	0.62	5.9542	7e-05	1e-05
2887	GRB10	2.35	5.02	1.09503	0	0	2.26	5.49	1.28048	0	0
22927	HABP4	1.09	2.72	1.31928	0	0	0.66	2.22	1.75002	0	0
9001	HAP1	6.01	2.99	-1.00722	0	0	2.83	0.76	-1.89673	0	0
3206	HOXA10	12.29	5.03	-1.28885	0	0	5.41	1.65	-1.71316	0	0
3397	ID1	250.24	110.86	-1.17457	0	0	51.17	24.32	-1.07316	0	0
10561	IFI44	14.43	30.43	1.07642	0	0	5.18	10.69	1.04524	0	0
374918	IGFL1	2.48	0.51	-2.28177	0	0	2.17	0.45	-2.2697	0	0
9235	IL32	20.21	5.86	-1.7861	0	0	74.87	8.1	-3.20839	0	0
3572	IL6ST	19.42	8.92	-1.12243	0	0	22.25	9.84	-1.17708	0	0
3574	IL7	0.88	1.77	1.00817	0.00067	0.00012	0.41	1.55	1.91857	0.00025	6e-05
100506443	ITPKB-IT1	0.09	0.54	2.58496	0	0	0.26	0	-4.70044	0	0
221895	JAZF1	6.2	2.86	-1.11625	0	0	4.9	1.65	-1.57032	0	0
133746	JMY	1.95	4.44	1.18709	0	0	1.31	2.89	1.1415	0	0
7994	KAT6A	0.86	4.17	2.27764	0	0	6.51	2.48	-1.39232	0	0
84078	KBTBD7	5.21	2.33	-1.16095	0	0	2.28	1.12	-1.02554	0	0
8645	KCNK5	0.64	0.23	-1.47644	2e-05	0	4.8	1.8	-1.41504	0	0
115207	KCTD12	0.57	0.19	-1.58496	0	0	13.34	2.18	-2.61336	0	0
9674	KIAA0040	20.19	8.12	-1.31409	0	0	9.25	2.72	-1.76585	0	0
3861	KRT14	2719.88	1273.03	-1.09528	0	0	719.08	322.18	-1.15829	0	0
3868	KRT16	68.11	26.93	-1.33865	0	0	124.76	25.11	-2.31282	0	0
3852	KRT5	5696.75	2500.22	-1.18808	0	0	10539.9	4557.79	-1.20946	0	0
3855	KRT7	4.91	2.42	-1.02072	1e-05	0	11.99	3.4	-1.81823	0	0
144501	KRT80	14.19	3.36	-2.07834	0	0	36.78	4.18	-3.13735	0	0
3887	KRT81	0.46	0.04	-3.52356	0.00042	7e-05	4.62	0.82	-2.4942	0	0
51557	LGSN	0.29	0.01	-4.85798	0	0	0.27	0.08	-1.75489	8e-05	2e-05
154092	LINC01010	0.22	0.77	1.80735	0	0	0.64	1.56	1.2854	0	0
100873947	LMLN-AS1	0	0.38	5.24793	0	0	0	0.2	4.32193	0	0
100996720	LOC100996720	0.17	0	-4.08746	0	0	0.05	0.33	2.72247	0.00075	0.00018
101929134	LOC101929134	11.37	4.81	-1.24112	0	0	8	3.35	-1.25584	0	0
102723534	LOC102723534	0.12	0.66	2.45943	0	0	0.2	0.7	1.80735	2e-05	0
102723834	LOC102723834	5.85	2.85	-1.03747	0	0	5.03	1.44	-1.80449	0	0
105369318	LOC105369318	0.29	0	-4.85798	0	0	0.11	0.36	1.71049	0	0
105369748	LOC105369748	0.58	0.16	-1.85798	8e-05	1e-05	1.36	0.67	-1.02137	0	0
105369782	LOC105369782	2.27	0.22	-3.36712	0	0	0.46	1.99	2.11306	0	0
105370750	LOC105370750	0.03	0.11	1.87447	0.00017	3e-05	0	0.05	2.32193	0	0
105370928	LOC105370928	0.72	1.54	1.09686	0.00036	6e-05	0.45	1.49	1.72732	0	0
105371709	LOC105371709	0	0.13	3.70044	2e-05	0	0.97	0.11	-3.14048	0	0
105372964	LOC105372964	1.04	2.41	1.21245	0	0	0.68	1.41	1.05209	7e-05	1e-05
105373560	LOC105373560	0.1	0.49	2.29278	0	0	0.33	0.08	-2.04439	0	0
105375019	LOC105375019	1.12	0.33	-1.76296	0	0	2.46	5.26	1.0964	0	0
105375022	LOC105375022	0.15	0.81	2.43296	0	0	5.75	1.52	-1.91949	0	0
105375304	LOC105375304	0.03	0.58	4.27302	1e-05	0	0.11	0.8	2.8625	0.00021	5e-05
105377555	LOC105377555	3.35	1.05	-1.67377	0	0	2.04	0.02	-6.67243	0	0
105379040	LOC105379040	0	0.09	3.16993	0	0	0.11	0.01	-3.45943	0.00013	3e-05
105379393	LOC105379393	2.97	0.94	-1.65973	0	0	0	3.29	8.36194	0	0
107984546	LOC107984546	0.07	0.65	3.21501	0	0	0.44	0.16	-1.45943	0.0006	0.00015
107986554	LOC107986554	3.62	1.04	-1.79941	0	0	9.3	4.27	-1.12299	0	0
107987251	LOC107987251	0.11	0.01	-3.45943	0.00019	3e-05	0.36	0.05	-2.848	1e-05	0
112268114	LOC112268114	1.85	5.48	1.56665	0	0	0.9	3.17	1.81649	0	0
729451	LOC729451	1.7	0.49	-1.79468	0	0	1.31	0.63	-1.05614	0	0
84918	LRP11	23.11	8.82	-1.38967	0	0	29.8	6.46	-2.20571	0	0
4050	LTB	3.06	0.85	-1.848	0	0	4.81	1.99	-1.27327	0	0
4085	MAD2L1	57.84	17.23	-1.74714	0	0	39.6	10.34	-1.93726	0	0
401093	MBNL1-AS1	0.1	1.8	4.16993	0	0	0.51	1.66	1.70261	0	0
23101	MCF2L2	1.2	0.19	-2.65896	0	0	0.64	0.13	-2.29956	0	0
23184	MESD	11.08	27.04	1.28714	0	0	10	20.01	1.00072	0	0
10988	METAP2	66.29	21.39	-1.63185	0	0	53.82	15.08	-1.83551	0	0
100532736	MINOS1-NBL1	0.08	1.76	4.45943	0	0	1.07	2.7	1.33535	0	0
84311	MRPL45	27.05	11.47	-1.23776	0	0	43.85	18.96	-1.20962	0	0
91283	MSANTD3	22.12	9.1	-1.28141	0	0	20.98	6.83	-1.61906	0	0
26579	MYEOV	8.12	4.03	-1.0107	0	0	11.91	3.31	-1.84727	0	0
57447	NDRG2	23.23	10.8	-1.10496	0	0	6.19	2.36	-1.39115	0	0
6787	NEK4	5.72	2.83	-1.01521	0	0	7.32	2.5	-1.54992	0	0
4814	NINJ1	57.1	27.85	-1.03581	0	0	56.02	27.63	-1.01971	0	0
9221	NOLC1	18.13	69.06	1.92947	0	0	28.8	122.81	2.09229	0	0
388677	NOTCH2NLA	0.41	0.14	-1.5502	0	0	1.12	0.56	-1	0	0
4883	NPR3	5.78	15.46	1.4194	0	0	0.68	2.93	2.10729	0	0
4907	NT5E	9.96	1.75	-2.50879	0	0	3.93	0.53	-2.89047	0	0
4922	NTS	1.54	3.44	1.15948	0	0	0.2	1.69	3.07895	0	0
55190	NUDT11	1.11	0.2	-2.47249	0	0	8.65	2.37	-1.86781	0	0
11054	OGFR	7.9	30.1	1.92984	0	0	4.95	27.73	2.48595	0	0
55214	P3H2	2.04	0.34	-2.58496	0	0	8.13	2.23	-1.86621	0	0
5049	PAFAH1B2	25.43	7.71	-1.72173	0	0	23.14	9.2	-1.33068	0	0
64761	PARP12	18.6	9.22	-1.01246	0	0	8.85	3.93	-1.17115	0	0
54510	PCDH18	1.71	4.71	1.46173	0	0	0.64	1.69	1.40088	0	0
100233209	PCED1B-AS1	0.12	0.01	-3.58496	1e-05	0	0.12	0.04	-1.58496	3e-05	1e-05
64065	PERP	131.56	283.33	1.10676	0	0	165.52	363.27	1.13404	0	0
267004	PGBD3	0.53	0.1	-2.40599	2e-05	0	0	0.52	5.70044	0	0
5328	PLAU	7.59	3.29	-1.20601	0	0	151.16	9.37	-4.01188	0	0
57088	PLSCR4	0.84	0.36	-1.22239	8e-05	1e-05	4.42	1.76	-1.32847	0	0
5433	POLR2D	14.35	34.83	1.27928	0	0	9.21	38.22	2.05305	0	0
5465	PPARA	12.24	5.45	-1.16728	0	0	5.92	2.07	-1.51597	0	0
101928001	PRKCA-AS1	0.41	0.16	-1.35755	0	0	1.8	0.85	-1.08246	0	0
55170	PRMT6	5.29	11.4	1.10769	0	0	5.61	14.91	1.41021	0	0
64063	PRSS22	7.8	3.62	-1.10748	0	0	10.79	2.09	-2.36812	0	0
57716	PRX	1.61	3.33	1.04846	0	0	0.68	1.58	1.21632	0	0
9536	PTGES	6.51	2.82	-1.20696	0	0	12.03	4.44	-1.43801	0	0
5743	PTGS2	3.36	8.02	1.25514	0	0	5.56	12.81	1.20411	0	0
5784	PTPN14	30.69	6.76	-2.18267	0	0	31.28	5.41	-2.53154	0	0
5787	PTPRB	0.05	0.14	1.48543	0.00076	0.00014	0.31	0.66	1.0902	0	0
51715	RAB23	9.75	3.64	-1.42146	0	0	11.09	1.99	-2.47842	0	0
83937	RASSF4	1.61	0.74	-1.12146	0	0	0.88	0.21	-2.06711	0	0
57786	RBAK	0.83	2.72	1.71242	0	0	1.86	4.11	1.14384	0	0
5955	RCN2	45.11	13.83	-1.70565	0	0	53.94	11.63	-2.2135	0	0
10287	RGS19	8.49	20.62	1.28021	0	0	3.17	10.99	1.79364	0	0
55177	RMDN3	7.98	3.44	-1.21398	0	0	12.05	3.08	-1.96803	0	0
57484	RNF150	0.4	0.98	1.29278	0	0	0.62	1.37	1.14384	0	0
9616	RNF7	41.79	15.13	-1.46575	0	0	20.66	9.6	-1.10573	0	0
23076	RRP1B	12.62	4.33	-1.54327	0	0	20.03	5.18	-1.95114	0	0
8634	RTCA	13.27	6.13	-1.11421	0	0	14.58	5.09	-1.51825	0	0
6288	SAA1	32.07	6.12	-2.38962	0	0	100.2	24.11	-2.05518	0	0
6289	SAA2	2.18	0.41	-2.41063	4e-05	1e-05	11.65	3.45	-1.75566	0	0
388228	SBK1	5.95	2.68	-1.15066	0	0	1.17	0.35	-1.74108	0	0
7857	SCG2	4.89	15.68	1.68102	0	0	0.01	0.43	5.42626	0	0
6442	SGCA	1.44	3.03	1.07325	0	0	0.24	1.79	2.89885	0	0
6457	SH3GL3	0.45	1.1	1.28951	0.00036	6e-05	0.81	3.9	2.26748	0	0
54436	SH3TC1	0.17	0.03	-2.5025	0.00044	8e-05	0.44	0.18	-1.28951	0	0
9123	SLC16A3	11.53	3.91	-1.56015	0	0	0.71	0.18	-1.97982	6e-05	1e-05
6574	SLC20A1	15.56	7.78	-1	0	0	19.08	6.94	-1.45905	0	0
6583	SLC22A4	0.67	0.31	-1.11189	0	0	0.45	0.14	-1.6845	0	0
6578	SLCO2A1	10.08	3.42	-1.55943	0	0	0.34	0.1	-1.76553	0.00015	3e-05
4092	SMAD7	4.33	2.14	-1.01676	0	0	3.44	1.44	-1.25634	0	0
219537	SMTNL1	10.13	2.94	-1.78475	0	0	1.63	3.28	1.00882	2e-05	0
30837	SOCS7	3.05	1.35	-1.17585	0	0	4.47	2.09	-1.09677	0	0
11166	SOX21	8.35	18.52	1.14924	0	0	2.27	9.62	2.08334	0	0
6660	SOX5	0.13	0.3	1.20645	0	0	0.19	0.73	1.9419	0	0
6674	SPAG1	8.19	2.19	-1.90293	0	0	11.83	2.07	-2.51475	0	0
283687	ST20-AS1	0	0.2	4.32193	0.00098	0.00018	0.89	0.29	-1.61775	4e-05	1e-05
23213	SULF1	2.94	10.35	1.81574	0	0	0.09	0.42	2.22239	0	0
8831	SYNGAP1	0.1	0.52	2.37851	0	0	0.48	1.1	1.1964	0	0
11346	SYNPO	3.64	1.36	-1.42033	0	0	20.55	6.03	-1.76891	0	0
6876	TAGLN	15.16	6.13	-1.30631	0	0	27.87	11.67	-1.25591	0	0
285966	TCAF2	0.59	1.56	1.40276	0.00021	4e-05	0.57	1.56	1.45251	5e-05	1e-05
400629	TEX19	0.67	1.59	1.24679	2e-05	0	0.09	0.6	2.73697	1e-05	0
7042	TGFB2	0.46	0.15	-1.61667	0	0	8.84	0.91	-3.28011	0	0
9220	TIAF1	2.67	1.16	-1.20271	0	0	0.81	2.27	1.4867	0	0
353376	TICAM2	1.98	0.24	-3.04439	0	0	0	1.11	6.79442	0	0
10440	TIMM17A	55.49	22.94	-1.27436	0	0	53.42	23.22	-1.20201	0	0
201799	TMEM154	10.64	4.83	-1.1394	0	0	6.31	1.77	-1.83389	0	0
25907	TMEM158	9.57	3.15	-1.60317	0	0	12.37	5.85	-1.08034	0	0
387522	TMEM189-UBE2V1	1.31	13.89	3.40641	0	0	22.67	4.68	-2.2762	0	0
161291	TMEM30B	40.44	11.76	-1.78189	0	0	22.93	7.93	-1.53184	0	0
169200	TMEM64	4.57	1.64	-1.4785	0	0	7.44	1.8	-2.04731	0	0
56993	TOMM22	28.06	58.11	1.05027	0	0	14.35	78.63	2.45403	0	0
7171	TPM4	56.35	257.02	2.18939	0	0	74.66	252.49	1.75782	0	0
283989	TSEN54	20.37	6.92	-1.5576	0	0	12.78	5.4	-1.24286	0	0
81027	TUBB1	0.35	0.14	-1.32193	0.00035	6e-05	0	0.18	4.16993	0	0
130507	UBR3	3.32	1.48	-1.16559	0	0	3.42	0.93	-1.87869	0	0
729852	UMAD1	6.92	1.79	-1.95081	0	0	7.87	2.26	-1.80004	0	0
90249	UNC5A	1.57	0.45	-1.80277	0	0	0.31	0.08	-1.9542	0.00013	3e-05
9341	VAMP3	44.38	18.81	-1.23841	0	0	90.82	27.26	-1.73622	0	0
64115	VSIR	7.15	2.75	-1.37851	0	0	1.8	0.61	-1.56112	0	0
51534	VTA1	22.69	7.12	-1.67211	0	0	28.83	7.32	-1.97766	0	0
7450	VWF	0.28	0.1	-1.48543	2e-05	0	0.42	0.15	-1.48543	0	0
7473	WNT3	0	0.28	4.80735	0	0	0.2	0.59	1.56071	2e-05	0
55689	YEATS2	29.64	8.69	-1.77012	0	0	11.09	2.84	-1.9653	0	0
7770	ZNF227	3.4	7	1.04182	0	0	1.2	3.26	1.44184	0	0
90317	ZNF616	1.07	3.44	1.6848	0	0	0.69	3.05	2.14414	0	0
23361	ZNF629	6.58	14.76	1.16553	0	0	4.82	13.94	1.53213	0	0
91664	ZNF845	0.72	1.99	1.4667	0	0	0.64	1.92	1.58496	0	0
344787	ZNF860	0.5	1.33	1.41143	0	0	0.14	0.73	2.38247	0	0
9183	ZW10	6.35	16.22	1.35295	0	0	2.5	7.69	1.62106	0	0
