# Supplementary material for: YEATS2 promotes malignant phenotypes of esophageal squamous cell carcinoma via H3K27ac activated-IL6ST
Source: Front Cell Dev Biol. 2025 Feb 18;13:1497290. doi: 10.3389/fcell.2025.1497290 (PMC11876388; doi:10.3389/fcell.2025.1497290)
Supplement: Supplementary file 6 [file Table6.xlsx]

## Sheet: Supplementary Table 6-KEGG
Supplementary Table 6: KEGG enrichment analysis of differentially expressed genes
KEGG Pathway Term ID	KEGG Pathway Term Desc	KEGG Pathway Term Level1	KEGG Pathway Term Level2	Term Candidate Gene Num	Total Candidate Gene Num	Term Gene Num	Total Gene Num	Rich Ratio	P value	Q value	Gene ids	Gene Symbols
4064	NF-kappa B signaling pathway	Environmental Information Processing	Signal transduction	6	84	100	7786	0.06	0.000699209	0.111174	8.44334e+25	CARD11,TICAM2,LTB,BIRC3,PTGS2,PLAU
5410	Hypertrophic cardiomyopathy (HCM)	Human Diseases	Cardiovascular disease	5	84	90	7786	0.0555556	0.0027797	0.146138	7.04272e+19	TGFB2,TPM4,CACNG4,SGCA,CACNA2D1
4350	TGF-beta signaling pathway	Environmental Information Processing	Signal transduction	5	84	94	7786	0.0531915	0.0033573	0.146138	4.0927e+23	SMAD7,TGFB2,MICOS10-NBL1,ID1,BMP2
5414	Dilated cardiomyopathy (DCM)	Human Diseases	Cardiovascular disease	5	84	96	7786	0.0520833	0.00367643	0.146138	7.04272e+19	TGFB2,TPM4,CACNG4,SGCA,CACNA2D1
4390	Hippo signaling pathway	Environmental Information Processing	Signal transduction	6	84	152	7786	0.0394737	0.00583336	0.185501	4.0927e+21	SMAD7,TGFB2,CCND3,ID1,WNT3,BMP2
5206	MicroRNAs in cancer	Human Diseases	Cancer: overview	6	84	161	7786	0.0372671	0.00767425	0.203368	7.04257e+24	TGFB2,PTGS2,WNT3,CDKN1A,PLAU,BMF
510	N-Glycan biosynthesis	Metabolism	Glycan biosynthesis and metabolism	3	84	50	7786	0.06	0.016494	0.374649	1998578536523190	ALG14,ALG2,GANAB
5217	Basal cell carcinoma	Human Diseases	Cancer: specific types	3	84	63	7786	0.047619	0.0302555	0.527571	74731026650	WNT3,CDKN1A,BMP2
4630	Jak-STAT signaling pathway	Environmental Information Processing	Signal transduction	5	84	162	7786	0.0308642	0.0303486	0.527571	8.96308e+19	CCND3,SOCS7,CDKN1A,IL6ST,IL7
4115	p53 signaling pathway	Cellular Processes	Cell growth and death	3	84	71	7786	0.0422535	0.040975	0.527571	896640651026	CCND3,PERP,CDKN1A
4110	Cell cycle	Cellular Processes	Cell growth and death	4	84	124	7786	0.0322581	0.0446253	0.527571	704240858961026	TGFB2,MAD2L1,CCND3,CDKN1A
5202	Transcriptional misregulation in cancer	Human Diseases	Cancer: overview	5	84	182	7786	0.0274725	0.0463846	0.527571	2.00532e+19	ELK4,HOXA10,CDKN1A,PLAU,CDK14
5412	Arrhythmogenic right ventricular cardiomyopathy (ARVC)	Human Diseases	Cardiovascular disease	3	84	77	7786	0.038961	0.0501105	0.527571	270926442781	CACNG4,SGCA,CACNA2D1
4260	Cardiac muscle contraction	Organismal Systems	Circulatory system	3	84	81	7786	0.037037	0.0567065	0.527571	717127092781	TPM4,CACNG4,CACNA2D1
250	Alanine, aspartate and glutamate metabolism	Metabolism	Amino acid metabolism	2	84	36	7786	0.0555556	0.0572065	0.527571	99452346	GFPT2,FOLH1
5200	Pathways in cancer	Human Diseases	Cancer: overview	10	84	530	7786	0.0188679	0.0580661	0.527571	7.0429e+37	TGFB2,CCND3,BIRC3,FRAT2,PTGS2,WNT3,CDKN1A,IL6ST,IL7,BMP2
4550	Signaling pathways regulating pluripotency of stem cells	Cellular Processes	Cellular community - eukaryotes	4	84	139	7786	0.028777	0.0628728	0.527571	7994339774733570	KAT6A,ID1,WNT3,IL6ST
5205	Proteoglycans in cancer	Human Diseases	Cancer: overview	5	84	201	7786	0.0248756	0.0655625	0.527571	1.5147e+19	CTSL,TGFB2,WNT3,CDKN1A,PLAU
513	Various types of N-glycan biosynthesis	Metabolism	Glycan biosynthesis and metabolism	2	84	39	7786	0.0512821	0.065918	0.527571	19985785365	ALG14,ALG2
5226	Gastric cancer	Human Diseases	Cancer: specific types	4	84	148	7786	0.027027	0.0754512	0.527571	7.04223e+16	TGFB2,FRAT2,WNT3,CDKN1A
5222	Small cell lung cancer	Human Diseases	Cancer: specific types	3	84	92	7786	0.0326087	0.0768308	0.527571	33057431026	BIRC3,PTGS2,CDKN1A
5323	Rheumatoid arthritis	Human Diseases	Immune disease	3	84	93	7786	0.0322581	0.0787983	0.527571	151470424050	CTSL,TGFB2,LTB
4145	Phagosome	Cellular Processes	Transport and catabolism	4	84	151	7786	0.0264901	0.0799082	0.527571	1.51493e+16	CTSL,VAMP3,TUBB1,CTSS
4974	Protein digestion and absorption	Organismal Systems	Digestive system	3	84	95	7786	0.0315789	0.0827992	0.527571	8078186451303	COL18A1,KCNK5,COL12A1
4921	Oxytocin signaling pathway	Organismal Systems	Endocrine system	4	84	153	7786	0.0261438	0.0829515	0.527571	2709257437811020	CACNG4,PTGS2,CACNA2D1,CDKN1A
5166	Human T-cell leukemia virus 1 infection	Human Diseases	Infectious disease: viral	5	84	219	7786	0.0228311	0.0872854	0.533784	7.04241e+18	TGFB2,MAD2L1,CCND3,ELK4,CDKN1A
4060	Cytokine-cytokine receptor interaction	Environmental Information Processing	Signaling molecules and interaction	6	84	294	7786	0.0204082	0.0971298	0.558357	7.04241e+22	TGFB2,LTB,IL6ST,IL7,BMP2,IL32
4010	MAPK signaling pathway	Environmental Information Processing	Signal transduction	6	84	295	7786	0.020339	0.0983271	0.558357	7.0422e+22	TGFB2,ELK4,ANGPT2,CACNG4,CACNA2D1,DUSP4
5225	Hepatocellular carcinoma	Human Diseases	Cancer: specific types	4	84	167	7786	0.0239521	0.105814	0.580153	7.04223e+16	TGFB2,FRAT2,WNT3,CDKN1A
5167	Kaposi sarcoma-associated herpesvirus infection	Human Diseases	Infectious disease: viral	4	84	186	7786	0.0215054	0.140885	0.746688	285574310263572	ANGPT2,PTGS2,CDKN1A,IL6ST
590	Arachidonic acid metabolism	Metabolism	Lipid metabolism	2	84	63	7786	0.031746	0.147701	0.757562	57439536	PTGS2,PTGES
910	Nitrogen metabolism	Metabolism	Energy metabolism	1	84	17	7786	0.0588235	0.168558	0.768715	771	CA12
5211	Renal cell carcinoma	Human Diseases	Cancer: specific types	2	84	69	7786	0.0289855	0.17046	0.768715	70421026	TGFB2,CDKN1A
4210	Apoptosis	Cellular Processes	Cell growth and death	3	84	135	7786	0.0222222	0.178358	0.768715	15143301520	CTSL,BIRC3,CTSS
1524	Platinum drug resistance	Human Diseases	Drug resistance: antineoplastic	2	84	73	7786	0.0273973	0.185945	0.768715	3301026	BIRC3,CDKN1A
532	Glycosaminoglycan biosynthesis - chondroitin sulfate / dermatan sulfate	Metabolism	Glycan biosynthesis and metabolism	1	84	20	7786	0.05	0.19524	0.768715	113189	CHST14
5140	Leishmaniasis	Human Diseases	Infectious disease: parasitic	2	84	76	7786	0.0263158	0.197688	0.768715	70425743	TGFB2,PTGS2
5212	Pancreatic cancer	Human Diseases	Cancer: specific types	2	84	76	7786	0.0263158	0.197688	0.768715	70421026	TGFB2,CDKN1A
5220	Chronic myeloid leukemia	Human Diseases	Cancer: specific types	2	84	76	7786	0.0263158	0.197688	0.768715	70421026	TGFB2,CDKN1A
4612	Antigen processing and presentation	Organismal Systems	Immune system	2	84	77	7786	0.025974	0.201624	0.768715	15141520	CTSL,CTSS
5224	Breast cancer	Human Diseases	Cancer: specific types	3	84	147	7786	0.0204082	0.211366	0.768715	2340174731026	FRAT2,WNT3,CDKN1A
4261	Adrenergic signaling in cardiomyocytes	Organismal Systems	Circulatory system	3	84	149	7786	0.0201342	0.216999	0.768715	717127092781	TPM4,CACNG4,CACNA2D1
515	Mannose type O-glycan biosynthesis	Metabolism	Glycan biosynthesis and metabolism	1	84	23	7786	0.0434783	0.221075	0.768715	11041	B4GAT1
4150	mTOR signaling pathway	Environmental Information Processing	Signal transduction	3	84	152	7786	0.0197368	0.225507	0.768715	6479828877473	DEPTOR,GRB10,WNT3
4977	Vitamin digestion and absorption	Organismal Systems	Digestive system	1	84	24	7786	0.0416667	0.229504	0.768715	2346	FOLH1
4610	Complement and coagulation cascades	Organismal Systems	Immune system	2	84	85	7786	0.0235294	0.233392	0.768715	74505328	VWF,PLAU
5160	Hepatitis C	Human Diseases	Infectious disease: viral	3	84	155	7786	0.0193548	0.234082	0.768715	13707510265465	CLDN23,CDKN1A,PPARA
5210	Colorectal cancer	Human Diseases	Cancer: specific types	2	84	86	7786	0.0232558	0.237389	0.768715	70421026	TGFB2,CDKN1A
4512	ECM-receptor interaction	Environmental Information Processing	Signaling molecules and interaction	2	84	88	7786	0.0227273	0.245395	0.768715	28127450	GP1BB,VWF
4310	Wnt signaling pathway	Environmental Information Processing	Signal transduction	3	84	159	7786	0.0188679	0.245606	0.768715	896234017473	CCND3,FRAT2,WNT3
4218	Cellular senescence	Cellular Processes	Cell growth and death	3	84	160	7786	0.01875	0.248502	0.768715	70428961026	TGFB2,CCND3,CDKN1A
5161	Hepatitis B	Human Diseases	Infectious disease: viral	3	84	161	7786	0.0186335	0.251404	0.768715	70423533761026	TGFB2,TICAM2,CDKN1A
4392	Hippo signaling pathway - multiple species	Environmental Information Processing	Signal transduction	1	84	29	7786	0.0344828	0.270313	0.777205	83937	RASSF4
5150	Staphylococcus aureus infection	Human Diseases	Infectious disease: bacterial	2	84	95	7786	0.0210526	0.27348	0.777205	38683861	KRT16,KRT14
5215	Prostate cancer	Human Diseases	Cancer: specific types	2	84	97	7786	0.0206186	0.281507	0.777205	10265328	CDKN1A,PLAU
5165	Human papillomavirus infection	Human Diseases	Infectious disease: viral	5	84	330	7786	0.0151515	0.2836	0.777205	8.96574e+18	CCND3,PTGS2,VWF,WNT3,CDKN1A
512	Mucin type O-glycan biosynthesis	Metabolism	Glycan biosynthesis and metabolism	1	84	31	7786	0.0322581	0.286032	0.777205	56913	C1GALT1
3020	RNA polymerase	Genetic Information Processing	Transcription	1	84	31	7786	0.0322581	0.286032	0.777205	5433	POLR2D
4640	Hematopoietic cell lineage	Organismal Systems	Immune system	2	84	99	7786	0.020202	0.289528	0.777205	28123574	GP1BB,IL7
4215	Apoptosis - multiple species	Cellular Processes	Cell growth and death	1	84	32	7786	0.03125	0.293765	0.777205	330	BIRC3
4130	SNARE interactions in vesicular transport	Genetic Information Processing	Folding, sorting and degradation	1	84	34	7786	0.0294118	0.308985	0.777205	9341	VAMP3
4931	Insulin resistance	Human Diseases	Endocrine and metabolic disease	2	84	108	7786	0.0185185	0.325462	0.777205	99455465	GFPT2,PPARA
4066	HIF-1 signaling pathway	Environmental Information Processing	Signal transduction	2	84	109	7786	0.0183486	0.329431	0.777205	2851026	ANGPT2,CDKN1A
760	Nicotinate and nicotinamide metabolism	Metabolism	Metabolism of cofactors and vitamins	1	84	37	7786	0.027027	0.331208	0.777205	4907	NT5E
5216	Thyroid cancer	Human Diseases	Cancer: specific types	1	84	37	7786	0.027027	0.331208	0.777205	1026	CDKN1A
4151	PI3K-Akt signaling pathway	Environmental Information Processing	Signal transduction	5	84	354	7786	0.0141243	0.334771	0.777205	8.96286e+17	CCND3,ANGPT2,VWF,CDKN1A,IL7
4668	TNF signaling pathway	Environmental Information Processing	Signal transduction	2	84	112	7786	0.0178571	0.341301	0.777205	3305743	BIRC3,PTGS2
5145	Toxoplasmosis	Human Diseases	Infectious disease: parasitic	2	84	112	7786	0.0178571	0.341301	0.777205	7042330	TGFB2,BIRC3
4624	Toll and Imd signaling pathway	Organismal Systems	Immune system	1	84	40	7786	0.025	0.352726	0.777205	330	BIRC3
5219	Bladder cancer	Human Diseases	Cancer: specific types	1	84	41	7786	0.0243902	0.359745	0.777205	1026	CDKN1A
4510	Focal adhesion	Cellular Processes	Cellular community - eukaryotes	3	84	198	7786	0.0151515	0.360742	0.777205	8963307450	CCND3,BIRC3,VWF
5203	Viral carcinogenesis	Human Diseases	Cancer: overview	3	84	201	7786	0.0149254	0.369621	0.777205	89610263572	CCND3,CDKN1A,IL6ST
5130	Pathogenic Escherichia coli infection	Human Diseases	Infectious disease: bacterial	3	84	202	7786	0.0148515	0.372577	0.777205	1370751009581020	CLDN23,ARPC1B,TUBB1
4142	Lysosome	Cellular Processes	Transport and catabolism	2	84	121	7786	0.0165289	0.3765	0.777205	15141520	CTSL,CTSS
4611	Platelet activation	Organismal Systems	Immune system	2	84	124	7786	0.016129	0.388071	0.777205	28127450	GP1BB,VWF
514	Other types of O-glycan biosynthesis	Metabolism	Glycan biosynthesis and metabolism	1	84	46	7786	0.0217391	0.393728	0.777205	56913	C1GALT1
565	Ether lipid metabolism	Metabolism	Lipid metabolism	1	84	47	7786	0.0212766	0.400308	0.777205	5049	PAFAH1B2
520	Amino sugar and nucleotide sugar metabolism	Metabolism	Carbohydrate metabolism	1	84	48	7786	0.0208333	0.406817	0.777205	9945	GFPT2
4913	Ovarian steroidogenesis	Organismal Systems	Endocrine system	1	84	48	7786	0.0208333	0.406817	0.777205	5743	PTGS2
230	Purine metabolism	Metabolism	Nucleotide metabolism	2	84	130	7786	0.0153846	0.410931	0.777205	508084907	AK3,NT5E
4068	FoxO signaling pathway	Environmental Information Processing	Signal transduction	2	84	131	7786	0.0152672	0.414702	0.777205	70421026	TGFB2,CDKN1A
5144	Malaria	Human Diseases	Infectious disease: parasitic	1	84	50	7786	0.02	0.419627	0.777205	7042	TGFB2
4120	Ubiquitin mediated proteolysis	Genetic Information Processing	Folding, sorting and degradation	2	84	135	7786	0.0148148	0.429668	0.777205	3309616	BIRC3,RNF7
4140	Autophagy - animal	Cellular Processes	Transport and catabolism	2	84	137	7786	0.0145985	0.437076	0.777205	151464798	CTSL,DEPTOR
5168	Herpes simplex virus 1 infection	Human Diseases	Infectious disease: viral	6	84	491	7786	0.01222	0.43792	0.777205	9.03173e+27	ZNF616,BIRC3,RBAK,ZNF845,ZNF227,ZNF860
4915	Estrogen signaling pathway	Organismal Systems	Endocrine system	2	84	138	7786	0.0144928	0.440762	0.777205	38683861	KRT16,KRT14
4923	Regulation of lipolysis in adipocytes	Organismal Systems	Endocrine system	1	84	55	7786	0.0181818	0.450467	0.777205	5743	PTGS2
240	Pyrimidine metabolism	Metabolism	Nucleotide metabolism	1	84	57	7786	0.0175439	0.462345	0.777205	4907	NT5E
5213	Endometrial cancer	Human Diseases	Cancer: specific types	1	84	58	7786	0.0172414	0.468188	0.777205	1026	CDKN1A
4514	Cell adhesion molecules (CAMs)	Environmental Information Processing	Signaling molecules and interaction	2	84	147	7786	0.0136054	0.473332	0.777205	13707564115	CLDN23,VSIR
4370	VEGF signaling pathway	Environmental Information Processing	Signal transduction	1	84	59	7786	0.0169492	0.473969	0.777205	5743	PTGS2
5416	Viral myocarditis	Human Diseases	Cardiovascular disease	1	84	60	7786	0.0166667	0.479687	0.777205	6442	SGCA
4934	Cushing syndrome	Human Diseases	Endocrine and metabolic disease	2	84	155	7786	0.0129032	0.501329	0.777205	74731026	WNT3,CDKN1A
4144	Endocytosis	Cellular Processes	Transport and catabolism	3	84	248	7786	0.0120968	0.503944	0.777205	64571009551534	SH3GL3,ARPC1B,VTA1
5321	Inflammatory bowel disease (IBD)	Human Diseases	Immune disease	1	84	65	7786	0.0153846	0.507371	0.777205	7042	TGFB2
5223	Non-small cell lung cancer	Human Diseases	Cancer: specific types	1	84	66	7786	0.0151515	0.51273	0.777205	1026	CDKN1A
5230	Central carbon metabolism in cancer	Human Diseases	Cancer: overview	1	84	68	7786	0.0147059	0.523277	0.777205	9123	SLC16A3
4217	Necroptosis	Cellular Processes	Cell growth and death	2	84	162	7786	0.0123457	0.525045	0.777205	353376330	TICAM2,BIRC3
4391	Hippo signaling pathway - fly	Environmental Information Processing	Signal transduction	1	84	69	7786	0.0144928	0.528466	0.777205	83937	RASSF4
4920	Adipocytokine signaling pathway	Organismal Systems	Endocrine system	1	84	69	7786	0.0144928	0.528466	0.777205	5465	PPARA
4924	Renin secretion	Organismal Systems	Endocrine system	1	84	69	7786	0.0144928	0.528466	0.777205	1907	EDN2
4917	Prolactin signaling pathway	Organismal Systems	Endocrine system	1	84	70	7786	0.0142857	0.533598	0.777205	30837	SOCS7
4520	Adherens junction	Cellular Processes	Cellular community - eukaryotes	1	84	71	7786	0.0140845	0.538676	0.777205	5787	PTPRB
5218	Melanoma	Human Diseases	Cancer: specific types	1	84	72	7786	0.0138889	0.543699	0.777205	1026	CDKN1A
4530	Tight junction	Cellular Processes	Cellular community - eukaryotes	2	84	169	7786	0.0118343	0.548007	0.777205	11346137075	SYNPO,CLDN23
5100	Bacterial invasion of epithelial cells	Human Diseases	Infectious disease: bacterial	1	84	73	7786	0.0136986	0.548667	0.777205	10095	ARPC1B
5214	Glioma	Human Diseases	Cancer: specific types	1	84	75	7786	0.0133333	0.558445	0.777205	1026	CDKN1A
3320	PPAR signaling pathway	Organismal Systems	Endocrine system	1	84	76	7786	0.0131579	0.563255	0.777205	5465	PPARA
5133	Pertussis	Human Diseases	Infectious disease: bacterial	1	84	76	7786	0.0131579	0.563255	0.777205	353376	TICAM2
5152	Tuberculosis	Human Diseases	Infectious disease: bacterial	2	84	179	7786	0.0111732	0.579468	0.777205	70421520	TGFB2,CTSS
4013	MAPK signaling pathway - fly	Environmental Information Processing	Signal transduction	1	84	80	7786	0.0125	0.581983	0.777205	2444	FRK
5132	Salmonella infection	Human Diseases	Infectious disease: bacterial	1	84	80	7786	0.0125	0.581983	0.777205	10095	ARPC1B
4360	Axon guidance	Organismal Systems	Development and regeneration	2	84	181	7786	0.0110497	0.585568	0.777205	902492045	UNC5A,EPHA7
4662	B cell receptor signaling pathway	Organismal Systems	Immune system	1	84	82	7786	0.0121951	0.591047	0.777205	84433	CARD11
4742	Taste transduction	Organismal Systems	Sensory system	1	84	82	7786	0.0121951	0.591047	0.777205	8645	KCNK5
5204	Chemical carcinogenesis	Human Diseases	Cancer: overview	1	84	82	7786	0.0121951	0.591047	0.777205	5743	PTGS2
5016	Huntington disease	Human Diseases	Neurodegenerative disease	2	84	186	7786	0.0107527	0.600537	0.777205	54339001	POLR2D,HAP1
4012	ErbB signaling pathway	Environmental Information Processing	Signal transduction	1	84	85	7786	0.0117647	0.604281	0.777205	1026	CDKN1A
4540	Gap junction	Cellular Processes	Cellular community - eukaryotes	1	84	88	7786	0.0113636	0.617091	0.777205	81027	TUBB1
4727	GABAergic synapse	Organismal Systems	Nervous system	1	84	88	7786	0.0113636	0.617091	0.777205	9001	HAP1
5235	PD-L1 expression and PD-1 checkpoint pathway in cancer	Human Diseases	Cancer: overview	1	84	89	7786	0.011236	0.621269	0.777205	353376	TICAM2
4361	Axon regeneration	Organismal Systems	Development and regeneration	1	84	92	7786	0.0108696	0.633536	0.777205	1846	DUSP4
4666	Fc gamma R-mediated phagocytosis	Organismal Systems	Immune system	1	84	93	7786	0.0107527	0.637536	0.777205	10095	ARPC1B
4657	IL-17 signaling pathway	Organismal Systems	Immune system	1	84	94	7786	0.0106383	0.641494	0.777205	5743	PTGS2
5169	Epstein-Barr virus infection	Human Diseases	Infectious disease: viral	2	84	201	7786	0.00995025	0.643029	0.777205	8961026	CCND3,CDKN1A
1522	Endocrine resistance	Human Diseases	Drug resistance: antineoplastic	1	84	98	7786	0.0102041	0.656903	0.777205	1026	CDKN1A
5231	Choline metabolism in cancer	Human Diseases	Cancer: overview	1	84	98	7786	0.0102041	0.656903	0.777205	6583	SLC22A4
4914	Progesterone-mediated oocyte maturation	Organismal Systems	Endocrine system	1	84	99	7786	0.010101	0.660651	0.777205	4085	MAD2L1
4061	Viral protein interaction with cytokine and cytokine receptor	Environmental Information Processing	Signaling molecules and interaction	1	84	100	7786	0.01	0.66436	0.777205	3572	IL6ST
4933	AGE-RAGE signaling pathway in diabetic complications	Human Diseases	Endocrine and metabolic disease	1	84	100	7786	0.01	0.66436	0.777205	7042	TGFB2
4015	Rap1 signaling pathway	Environmental Information Processing	Signal transduction	2	84	210	7786	0.00952381	0.666798	0.777205	2853397	ANGPT2,ID1
4916	Melanogenesis	Organismal Systems	Endocrine system	1	84	101	7786	0.00990099	0.668028	0.777205	7473	WNT3
5142	Chagas disease (American trypanosomiasis)	Human Diseases	Infectious disease: parasitic	1	84	102	7786	0.00980392	0.671656	0.777205	7042	TGFB2
5146	Amoebiasis	Human Diseases	Infectious disease: parasitic	1	84	102	7786	0.00980392	0.671656	0.777205	7042	TGFB2
4620	Toll-like receptor signaling pathway	Organismal Systems	Immune system	1	84	104	7786	0.00961538	0.678796	0.777205	353376	TICAM2
4625	C-type lectin receptor signaling pathway	Organismal Systems	Immune system	1	84	104	7786	0.00961538	0.678796	0.777205	5743	PTGS2
4660	T cell receptor signaling pathway	Organismal Systems	Immune system	1	84	104	7786	0.00961538	0.678796	0.777205	84433	CARD11
4024	cAMP signaling pathway	Environmental Information Processing	Signal transduction	2	84	216	7786	0.00925926	0.681937	0.777205	54651907	PPARA,EDN2
4922	Glucagon signaling pathway	Organismal Systems	Endocrine system	1	84	106	7786	0.00943396	0.685783	0.777205	5465	PPARA
4928	Parathyroid hormone synthesis, secretion and action	Organismal Systems	Endocrine system	1	84	106	7786	0.00943396	0.685783	0.777205	1026	CDKN1A
4659	Th17 cell differentiation	Organismal Systems	Immune system	1	84	107	7786	0.00934579	0.68922	0.777205	3572	IL6ST
5163	Human cytomegalovirus infection	Human Diseases	Infectious disease: viral	2	84	225	7786	0.00888889	0.703603	0.783682	57431026	PTGS2,CDKN1A
4670	Leukocyte transendothelial migration	Organismal Systems	Immune system	1	84	112	7786	0.00892857	0.705854	0.783682	137075	CLDN23
4726	Serotonergic synapse	Organismal Systems	Nervous system	1	84	115	7786	0.00869565	0.715409	0.783682	5743	PTGS2
4080	Neuroactive ligand-receptor interaction	Environmental Information Processing	Signaling molecules and interaction	3	84	340	7786	0.00882353	0.717054	0.783682	113449221907	CHRNA1,NTS,EDN2
4014	Ras signaling pathway	Environmental Information Processing	Signal transduction	2	84	232	7786	0.00862069	0.719608	0.783682	2858831	ANGPT2,SYNGAP1
4380	Osteoclast differentiation	Organismal Systems	Development and regeneration	1	84	127	7786	0.00787402	0.750657	0.809387	7042	TGFB2
4114	Oocyte meiosis	Cellular Processes	Cell growth and death	1	84	128	7786	0.0078125	0.753392	0.809387	4085	MAD2L1
4270	Vascular smooth muscle contraction	Organismal Systems	Circulatory system	1	84	131	7786	0.00763359	0.761419	0.812521	1907	EDN2
5162	Measles	Human Diseases	Infectious disease: viral	1	84	138	7786	0.00724638	0.77916	0.82044	896	CCND3
5418	Fluid shear stress and atherosclerosis	Human Diseases	Cardiovascular disease	1	84	138	7786	0.00724638	0.77916	0.82044	1514	CTSL
4723	Retrograde endocannabinoid signaling	Organismal Systems	Nervous system	1	84	141	7786	0.0070922	0.786358	0.822572	5743	PTGS2
4932	Non-alcoholic fatty liver disease (NAFLD)	Human Diseases	Endocrine and metabolic disease	1	84	145	7786	0.00689655	0.795596	0.826795	5465	PPARA
4141	Protein processing in endoplasmic reticulum	Genetic Information Processing	Folding, sorting and degradation	1	84	165	7786	0.00606061	0.836185	0.863333	23193	GANAB
5164	Influenza A	Human Diseases	Infectious disease: viral	1	84	170	7786	0.00588235	0.845018	0.866825	896	CCND3
4621	NOD-like receptor signaling pathway	Organismal Systems	Immune system	1	84	180	7786	0.00555556	0.861297	0.87786	330	BIRC3
4810	Regulation of actin cytoskeleton	Cellular Processes	Cell motility	1	84	210	7786	0.0047619	0.900661	0.908566	10095	ARPC1B
5170	Human immunodeficiency virus 1 infection	Human Diseases	Infectious disease: viral	1	84	212	7786	0.00471698	0.902852	0.908566	9616	RNF7
5131	Shigellosis	Human Diseases	Infectious disease: bacterial	1	84	235	7786	0.00425532	0.92486	0.92486	10095	ARPC1B
