# Supplementary material for: YEATS2 promotes malignant phenotypes of esophageal squamous cell carcinoma via H3K27ac activated-IL6ST
Source: Front Cell Dev Biol. 2025 Feb 18;13:1497290. doi: 10.3389/fcell.2025.1497290 (PMC11876388; doi:10.3389/fcell.2025.1497290)
Supplement: Supplementary file 7 [file Table4.xlsx]

## Sheet: Supplementary Table 4-Enriched 
Supplementary Table 4: GO enrichment analysis of differentially expressed genes in molecular function categories
GO_F Term ID	GO_F Term Desc	GO_F Term Level1	GO_F Term Level2	Term Candidate Gene Num	Total Candidate Gene Num	Term Gene Num	Total Gene Num	Rich Ratio	P value	Q value	Gene ids	Gene Symbols
GO:0005518	collagen binding	molecular_function	binding	5	174	71	17305	0.0704225	0.000739203	0.147764	1.51441e+19	CTSL,SMAD7,ADAM9,VWF,CTSS
GO:0005125	cytokine activity	molecular_function	binding	9	174	241	17305	0.0373444	0.000757765	0.147764	7.04241e+37	TGFB2,LTB,FAM3C,CMTM7,SCG2,WNT3,IL7,BMP2,IL32
GO:0005200	structural constituent of cytoskeleton	molecular_function	structural molecule activity	5	174	108	17305	0.0462963	0.00470142	0.177355	3.86839e+21	KRT16,KRT14,ARPC1B,KRT5,TUBB1
GO:0048018	receptor ligand activity	molecular_function	molecular function regulator	3	174	43	17305	0.0697674	0.00918249	0.177355	1.00533e+16	MICOS10-NBL1,NTS,WNT3
GO:0003963	RNA-3'-phosphate cyclase activity	molecular_function	catalytic activity	1	174	1	17305	1	0.0100549	0.177355	8634	RTCA
GO:0005316	high-affinity inorganic phosphate:sodium symporter activity	molecular_function	transporter activity	1	174	1	17305	1	0.0100549	0.177355	6574	SLC20A1
GO:0015132	prostaglandin transmembrane transporter activity	molecular_function	transporter activity	1	174	1	17305	1	0.0100549	0.177355	6578	SLCO2A1
GO:0015491	cation:cation antiporter activity	molecular_function	transporter activity	1	174	1	17305	1	0.0100549	0.177355	6583	SLC22A4
GO:0019912	cyclin-dependent protein kinase activating kinase activity	molecular_function	molecular function regulator	1	174	1	17305	1	0.0100549	0.177355	1026	CDKN1A
GO:0033919	glucan 1,3-alpha-glucosidase activity	molecular_function	catalytic activity	1	174	1	17305	1	0.0100549	0.177355	23193	GANAB
GO:0051401	CH domain binding	molecular_function	binding	1	174	1	17305	1	0.0100549	0.177355	219537	SMTNL1
GO:0062064	box C/D snoRNP complex binding	molecular_function	binding	1	174	1	17305	1	0.0100549	0.177355	9221	NOLC1
GO:0062065	box H/ACA snoRNP complex binding	molecular_function	binding	1	174	1	17305	1	0.0100549	0.177355	9221	NOLC1
GO:0070611	histone methyltransferase activity (H3-R2 specific)	molecular_function	catalytic activity	1	174	1	17305	1	0.0100549	0.177355	55170	PRMT6
GO:0070612	histone methyltransferase activity (H2A-R3 specific)	molecular_function	catalytic activity	1	174	1	17305	1	0.0100549	0.177355	55170	PRMT6
GO:0086057	voltage-gated calcium channel activity involved in bundle of His cell action potential	molecular_function	transporter activity	1	174	1	17305	1	0.0100549	0.177355	781	CACNA2D1
GO:0097655	serpin family protein binding	molecular_function	binding	1	174	1	17305	1	0.0100549	0.177355	1514	CTSL
GO:1904492	Ac-Asp-Glu binding	molecular_function	binding	1	174	1	17305	1	0.0100549	0.177355	2346	FOLH1
GO:1904493	tetrahydrofolyl-poly(glutamate) polymer binding	molecular_function	binding	1	174	1	17305	1	0.0100549	0.177355	2346	FOLH1
GO:0005102	signaling receptor binding	molecular_function	binding	10	174	421	17305	0.023753	0.010303	0.177355	2.4447e+40	FRK,TGFB2,LTB,IGFL1,ANGPT2,ANO1,WNT3,SYNGAP1,HAP1,BMP2
GO:0042056	chemoattractant activity	molecular_function	binding	3	174	45	17305	0.0666667	0.0104053	0.177355	785762896288	SCG2,SAA2,SAA1
GO:0043394	proteoglycan binding	molecular_function	binding	2	174	16	17305	0.125	0.0109962	0.177355	15141520	CTSL,CTSS
GO:0004356	glutamate-ammonia ligase activity	molecular_function	catalytic activity	1	174	2	17305	0.5	0.0200093	0.177355	51557	LGSN
GO:0004360	glutamine-fructose-6-phosphate transaminase (isomerizing) activity	molecular_function	catalytic activity	1	174	2	17305	0.5	0.0200093	0.177355	9945	GFPT2
GO:0004378	GDP-Man:Man1GlcNAc2-PP-Dol alpha-1,3-mannosyltransferase activity	molecular_function	catalytic activity	1	174	2	17305	0.5	0.0200093	0.177355	85365	ALG2
GO:0004666	prostaglandin-endoperoxide synthase activity	molecular_function	catalytic activity	1	174	2	17305	0.5	0.0200093	0.177355	5743	PTGS2
GO:0004915	interleukin-6 receptor activity	molecular_function	molecular transducer activity	1	174	2	17305	0.5	0.0200093	0.177355	3572	IL6ST
GO:0004921	interleukin-11 receptor activity	molecular_function	molecular transducer activity	1	174	2	17305	0.5	0.0200093	0.177355	3572	IL6ST
GO:0004923	leukemia inhibitory factor receptor activity	molecular_function	molecular transducer activity	1	174	2	17305	0.5	0.0200093	0.177355	3572	IL6ST
GO:0005093	Rab GDP-dissociation inhibitor activity	molecular_function	molecular function regulator	1	174	2	17305	0.5	0.0200093	0.177355	2664	GDI1
GO:0005139	interleukin-7 receptor binding	molecular_function	binding	1	174	2	17305	0.5	0.0200093	0.177355	3574	IL7
GO:0008513	secondary active organic cation transmembrane transporter activity	molecular_function	transporter activity	1	174	2	17305	0.5	0.0200093	0.177355	6583	SLC22A4
GO:0016403	dimethylargininase activity	molecular_function	catalytic activity	1	174	2	17305	0.5	0.0200093	0.177355	23576	DDAH1
GO:0016433	rRNA (adenine) methyltransferase activity	molecular_function	catalytic activity	1	174	2	17305	0.5	0.0200093	0.177355	154743	BMT2
GO:0019970	interleukin-11 binding	molecular_function	binding	1	174	2	17305	0.5	0.0200093	0.177355	3572	IL6ST
GO:0019981	interleukin-6 binding	molecular_function	binding	1	174	2	17305	0.5	0.0200093	0.177355	3572	IL6ST
GO:0034512	box C/D snoRNA binding	molecular_function	binding	1	174	2	17305	0.5	0.0200093	0.177355	9221	NOLC1
GO:0045509	interleukin-27 receptor activity	molecular_function	molecular transducer activity	1	174	2	17305	0.5	0.0200093	0.177355	3572	IL6ST
GO:0046899	nucleoside triphosphate adenylate kinase activity	molecular_function	catalytic activity	1	174	2	17305	0.5	0.0200093	0.177355	50808	AK3
GO:0047224	acetylgalactosaminyl-O-glycosyl-glycoprotein beta-1,3-N-acetylglucosaminyltransferase activity	molecular_function	catalytic activity	1	174	2	17305	0.5	0.0200093	0.177355	11041	B4GAT1
GO:0050207	plasmanylethanolamine desaturase activity	molecular_function	catalytic activity	1	174	2	17305	0.5	0.0200093	0.177355	387522	TMEM189-UBE2V1
GO:0071855	neuropeptide receptor binding	molecular_function	binding	1	174	2	17305	0.5	0.0200093	0.177355	4922	NTS
GO:0102704	GDP-Man:Man2GlcNAc2-PP-dolichol alpha-1,6-mannosyltransferase activity	molecular_function	catalytic activity	1	174	2	17305	0.5	0.0200093	0.177355	85365	ALG2
GO:1990439	MAP kinase serine/threonine phosphatase activity	molecular_function	catalytic activity	1	174	2	17305	0.5	0.0200093	0.177355	1846	DUSP4
GO:0097602	cullin family protein binding	molecular_function	binding	2	174	25	17305	0.08	0.025916	0.197834	961653339	RNF7,BTBD1
GO:0043236	laminin binding	molecular_function	binding	2	174	26	17305	0.0769231	0.0278931	0.197834	87541520	ADAM9,CTSS
GO:0004667	prostaglandin-D synthase activity	molecular_function	catalytic activity	1	174	3	17305	0.333333	0.0298641	0.197834	9536	PTGES
GO:0004924	oncostatin-M receptor activity	molecular_function	molecular transducer activity	1	174	3	17305	0.333333	0.0298641	0.197834	3572	IL6ST
GO:0015111	iodide transmembrane transporter activity	molecular_function	transporter activity	1	174	3	17305	0.333333	0.0298641	0.197834	55107	ANO1
GO:0015226	carnitine transmembrane transporter activity	molecular_function	transporter activity	1	174	3	17305	0.333333	0.0298641	0.197834	6583	SLC22A4
GO:0015319	sodium:inorganic phosphate symporter activity	molecular_function	transporter activity	1	174	3	17305	0.333333	0.0298641	0.197834	6574	SLC20A1
GO:0016263	glycoprotein-N-acetylgalactosamine 3-beta-galactosyltransferase activity	molecular_function	catalytic activity	1	174	3	17305	0.333333	0.0298641	0.197834	56913	C1GALT1
GO:0019797	procollagen-proline 3-dioxygenase activity	molecular_function	catalytic activity	1	174	3	17305	0.333333	0.0298641	0.197834	55214	P3H2
GO:0031708	endothelin B receptor binding	molecular_function	binding	1	174	3	17305	0.333333	0.0298641	0.197834	1907	EDN2
GO:0034632	retinol transmembrane transporter activity	molecular_function	transporter activity	1	174	3	17305	0.333333	0.0298641	0.197834	5433	POLR2D
GO:0047179	platelet-activating factor acetyltransferase activity	molecular_function	catalytic activity	1	174	3	17305	0.333333	0.0298641	0.197834	5049	PAFAH1B2
GO:0050220	prostaglandin-E synthase activity	molecular_function	catalytic activity	1	174	3	17305	0.333333	0.0298641	0.197834	9536	PTGES
GO:0061663	NEDD8 ligase activity	molecular_function	catalytic activity	1	174	3	17305	0.333333	0.0298641	0.197834	9616	RNF7
GO:0001968	fibronectin binding	molecular_function	binding	2	174	27	17305	0.0740741	0.0299288	0.197834	15141520	CTSL,CTSS
GO:0004693	cyclin-dependent protein serine/threonine kinase activity	molecular_function	catalytic activity	2	174	29	17305	0.0689655	0.0341705	0.207221	8965218	CCND3,CDK14
GO:0000033	alpha-1,3-mannosyltransferase activity	molecular_function	catalytic activity	1	174	4	17305	0.25	0.0396204	0.207221	85365	ALG2
GO:0004897	ciliary neurotrophic factor receptor activity	molecular_function	molecular transducer activity	1	174	4	17305	0.25	0.0396204	0.207221	3572	IL6ST
GO:0008449	N-acetylglucosamine-6-sulfatase activity	molecular_function	catalytic activity	1	174	4	17305	0.25	0.0396204	0.207221	23213	SULF1
GO:0015247	aminophospholipid transmembrane transporter activity	molecular_function	transporter activity	1	174	4	17305	0.25	0.0396204	0.207221	161291	TMEM30B
GO:0015651	quaternary ammonium group transmembrane transporter activity	molecular_function	transporter activity	1	174	4	17305	0.25	0.0396204	0.207221	6583	SLC22A4
GO:0034584	piRNA binding	molecular_function	binding	1	174	4	17305	0.25	0.0396204	0.207221	400629	TEX19
GO:0034714	type III transforming growth factor beta receptor binding	molecular_function	binding	1	174	4	17305	0.25	0.0396204	0.207221	7042	TGFB2
GO:0035241	protein-arginine omega-N monomethyltransferase activity	molecular_function	catalytic activity	1	174	4	17305	0.25	0.0396204	0.207221	55170	PRMT6
GO:0044020	histone methyltransferase activity (H4-R3 specific)	molecular_function	catalytic activity	1	174	4	17305	0.25	0.0396204	0.207221	55170	PRMT6
GO:0047223	beta-1,3-galactosyl-O-glycosyl-glycoprotein beta-1,3-N-acetylglucosaminyltransferase activity	molecular_function	catalytic activity	1	174	4	17305	0.25	0.0396204	0.207221	11041	B4GAT1
GO:0048403	brain-derived neurotrophic factor binding	molecular_function	binding	1	174	4	17305	0.25	0.0396204	0.207221	9001	HAP1
GO:0086007	voltage-gated calcium channel activity involved in cardiac muscle cell action potential	molecular_function	transporter activity	1	174	4	17305	0.25	0.0396204	0.207221	781	CACNA2D1
GO:0090599	alpha-glucosidase activity	molecular_function	catalytic activity	1	174	4	17305	0.25	0.0396204	0.207221	23193	GANAB
GO:0140030	modification-dependent protein binding	molecular_function	binding	1	174	4	17305	0.25	0.0396204	0.207221	55689	YEATS2
GO:0001664	G protein-coupled receptor binding	molecular_function	binding	3	174	75	17305	0.04	0.0398502	0.207221	628962889616	SAA2,SAA1,RNF7
GO:0030332	cyclin binding	molecular_function	binding	2	174	32	17305	0.0625	0.0409393	0.210084	10265218	CDKN1A,CDK14
GO:0017124	SH3 domain binding	molecular_function	binding	4	174	133	17305	0.0300752	0.0453612	0.211196	5.70889e+17	PLSCR4,ADAM9,SOCS7,SYNGAP1
GO:0000298	endopolyphosphatase activity	molecular_function	catalytic activity	1	174	5	17305	0.2	0.0492792	0.211196	55190	NUDT11
GO:0001042	RNA polymerase I core binding	molecular_function	binding	1	174	5	17305	0.2	0.0492792	0.211196	9221	NOLC1
GO:0001537	N-acetylgalactosamine 4-O-sulfotransferase activity	molecular_function	catalytic activity	1	174	5	17305	0.2	0.0492792	0.211196	113189	CHST14
GO:0002046	opsin binding	molecular_function	binding	1	174	5	17305	0.2	0.0492792	0.211196	9616	RNF7
GO:0005127	ciliary neurotrophic factor receptor binding	molecular_function	binding	1	174	5	17305	0.2	0.0492792	0.211196	3572	IL6ST
GO:0005315	inorganic phosphate transmembrane transporter activity	molecular_function	transporter activity	1	174	5	17305	0.2	0.0492792	0.211196	6574	SLC20A1
GO:0008457	beta-galactosyl-N-acetylglucosaminylgalactosylglucosyl-ceramide beta-1,3-acetylglucosaminyltransferase activity	molecular_function	catalytic activity	1	174	5	17305	0.2	0.0492792	0.211196	11041	B4GAT1
GO:0016813	hydrolase activity, acting on carbon-nitrogen (but not peptide) bonds, in linear amidines	molecular_function	catalytic activity	1	174	5	17305	0.2	0.0492792	0.211196	23576	DDAH1
GO:0019211	phosphatase activator activity	molecular_function	molecular function regulator	1	174	5	17305	0.2	0.0492792	0.211196	650	BMP2
GO:0019788	NEDD8 transferase activity	molecular_function	catalytic activity	1	174	5	17305	0.2	0.0492792	0.211196	9616	RNF7
GO:0034431	bis(5'-adenosyl)-hexaphosphatase activity	molecular_function	catalytic activity	1	174	5	17305	0.2	0.0492792	0.211196	55190	NUDT11
GO:0034432	bis(5'-adenosyl)-pentaphosphatase activity	molecular_function	catalytic activity	1	174	5	17305	0.2	0.0492792	0.211196	55190	NUDT11
GO:0035242	protein-arginine omega-N asymmetric methyltransferase activity	molecular_function	catalytic activity	1	174	5	17305	0.2	0.0492792	0.211196	55170	PRMT6
GO:0051525	NFAT protein binding	molecular_function	binding	1	174	5	17305	0.2	0.0492792	0.211196	5465	PPARA
GO:0005042	netrin receptor activity	molecular_function	molecular transducer activity	1	174	6	17305	0.166667	0.0588413	0.224982	90249	UNC5A
GO:0008469	histone-arginine N-methyltransferase activity	molecular_function	catalytic activity	1	174	6	17305	0.166667	0.0588413	0.224982	55170	PRMT6
GO:0008486	diphosphoinositol-polyphosphate diphosphatase activity	molecular_function	catalytic activity	1	174	6	17305	0.166667	0.0588413	0.224982	55190	NUDT11
GO:0015129	lactate transmembrane transporter activity	molecular_function	transporter activity	1	174	6	17305	0.166667	0.0588413	0.224982	9123	SLC16A3
GO:0015450	P-P-bond-hydrolysis-driven protein transmembrane transporter activity	molecular_function	transporter activity	1	174	6	17305	0.166667	0.0588413	0.224982	10440	TIMM17A
GO:0019237	centromeric DNA binding	molecular_function	binding	1	174	6	17305	0.166667	0.0588413	0.224982	9183	ZW10
GO:0019865	immunoglobulin binding	molecular_function	binding	1	174	6	17305	0.166667	0.0588413	0.224982	7450	VWF
GO:0034513	box H/ACA snoRNA binding	molecular_function	binding	1	174	6	17305	0.166667	0.0588413	0.224982	9221	NOLC1
GO:0052840	inositol diphosphate tetrakisphosphate diphosphatase activity	molecular_function	catalytic activity	1	174	6	17305	0.166667	0.0588413	0.224982	55190	NUDT11
GO:0052842	inositol diphosphate pentakisphosphate diphosphatase activity	molecular_function	catalytic activity	1	174	6	17305	0.166667	0.0588413	0.224982	55190	NUDT11
GO:1990254	keratin filament binding	molecular_function	binding	1	174	6	17305	0.166667	0.0588413	0.224982	3861	KRT14
GO:0030020	extracellular matrix structural constituent conferring tensile strength	molecular_function	structural molecule activity	2	174	41	17305	0.0487805	0.0638563	0.241786	807811303	COL18A1,COL12A1
GO:0005245	voltage-gated calcium channel activity	molecular_function	transporter activity	2	174	42	17305	0.047619	0.0666189	0.242182	27092781	CACNG4,CACNA2D1
GO:0003847	1-alkyl-2-acetylglycerophosphocholine esterase activity	molecular_function	catalytic activity	1	174	7	17305	0.142857	0.0683079	0.242182	5049	PAFAH1B2
GO:0005004	GPI-linked ephrin receptor activity	molecular_function	catalytic activity	1	174	7	17305	0.142857	0.0683079	0.242182	2045	EPHA7
GO:0005138	interleukin-6 receptor binding	molecular_function	binding	1	174	7	17305	0.142857	0.0683079	0.242182	3572	IL6ST
GO:0050145	nucleoside monophosphate kinase activity	molecular_function	catalytic activity	1	174	7	17305	0.142857	0.0683079	0.242182	50808	AK3
GO:0097367	carbohydrate derivative binding	molecular_function	binding	1	174	7	17305	0.142857	0.0683079	0.242182	9945	GFPT2
GO:0140110	transcription regulator activity	molecular_function	transcription regulator activity	1	174	7	17305	0.142857	0.0683079	0.242182	3397	ID1
GO:0051219	phosphoprotein binding	molecular_function	binding	2	174	43	17305	0.0465116	0.0694206	0.24391	849189616	LRP11,RNF7
GO:0051015	actin filament binding	molecular_function	binding	5	174	221	17305	0.0226244	0.0726621	0.25302	1.09797e+22	FERMT2,TPM4,ARPC1B,TAGLN,ABITRAM
GO:0005515	protein binding	molecular_function	binding	114	174	10377	17305	0.0109858	0.0762749	0.254581	23299,1514,4092,2444,7042,84433,144501,221895,6583,5784,9908,4085,10287,896,11346,5049,3868,10979,56913,7994,64798,5955,83937,353376,57088,2812,5787,7171,6457,1417,55689,9945,9221,8754,374918,2005,330,283989,285,9183,22927,400629,10447,3861,100532736,4814,9341,80781,55107,85365,3397,50808,5743,2664,30837,388677,84078,7450,133746,10095,3852,55207,23076,3887,2887,7857,56971,6442,3855,84311,6876,110…	BICD2,CTSL,SMAD7,FRK,TGFB2,CARD11,KRT80,JAZF1,SLC22A4,PTPN14,G3BP2,MAD2L1,RGS19,CCND3,SYNPO,PAFAH1B2,KRT16,FERMT2,C1GALT1,KAT6A,DEPTOR,RCN2,RASSF4,TICAM2,PLSCR4,GP1BB,PTPRB,TPM4,SH3GL3,CRYBB3,YEATS2,GFPT2,NOLC1,ADAM9,IGFL1,ELK4,BIRC3,TSEN54,ANGPT2,ZW10,HABP4,TEX19,FAM3C,KRT14,MICOS10-NBL1,NINJ1,VAMP3,COL18A1,ANO1,ALG2,ID1,AK3,PTGS2,GDI1,SOCS7,NOTCH2NLA,KBTBD7,VWF,JMY,ARPC1B,KRT5,ARL8B,RRP1B,KRT81…
GO:0005114	type II transforming growth factor beta receptor binding	molecular_function	binding	1	174	8	17305	0.125	0.0776797	0.254581	7042	TGFB2
GO:0008330	protein tyrosine/threonine phosphatase activity	molecular_function	catalytic activity	1	174	8	17305	0.125	0.0776797	0.254581	1846	DUSP4
GO:0016015	morphogen activity	molecular_function	molecular function regulator	1	174	8	17305	0.125	0.0776797	0.254581	100532736	MICOS10-NBL1
GO:0016941	natriuretic peptide receptor activity	molecular_function	molecular transducer activity	1	174	8	17305	0.125	0.0776797	0.254581	4883	NPR3
GO:0033550	MAP kinase tyrosine phosphatase activity	molecular_function	catalytic activity	1	174	8	17305	0.125	0.0776797	0.254581	1846	DUSP4
GO:0061133	endopeptidase activator activity	molecular_function	molecular function regulator	1	174	8	17305	0.125	0.0776797	0.254581	64115	VSIR
GO:0004985	opioid receptor activity	molecular_function	molecular transducer activity	1	174	9	17305	0.111111	0.0869579	0.27798	11054	OGFR
GO:0008046	axon guidance receptor activity	molecular_function	molecular transducer activity	1	174	9	17305	0.111111	0.0869579	0.27798	2045	EPHA7
GO:0097371	MDM2/MDM4 family protein binding	molecular_function	binding	1	174	9	17305	0.111111	0.0869579	0.27798	5465	PPARA
GO:0042393	histone binding	molecular_function	binding	4	174	168	17305	0.0238095	0.0896442	0.284238	1.5148e+17	CTSL,KAT6A,YEATS2,PRMT6
GO:0005436	sodium:phosphate symporter activity	molecular_function	transporter activity	1	174	10	17305	0.1	0.0961432	0.290665	6574	SLC20A1
GO:0008532	N-acetyllactosaminide beta-1,3-N-acetylglucosaminyltransferase activity	molecular_function	catalytic activity	1	174	10	17305	0.1	0.0961432	0.290665	11041	B4GAT1
GO:0016274	protein-arginine N-methyltransferase activity	molecular_function	catalytic activity	1	174	10	17305	0.1	0.0961432	0.290665	55170	PRMT6
GO:0017128	phospholipid scramblase activity	molecular_function	transporter activity	1	174	10	17305	0.1	0.0961432	0.290665	57088	PLSCR4
GO:0019870	potassium channel inhibitor activity	molecular_function	molecular function regulator	1	174	10	17305	0.1	0.0961432	0.290665	8831	SYNGAP1
GO:0034713	type I transforming growth factor beta receptor binding	molecular_function	binding	1	174	10	17305	0.1	0.0961432	0.290665	4092	SMAD7
GO:0005525	GTP binding	molecular_function	binding	7	174	389	17305	0.0179949	0.0982185	0.294655	9.22151e+32	NOLC1,AK3,ARL8B,TUBB1,VTA1,RAB23,SPAG1
GO:0004725	protein tyrosine phosphatase activity	molecular_function	catalytic activity	3	174	111	17305	0.027027	0.101343	0.301709	578457871846	PTPN14,PTPRB,DUSP4
GO:0002162	dystroglycan binding	molecular_function	binding	1	174	11	17305	0.0909091	0.105237	0.304017	10988	METAP2
GO:0004017	adenylate kinase activity	molecular_function	catalytic activity	1	174	11	17305	0.0909091	0.105237	0.304017	50808	AK3
GO:0004385	guanylate kinase activity	molecular_function	catalytic activity	1	174	11	17305	0.0909091	0.105237	0.304017	84433	CARD11
GO:0005247	voltage-gated chloride channel activity	molecular_function	transporter activity	1	174	11	17305	0.0909091	0.105237	0.304017	55107	ANO1
GO:0015293	symporter activity	molecular_function	transporter activity	3	174	115	17305	0.026087	0.109679	0.311561	658365749123	SLC22A4,SLC20A1,SLC16A3
GO:0004861	cyclin-dependent protein serine/threonine kinase inhibitor activity	molecular_function	molecular function regulator	1	174	12	17305	0.0833333	0.114239	0.311561	1026	CDKN1A
GO:0032183	SUMO binding	molecular_function	binding	1	174	12	17305	0.0833333	0.114239	0.311561	22927	HABP4
GO:0042609	CD4 receptor binding	molecular_function	binding	1	174	12	17305	0.0833333	0.114239	0.311561	57088	PLSCR4
GO:0050072	m7G(5')pppN diphosphatase activity	molecular_function	catalytic activity	1	174	12	17305	0.0833333	0.114239	0.311561	55190	NUDT11
GO:0070411	I-SMAD binding	molecular_function	binding	1	174	12	17305	0.0833333	0.114239	0.311561	4092	SMAD7
GO:0070700	BMP receptor binding	molecular_function	binding	1	174	12	17305	0.0833333	0.114239	0.311561	650	BMP2
GO:0071933	Arp2/3 complex binding	molecular_function	binding	1	174	12	17305	0.0833333	0.114239	0.311561	133746	JMY
GO:0043621	protein self-association	molecular_function	binding	2	174	58	17305	0.0344828	0.11547	0.312731	2195373397	SMTNL1,ID1
GO:0047485	protein N-terminus binding	molecular_function	binding	3	174	119	17305	0.0252101	0.11827	0.315981	8536533977450	ALG2,ID1,VWF
GO:0003924	GTPase activity	molecular_function	catalytic activity	6	174	334	17305	0.0179641	0.121215	0.315981	1.02876e+28	RGS19,ARL8B,TUBB1,VTA1,SYNGAP1,RAB23
GO:0005501	retinoid binding	molecular_function	binding	1	174	13	17305	0.0769231	0.123151	0.315981	5433	POLR2D
GO:0008235	metalloexopeptidase activity	molecular_function	catalytic activity	1	174	13	17305	0.0769231	0.123151	0.315981	10988	METAP2
GO:0016805	dipeptidase activity	molecular_function	catalytic activity	1	174	13	17305	0.0769231	0.123151	0.315981	2346	FOLH1
GO:0034452	dynactin binding	molecular_function	binding	1	174	13	17305	0.0769231	0.123151	0.315981	23299	BICD2
GO:0039706	co-receptor binding	molecular_function	binding	1	174	13	17305	0.0769231	0.123151	0.315981	650	BMP2
GO:0043295	glutathione binding	molecular_function	binding	1	174	13	17305	0.0769231	0.123151	0.315981	9536	PTGES
GO:0030971	receptor tyrosine kinase binding	molecular_function	binding	2	174	61	17305	0.0327869	0.125428	0.316049	5784285	PTPN14,ANGPT2
GO:0004065	arylsulfatase activity	molecular_function	catalytic activity	1	174	14	17305	0.0714286	0.131975	0.316049	23213	SULF1
GO:0005003	ephrin receptor activity	molecular_function	catalytic activity	1	174	14	17305	0.0714286	0.131975	0.316049	2045	EPHA7
GO:0005005	transmembrane-ephrin receptor activity	molecular_function	catalytic activity	1	174	14	17305	0.0714286	0.131975	0.316049	2045	EPHA7
GO:0008253	5'-nucleotidase activity	molecular_function	catalytic activity	1	174	14	17305	0.0714286	0.131975	0.316049	4907	NT5E
GO:0017017	MAP kinase tyrosine/serine/threonine phosphatase activity	molecular_function	catalytic activity	1	174	14	17305	0.0714286	0.131975	0.316049	1846	DUSP4
GO:0031404	chloride ion binding	molecular_function	binding	1	174	14	17305	0.0714286	0.131975	0.316049	4883	NPR3
GO:0036122	BMP binding	molecular_function	binding	1	174	14	17305	0.0714286	0.131975	0.316049	100532736	MICOS10-NBL1
GO:0042301	phosphate ion binding	molecular_function	binding	1	174	14	17305	0.0714286	0.131975	0.316049	113189	CHST14
GO:0048185	activin binding	molecular_function	binding	1	174	14	17305	0.0714286	0.131975	0.316049	4092	SMAD7
GO:0005198	structural molecule activity	molecular_function	structural molecule activity	4	174	194	17305	0.0206186	0.132093	0.316049	3.86839e+18	KRT16,KRT14,CLDN23,METAP2
GO:0001047	core promoter binding	molecular_function	binding	1	174	15	17305	0.0666667	0.14071	0.320917	2005	ELK4
GO:0005092	GDP-dissociation inhibitor activity	molecular_function	molecular function regulator	1	174	15	17305	0.0666667	0.14071	0.320917	2664	GDI1
GO:0005227	calcium activated cation channel activity	molecular_function	transporter activity	1	174	15	17305	0.0666667	0.14071	0.320917	55107	ANO1
GO:0005523	tropomyosin binding	molecular_function	binding	1	174	15	17305	0.0666667	0.14071	0.320917	219537	SMTNL1
GO:0008028	monocarboxylic acid transmembrane transporter activity	molecular_function	transporter activity	1	174	15	17305	0.0666667	0.14071	0.320917	9123	SLC16A3
GO:0016918	retinal binding	molecular_function	binding	1	174	15	17305	0.0666667	0.14071	0.320917	5433	POLR2D
GO:0030955	potassium ion binding	molecular_function	binding	1	174	15	17305	0.0666667	0.14071	0.320917	51534	VTA1
GO:1904047	S-adenosyl-L-methionine binding	molecular_function	binding	1	174	15	17305	0.0666667	0.14071	0.320917	154743	BMT2
GO:0016791	phosphatase activity	molecular_function	catalytic activity	3	174	131	17305	0.0229008	0.145444	0.323607	578457871846	PTPN14,PTPRB,DUSP4
GO:0005160	transforming growth factor beta receptor binding	molecular_function	binding	1	174	16	17305	0.0625	0.149357	0.323607	7042	TGFB2
GO:0008320	protein transmembrane transporter activity	molecular_function	transporter activity	1	174	16	17305	0.0625	0.149357	0.323607	56993	TOMM22
GO:0015347	sodium-independent organic anion transmembrane transporter activity	molecular_function	transporter activity	1	174	16	17305	0.0625	0.149357	0.323607	6578	SLCO2A1
GO:0015464	acetylcholine receptor activity	molecular_function	molecular transducer activity	1	174	16	17305	0.0625	0.149357	0.323607	1134	CHRNA1
GO:0016702	oxidoreductase activity, acting on single donors with incorporation of molecular oxygen, incorporation of two atoms of oxygen	molecular_function	catalytic activity	1	174	16	17305	0.0625	0.149357	0.323607	5743	PTGS2
GO:0022841	potassium ion leak channel activity	molecular_function	transporter activity	1	174	16	17305	0.0625	0.149357	0.323607	8645	KCNK5
GO:0046935	1-phosphatidylinositol-3-kinase regulator activity	molecular_function	molecular function regulator	1	174	16	17305	0.0625	0.149357	0.323607	30837	SOCS7
GO:0050700	CARD domain binding	molecular_function	binding	1	174	16	17305	0.0625	0.149357	0.323607	84433	CARD11
GO:0004089	carbonate dehydratase activity	molecular_function	catalytic activity	1	174	17	17305	0.0588235	0.157918	0.331119	771	CA12
GO:0005001	transmembrane receptor protein tyrosine phosphatase activity	molecular_function	catalytic activity	1	174	17	17305	0.0588235	0.157918	0.331119	5787	PTPRB
GO:0005229	intracellular calcium activated chloride channel activity	molecular_function	transporter activity	1	174	17	17305	0.0588235	0.157918	0.331119	55107	ANO1
GO:0042054	histone methyltransferase activity	molecular_function	catalytic activity	1	174	17	17305	0.0588235	0.157918	0.331119	55170	PRMT6
GO:0042166	acetylcholine binding	molecular_function	binding	1	174	17	17305	0.0588235	0.157918	0.331119	1134	CHRNA1
GO:1990404	protein ADP-ribosylase activity	molecular_function	catalytic activity	1	174	17	17305	0.0588235	0.157918	0.331119	64761	PARP12
GO:0004721	phosphoprotein phosphatase activity	molecular_function	catalytic activity	3	174	138	17305	0.0217391	0.162157	0.337506	578457871846	PTPN14,PTPRB,DUSP4
GO:0008484	sulfuric ester hydrolase activity	molecular_function	catalytic activity	1	174	18	17305	0.0555556	0.166394	0.337506	23213	SULF1
GO:0019841	retinol binding	molecular_function	binding	1	174	18	17305	0.0555556	0.166394	0.337506	5433	POLR2D
GO:0022848	acetylcholine-gated cation-selective channel activity	molecular_function	molecular transducer activity	1	174	18	17305	0.0555556	0.166394	0.337506	1134	CHRNA1
GO:0030280	structural constituent of epidermis	molecular_function	structural molecule activity	1	174	18	17305	0.0555556	0.166394	0.337506	3861	KRT14
GO:0070628	proteasome binding	molecular_function	binding	1	174	18	17305	0.0555556	0.166394	0.337506	3397	ID1
GO:0042277	peptide binding	molecular_function	binding	2	174	73	17305	0.0273973	0.167022	0.337506	259074883	TMEM158,NPR3
GO:0001046	core promoter sequence-specific DNA binding	molecular_function	binding	1	174	19	17305	0.0526316	0.174784	0.34602	2005	ELK4
GO:0008093	cytoskeletal adaptor activity	molecular_function	binding	1	174	19	17305	0.0526316	0.174784	0.34602	23299	BICD2
GO:0042562	hormone binding	molecular_function	binding	1	174	19	17305	0.0526316	0.174784	0.34602	4883	NPR3
GO:0098531	transcription factor activity, direct ligand regulated sequence-specific DNA binding	molecular_function	transcription regulator activity	1	174	19	17305	0.0526316	0.174784	0.34602	5465	PPARA
GO:0008022	protein C-terminus binding	molecular_function	binding	4	174	218	17305	0.0183486	0.177241	0.349112	4.08565e+16	MAD2L1,SH3GL3,ID1,VTA1
GO:0016836	hydro-lyase activity	molecular_function	catalytic activity	1	174	20	17305	0.05	0.183091	0.358821	771	CA12
GO:0004745	retinol dehydrogenase activity	molecular_function	catalytic activity	1	174	21	17305	0.047619	0.191314	0.371207	650	BMP2
GO:0031418	L-ascorbic acid binding	molecular_function	binding	1	174	21	17305	0.047619	0.191314	0.371207	55214	P3H2
GO:0005244	voltage-gated ion channel activity	molecular_function	transporter activity	3	174	151	17305	0.0198675	0.19459	0.375694	270928645781	CACNG4,KCNK5,CACNA2D1
GO:0008378	galactosyltransferase activity	molecular_function	catalytic activity	1	174	22	17305	0.0454545	0.199455	0.37761	11041	B4GAT1
GO:0050750	low-density lipoprotein particle receptor binding	molecular_function	binding	1	174	22	17305	0.0454545	0.199455	0.37761	23184	MESD
GO:0070006	metalloaminopeptidase activity	molecular_function	catalytic activity	1	174	22	17305	0.0454545	0.199455	0.37761	10988	METAP2
GO:0070840	dynein complex binding	molecular_function	binding	1	174	22	17305	0.0454545	0.199455	0.37761	23299	BICD2
GO:0016787	hydrolase activity	molecular_function	catalytic activity	20	174	1632	17305	0.0122549	0.206561	0.383559	5.70892e+88	ENTPD7,CTSL,PTPN14,PAFAH1B2,NUDT11,PTPRB,ADAM9,PRSS22,DHX37,NT5E,CTSS,VTA1,SULF1,FOLH1,GANAB,PLAU,METAP2,DUSP4,DDAH1,SPAG1
GO:0005212	structural constituent of eye lens	molecular_function	structural molecule activity	1	174	23	17305	0.0434783	0.207515	0.383559	1417	CRYBB3
GO:0016407	acetyltransferase activity	molecular_function	catalytic activity	1	174	23	17305	0.0434783	0.207515	0.383559	7994	KAT6A
GO:0016597	amino acid binding	molecular_function	binding	1	174	23	17305	0.0434783	0.207515	0.383559	23576	DDAH1
GO:0017025	TBP-class protein binding	molecular_function	binding	1	174	23	17305	0.0434783	0.207515	0.383559	55689	YEATS2
GO:0003779	actin binding	molecular_function	binding	6	174	396	17305	0.0151515	0.209345	0.384634	1.13467e+28	SYNPO,TPM4,JMY,ARPC1B,TAGLN,ABITRAM
GO:0005178	integrin binding	molecular_function	binding	3	174	157	17305	0.0191083	0.21007	0.384634	1097987547450	FERMT2,ADAM9,VWF
GO:0051213	dioxygenase activity	molecular_function	catalytic activity	2	174	86	17305	0.0232558	0.214251	0.390457	552145743	P3H2,PTGS2
GO:0005158	insulin receptor binding	molecular_function	binding	1	174	25	17305	0.04	0.223393	0.397823	2887	GRB10
GO:0008483	transaminase activity	molecular_function	catalytic activity	1	174	25	17305	0.04	0.223393	0.397823	9945	GFPT2
GO:0017022	myosin binding	molecular_function	binding	1	174	25	17305	0.04	0.223393	0.397823	9001	HAP1
GO:0031369	translation initiation factor binding	molecular_function	binding	1	174	25	17305	0.04	0.223393	0.397823	5433	POLR2D
GO:0043027	cysteine-type endopeptidase inhibitor activity involved in apoptotic process	molecular_function	molecular function regulator	1	174	25	17305	0.04	0.223393	0.397823	330	BIRC3
GO:0001223	transcription coactivator binding	molecular_function	binding	1	174	26	17305	0.0384615	0.231213	0.406185	5465	PPARA
GO:0017075	syntaxin-1 binding	molecular_function	binding	1	174	26	17305	0.0384615	0.231213	0.406185	9341	VAMP3
GO:0045499	chemorepellent activity	molecular_function	binding	1	174	26	17305	0.0384615	0.231213	0.406185	2045	EPHA7
GO:0008376	acetylgalactosaminyltransferase activity	molecular_function	catalytic activity	1	174	27	17305	0.037037	0.238955	0.417903	11041	B4GAT1
GO:0001965	G-protein alpha-subunit binding	molecular_function	binding	1	174	28	17305	0.0357143	0.246619	0.42153	10287	RGS19
GO:0005112	Notch binding	molecular_function	binding	1	174	28	17305	0.0357143	0.246619	0.42153	388677	NOTCH2NLA
GO:0051019	mitogen-activated protein kinase binding	molecular_function	binding	1	174	28	17305	0.0357143	0.246619	0.42153	1846	DUSP4
GO:0008083	growth factor activity	molecular_function	molecular function regulator	3	174	171	17305	0.0175439	0.247137	0.42153	70423574650	TGFB2,IL7,BMP2
GO:0005262	calcium channel activity	molecular_function	transporter activity	2	174	95	17305	0.0210526	0.247628	0.42153	27092781	CACNG4,CACNA2D1
GO:0003785	actin monomer binding	molecular_function	binding	1	174	29	17305	0.0344828	0.254206	0.42153	54942	ABITRAM
GO:0003950	NAD+ ADP-ribosyltransferase activity	molecular_function	catalytic activity	1	174	29	17305	0.0344828	0.254206	0.42153	64761	PARP12
GO:0004364	glutathione transferase activity	molecular_function	catalytic activity	1	174	29	17305	0.0344828	0.254206	0.42153	9536	PTGES
GO:0008139	nuclear localization sequence binding	molecular_function	binding	1	174	29	17305	0.0344828	0.254206	0.42153	9221	NOLC1
GO:0008157	protein phosphatase 1 binding	molecular_function	binding	1	174	29	17305	0.0344828	0.254206	0.42153	219537	SMTNL1
GO:0015020	glucuronosyltransferase activity	molecular_function	catalytic activity	1	174	29	17305	0.0344828	0.254206	0.42153	11041	B4GAT1
GO:0035255	ionotropic glutamate receptor binding	molecular_function	binding	1	174	29	17305	0.0344828	0.254206	0.42153	27092	CACNG4
GO:0044877	protein-containing complex binding	molecular_function	binding	6	174	424	17305	0.0141509	0.25508	0.42153	5.04933e+23	PAFAH1B2,BIRC3,ARPC1B,POLR2D,CDKN1A,PPARA
GO:0005126	cytokine receptor binding	molecular_function	binding	1	174	30	17305	0.0333333	0.261718	0.423527	3574	IL7
GO:0005539	glycosaminoglycan binding	molecular_function	binding	1	174	30	17305	0.0333333	0.261718	0.423527	23213	SULF1
GO:0030159	receptor signaling complex scaffold activity	molecular_function	binding	1	174	30	17305	0.0333333	0.261718	0.423527	9908	G3BP2
GO:0046875	ephrin receptor binding	molecular_function	binding	1	174	30	17305	0.0333333	0.261718	0.423527	2045	EPHA7
GO:0051959	dynein light intermediate chain binding	molecular_function	binding	1	174	30	17305	0.0333333	0.261718	0.423527	23299	BICD2
GO:0003824	catalytic activity	molecular_function	catalytic activity	7	174	517	17305	0.0135397	0.264848	0.426821	5.15575e+31	LGSN,POLR2D,SULF1,FOLH1,GANAB,DDAH1,RTCA
GO:0004197	cysteine-type endopeptidase activity	molecular_function	catalytic activity	2	174	100	17305	0.02	0.266262	0.427334	15141520	CTSL,CTSS
GO:0008233	peptidase activity	molecular_function	catalytic activity	7	174	522	17305	0.01341	0.27261	0.435729	1.51488e+29	CTSL,ADAM9,PRSS22,CTSS,FOLH1,PLAU,METAP2
GO:0004181	metallocarboxypeptidase activity	molecular_function	catalytic activity	1	174	33	17305	0.030303	0.283804	0.448112	2346	FOLH1
GO:0004553	hydrolase activity, hydrolyzing O-glycosyl compounds	molecular_function	catalytic activity	1	174	33	17305	0.030303	0.283804	0.448112	23193	GANAB
GO:0031624	ubiquitin conjugating enzyme binding	molecular_function	binding	1	174	33	17305	0.030303	0.283804	0.448112	5465	PPARA
GO:0005164	tumor necrosis factor receptor binding	molecular_function	binding	1	174	34	17305	0.0294118	0.291019	0.452181	4050	LTB
GO:0005504	fatty acid binding	molecular_function	binding	1	174	34	17305	0.0294118	0.291019	0.452181	5465	PPARA
GO:0016538	cyclin-dependent protein serine/threonine kinase regulator activity	molecular_function	molecular function regulator	1	174	34	17305	0.0294118	0.291019	0.452181	896	CCND3
GO:0097718	disordered domain specific binding	molecular_function	binding	1	174	34	17305	0.0294118	0.291019	0.452181	219537	SMTNL1
GO:0005184	neuropeptide hormone activity	molecular_function	binding	1	174	35	17305	0.0285714	0.298162	0.456012	4922	NTS
GO:0005319	lipid transporter activity	molecular_function	transporter activity	1	174	35	17305	0.0285714	0.298162	0.456012	6578	SLCO2A1
GO:0005484	SNAP receptor activity	molecular_function	binding	1	174	35	17305	0.0285714	0.298162	0.456012	9341	VAMP3
GO:0017147	Wnt-protein binding	molecular_function	binding	1	174	35	17305	0.0285714	0.298162	0.456012	164284	APCDD1L
GO:0042802	identical protein binding	molecular_function	binding	18	174	1556	17305	0.0115681	0.301261	0.458953	4.0855e+85	MAD2L1,PAFAH1B2,GP1BB,TPM4,SH3GL3,MSANTD3,MICOS10-NBL1,CLDN23,COL18A1,ID1,VWF,GRB10,VTA1,MESD,TIAF1,IL6ST,VSIR,KCTD12
GO:0001103	RNA polymerase II repressing transcription factor binding	molecular_function	binding	1	174	36	17305	0.0277778	0.305233	0.459617	5465	PPARA
GO:0004177	aminopeptidase activity	molecular_function	catalytic activity	1	174	36	17305	0.0277778	0.305233	0.459617	10988	METAP2
GO:0016788	hydrolase activity, acting on ester bonds	molecular_function	catalytic activity	1	174	36	17305	0.0277778	0.305233	0.459617	4907	NT5E
GO:0003746	translation elongation factor activity	molecular_function	binding	1	174	37	17305	0.027027	0.312233	0.466556	22936	ELL2
GO:0043014	alpha-tubulin binding	molecular_function	binding	1	174	37	17305	0.027027	0.312233	0.466556	55207	ARL8B
GO:0004180	carboxypeptidase activity	molecular_function	catalytic activity	1	174	38	17305	0.0263158	0.319164	0.469712	2346	FOLH1
GO:0004860	protein kinase inhibitor activity	molecular_function	molecular function regulator	1	174	38	17305	0.0263158	0.319164	0.469712	1026	CDKN1A
GO:0005246	calcium channel regulator activity	molecular_function	molecular function regulator	1	174	38	17305	0.0263158	0.319164	0.469712	27092	CACNG4
GO:0051020	GTPase binding	molecular_function	binding	1	174	38	17305	0.0263158	0.319164	0.469712	8831	SYNGAP1
GO:0004601	peroxidase activity	molecular_function	antioxidant activity	1	174	40	17305	0.025	0.332817	0.484322	5743	PTGS2
GO:0005109	frizzled binding	molecular_function	binding	1	174	40	17305	0.025	0.332817	0.484322	7473	WNT3
GO:0048487	beta-tubulin binding	molecular_function	binding	1	174	40	17305	0.025	0.332817	0.484322	55207	ARL8B
GO:0003899	DNA-directed 5'-3' RNA polymerase activity	molecular_function	catalytic activity	1	174	41	17305	0.0243902	0.339541	0.488638	5433	POLR2D
GO:0005547	phosphatidylinositol-3,4,5-trisphosphate binding	molecular_function	binding	1	174	41	17305	0.0243902	0.339541	0.488638	10979	FERMT2
GO:0061631	ubiquitin conjugating enzyme activity	molecular_function	catalytic activity	1	174	41	17305	0.0243902	0.339541	0.488638	387522	TMEM189-UBE2V1
GO:0008307	structural constituent of muscle	molecular_function	structural molecule activity	1	174	43	17305	0.0232558	0.352787	0.503981	7171	TPM4
GO:0008375	acetylglucosaminyltransferase activity	molecular_function	catalytic activity	1	174	43	17305	0.0232558	0.352787	0.503981	11041	B4GAT1
GO:0061630	ubiquitin protein ligase activity	molecular_function	catalytic activity	4	174	299	17305	0.0133779	0.354198	0.50415	3.30575e+17	BIRC3,RNF150,UBR3,RNF7
GO:0003712	transcription coregulator activity	molecular_function	transcription regulator activity	2	174	125	17305	0.016	0.358604	0.507722	57842005	PTPN14,ELK4
GO:0001784	phosphotyrosine residue binding	molecular_function	binding	1	174	44	17305	0.0227273	0.359311	0.507722	8831	SYNGAP1
GO:0008134	transcription factor binding	molecular_function	binding	5	174	394	17305	0.0126904	0.363509	0.511799	7.99492e+20	KAT6A,NOLC1,ID1,VTA1,PPARA
GO:0004864	protein phosphatase inhibitor activity	molecular_function	molecular function regulator	1	174	46	17305	0.0217391	0.372163	0.51837	9616	RNF7
GO:0008528	G protein-coupled peptide receptor activity	molecular_function	molecular transducer activity	1	174	46	17305	0.0217391	0.372163	0.51837	4883	NPR3
GO:1904315	transmitter-gated ion channel activity involved in regulation of postsynaptic membrane potential	molecular_function	molecular transducer activity	1	174	46	17305	0.0217391	0.372163	0.51837	1134	CHRNA1
GO:0005230	extracellular ligand-gated ion channel activity	molecular_function	transporter activity	1	174	47	17305	0.0212766	0.378493	0.523447	1134	CHRNA1
GO:0019955	cytokine binding	molecular_function	binding	1	174	47	17305	0.0212766	0.378493	0.523447	3572	IL6ST
GO:0004713	protein tyrosine kinase activity	molecular_function	catalytic activity	2	174	132	17305	0.0151515	0.383809	0.528925	24442045	FRK,EPHA7
GO:0008138	protein tyrosine/serine/threonine phosphatase activity	molecular_function	catalytic activity	1	174	49	17305	0.0204082	0.390962	0.536446	1846	DUSP4
GO:0004715	non-membrane spanning protein tyrosine kinase activity	molecular_function	catalytic activity	1	174	50	17305	0.02	0.397104	0.536446	2444	FRK
GO:0008146	sulfotransferase activity	molecular_function	catalytic activity	1	174	50	17305	0.02	0.397104	0.536446	113189	CHST14
GO:0017046	peptide hormone binding	molecular_function	binding	1	174	50	17305	0.02	0.397104	0.536446	4883	NPR3
GO:0048156	tau protein binding	molecular_function	binding	1	174	50	17305	0.02	0.397104	0.536446	10988	METAP2
GO:0003713	transcription coactivator activity	molecular_function	transcription regulator activity	4	174	318	17305	0.0125786	0.39752	0.536446	7.99434e+18	KAT6A,ID1,JMY,RRP1B
GO:0016757	transferase activity, transferring glycosyl groups	molecular_function	catalytic activity	3	174	227	17305	0.0132159	0.400162	0.538149	569131104164761	C1GALT1,B4GAT1,PARP12
GO:0019902	phosphatase binding	molecular_function	binding	1	174	51	17305	0.0196078	0.403183	0.539151	5465	PPARA
GO:0004402	histone acetyltransferase activity	molecular_function	catalytic activity	1	174	52	17305	0.0192308	0.409202	0.539151	7994	KAT6A
GO:0005070	SH3/SH2 adaptor activity	molecular_function	binding	1	174	52	17305	0.0192308	0.409202	0.539151	2887	GRB10
GO:0016758	transferase activity, transferring hexosyl groups	molecular_function	catalytic activity	1	174	52	17305	0.0192308	0.409202	0.539151	11041	B4GAT1
GO:0019838	growth factor binding	molecular_function	binding	1	174	52	17305	0.0192308	0.409202	0.539151	3572	IL6ST
GO:0046332	SMAD binding	molecular_function	binding	1	174	52	17305	0.0192308	0.409202	0.539151	650	BMP2
GO:0022857	transmembrane transporter activity	molecular_function	transporter activity	3	174	232	17305	0.012931	0.413643	0.543167	658365789123	SLC22A4,SLCO2A1,SLC16A3
GO:0044325	ion channel binding	molecular_function	binding	2	174	141	17305	0.0141844	0.415576	0.543875	2859669001	TCAF2,HAP1
GO:0004879	nuclear receptor activity	molecular_function	transcription regulator activity	1	174	54	17305	0.0185185	0.421059	0.54746	5465	PPARA
GO:0005201	extracellular matrix structural constituent	molecular_function	structural molecule activity	2	174	143	17305	0.013986	0.422527	0.54746	807817450	COL18A1,VWF
GO:0008234	cysteine-type peptidase activity	molecular_function	catalytic activity	2	174	143	17305	0.013986	0.422527	0.54746	15141520	CTSL,CTSS
GO:0004896	cytokine receptor activity	molecular_function	molecular transducer activity	1	174	55	17305	0.0181818	0.426898	0.551292	3572	IL6ST
GO:0005507	copper ion binding	molecular_function	binding	1	174	56	17305	0.0178571	0.432679	0.556914	9616	RNF7
GO:0005080	protein kinase C binding	molecular_function	binding	1	174	57	17305	0.0175439	0.438402	0.562423	8754	ADAM9
GO:0003707	steroid hormone receptor activity	molecular_function	molecular transducer activity	1	174	58	17305	0.0172414	0.444067	0.565968	5465	PPARA
GO:0004714	transmembrane receptor protein tyrosine kinase activity	molecular_function	catalytic activity	1	174	58	17305	0.0172414	0.444067	0.565968	2045	EPHA7
GO:0008236	serine-type peptidase activity	molecular_function	catalytic activity	2	174	151	17305	0.013245	0.449893	0.571525	640635328	PRSS22,PLAU
GO:0019905	syntaxin binding	molecular_function	binding	1	174	62	17305	0.016129	0.466167	0.590276	9341	VAMP3
GO:0016301	kinase activity	molecular_function	catalytic activity	8	174	744	17305	0.0107527	0.474429	0.598794	2.44451e+34	FRK,AK3,SBK1,CDKN1A,PLAU,NEK4,CDK14,EPHA7
GO:0017137	Rab GTPase binding	molecular_function	binding	2	174	159	17305	0.0125786	0.476519	0.599492	232992664	BICD2,GDI1
GO:0008237	metallopeptidase activity	molecular_function	catalytic activity	2	174	161	17305	0.0124224	0.483054	0.605758	87542346	ADAM9,FOLH1
GO:0005249	voltage-gated potassium channel activity	molecular_function	transporter activity	1	174	66	17305	0.0151515	0.487392	0.607294	8645	KCNK5
GO:0097110	scaffold protein binding	molecular_function	binding	1	174	66	17305	0.0151515	0.487392	0.607294	3852	KRT5
GO:0008017	microtubule binding	molecular_function	binding	3	174	262	17305	0.0114504	0.492158	0.609844	5153412673110980	VTA1,CCSAP,METAP2
GO:0000149	SNARE binding	molecular_function	binding	1	174	67	17305	0.0149254	0.492566	0.609844	9341	VAMP3
GO:0005254	chloride channel activity	molecular_function	transporter activity	1	174	69	17305	0.0144928	0.502759	0.618855	55107	ANO1
GO:0004842	ubiquitin-protein transferase activity	molecular_function	catalytic activity	3	174	267	17305	0.011236	0.504758	0.618855	3301305079616	BIRC3,UBR3,RNF7
GO:0038023	signaling receptor activity	molecular_function	molecular transducer activity	3	174	267	17305	0.011236	0.504758	0.618855	6574110545465	SLC20A1,OGFR,PPARA
GO:0003674	molecular_function	molecular_function	molecular_function	8	174	766	17305	0.0104439	0.507519	0.618855	2.34018e+38	FRAT2,KBTBD7,CRISPLD1,MESD,TIAF1,PRX,C22orf23,NDRG2
GO:0048306	calcium-dependent protein binding	molecular_function	binding	1	174	70	17305	0.0142857	0.507779	0.618855	85365	ALG2
GO:0004252	serine-type endopeptidase activity	molecular_function	catalytic activity	2	174	170	17305	0.0117647	0.51183	0.62103	640635328	PRSS22,PLAU
GO:0015631	tubulin binding	molecular_function	binding	1	174	71	17305	0.0140845	0.512748	0.62103	10988	METAP2
GO:0030145	manganese ion binding	molecular_function	binding	1	174	74	17305	0.0135135	0.527359	0.634783	6787	NEK4
GO:0030374	nuclear receptor transcription coactivator activity	molecular_function	transcription regulator activity	1	174	74	17305	0.0135135	0.527359	0.634783	5465	PPARA
GO:0016705	oxidoreductase activity, acting on paired donors, with incorporation or reduction of molecular oxygen	molecular_function	catalytic activity	1	174	76	17305	0.0131579	0.536856	0.642251	55214	P3H2
GO:0019003	GDP binding	molecular_function	binding	1	174	76	17305	0.0131579	0.536856	0.642251	55207	ARL8B
GO:0019904	protein domain specific binding	molecular_function	binding	3	174	283	17305	0.0106007	0.543964	0.647428	922174735465	NOLC1,WNT3,PPARA
GO:0003724	RNA helicase activity	molecular_function	catalytic activity	1	174	78	17305	0.0128205	0.546164	0.647428	57647	DHX37
GO:0008144	drug binding	molecular_function	binding	1	174	78	17305	0.0128205	0.546164	0.647428	5465	PPARA
GO:0008201	heparin binding	molecular_function	binding	2	174	184	17305	0.0108696	0.554466	0.655278	62896288	SAA2,SAA1
GO:0016798	hydrolase activity, acting on glycosyl bonds	molecular_function	catalytic activity	1	174	81	17305	0.0123457	0.559778	0.659557	23193	GANAB
GO:0030594	neurotransmitter receptor activity	molecular_function	molecular transducer activity	1	174	83	17305	0.0120482	0.568628	0.667967	1134	CHRNA1
GO:0001540	amyloid-beta binding	molecular_function	binding	1	174	85	17305	0.0117647	0.577301	0.676118	7042	TGFB2
GO:0005267	potassium channel activity	molecular_function	transporter activity	1	174	86	17305	0.0116279	0.581572	0.679081	8645	KCNK5
GO:0000981	DNA-binding transcription factor activity, RNA polymerase II-specific	molecular_function	transcription regulator activity	9	174	921	17305	0.00977199	0.583366	0.679142	4.0922e+39	SMAD7,ELK4,ID1,SOX21,HOXA10,DDN,PPARA,SOX5,FOXP4
GO:0046983	protein dimerization activity	molecular_function	binding	2	174	196	17305	0.0102041	0.588879	0.683521	551073397	ANO1,ID1
GO:0004519	endonuclease activity	molecular_function	catalytic activity	1	174	89	17305	0.011236	0.59413	0.68587	283989	TSEN54
GO:0008168	methyltransferase activity	molecular_function	catalytic activity	2	174	198	17305	0.010101	0.594421	0.68587	15474355170	BMT2,PRMT6
GO:0000976	transcription regulatory region sequence-specific DNA binding	molecular_function	binding	3	174	311	17305	0.0096463	0.608073	0.699553	409254656660	SMAD7,PPARA,SOX5
GO:0030165	PDZ domain binding	molecular_function	binding	1	174	95	17305	0.0105263	0.618132	0.709034	6583	SLC22A4
GO:0008013	beta-catenin binding	molecular_function	binding	1	174	96	17305	0.0104167	0.621993	0.71137	4092	SMAD7
GO:0005509	calcium ion binding	molecular_function	binding	7	174	746	17305	0.00938338	0.627538	0.715288	5.95555e+32	RCN2,PCDH18,PLSCR4,TPM4,NOTCH2NLA,SGCA,SULF1
GO:0005516	calmodulin binding	molecular_function	binding	2	174	211	17305	0.00947867	0.629086	0.715288	21953710988	SMTNL1,METAP2
GO:0016740	transferase activity	molecular_function	catalytic activity	17	174	1792	17305	0.00948661	0.63732	0.722544	1.54743e+79	BMT2,FRK,C1GALT1,KAT6A,GFPT2,BIRC3,AK3,PTGS2,CHST14,B4GAT1,SBK1,NEK4,CDK14,PARP12,EPHA7,UBR3,PRMT6
GO:0004672	protein kinase activity	molecular_function	catalytic activity	5	174	544	17305	0.00919118	0.642618	0.726438	2.44439e+21	FRK,SBK1,NEK4,CDK14,EPHA7
GO:0004222	metalloendopeptidase activity	molecular_function	catalytic activity	1	174	103	17305	0.00970874	0.647953	0.730352	8754	ADAM9
GO:0008289	lipid binding	molecular_function	binding	3	174	333	17305	0.00900901	0.654092	0.735147	1097964575465	FERMT2,SH3GL3,PPARA
GO:0051087	chaperone binding	molecular_function	binding	1	174	109	17305	0.00917431	0.668789	0.749505	7450	VWF
GO:0003729	mRNA binding	molecular_function	binding	2	174	228	17305	0.00877193	0.670905	0.749722	9908100996928	G3BP2,FMC1-LUC7L2
GO:0046872	metal ion binding	molecular_function	binding	36	174	3800	17305	0.00947368	0.686361	0.764802	5.70894e+163	ENTPD7,SMAD7,P3H2,JAZF1,ZNF629,ZNF616,C1GALT1,KAT6A,CA12,NUDT11,TPM4,ADAM9,BIRC3,ANGPT2,RNF150,COL18A1,ANO1,PTGS2,ZNF845,NT5E,B4GAT1,VTA1,CACNA2D1,CDKN1A,SULF1,FOLH1,PPARA,ZNF227,NEK4,PARP12,METAP2,UBR3,ZNF860,RNF7,DDAH1,FOXP4
GO:0001228	DNA-binding transcription activator activity, RNA polymerase II-specific	molecular_function	transcription regulator activity	4	174	469	17305	0.00852878	0.697825	0.774283	2.00511e+16	ELK4,SOX21,HOXA10,PPARA
GO:0002020	protease binding	molecular_function	binding	1	174	119	17305	0.00840336	0.700826	0.774283	7450	VWF
GO:0042826	histone deacetylase binding	molecular_function	binding	1	174	119	17305	0.00840336	0.700826	0.774283	3206	HOXA10
GO:0046982	protein heterodimerization activity	molecular_function	binding	3	174	361	17305	0.00831025	0.706928	0.778819	7171922185365	TPM4,NOLC1,ALG2
GO:0000166	nucleotide binding	molecular_function	binding	16	174	1771	17305	0.00903444	0.711494	0.781641	2.44466e+70	FRK,SLC22A4,NOLC1,DHX37,AK3,ARL8B,NT5E,POLR2D,VTA1,SBK1,RAB23,NEK4,CDK14,EPHA7,SPAG1,RTCA
GO:0005179	hormone activity	molecular_function	binding	1	174	125	17305	0.008	0.718548	0.787174	1907	EDN2
GO:0051082	unfolded protein binding	molecular_function	binding	1	174	130	17305	0.00769231	0.732517	0.800229	57088	PLSCR4
GO:0042803	protein homodimerization activity	molecular_function	binding	6	174	728	17305	0.00824176	0.74541	0.812038	7.04241e+24	TGFB2,MAD2L1,TPM4,ANO1,PTGS2,NPR3
GO:0016853	isomerase activity	molecular_function	catalytic activity	1	174	139	17305	0.00719424	0.755946	0.821222	9536	PTGES
GO:0004386	helicase activity	molecular_function	catalytic activity	1	174	144	17305	0.00694444	0.768068	0.829769	57647	DHX37
GO:0005506	iron ion binding	molecular_function	binding	1	174	144	17305	0.00694444	0.768068	0.829769	55214	P3H2
GO:0019899	enzyme binding	molecular_function	binding	3	174	410	17305	0.00731707	0.784264	0.843411	57088574364115	PLSCR4,PTGS2,VSIR
GO:0020037	heme binding	molecular_function	binding	1	174	152	17305	0.00657895	0.78623	0.843411	5743	PTGS2
GO:0005096	GTPase activator activity	molecular_function	molecular function regulator	2	174	287	17305	0.00696864	0.787184	0.843411	26648831	GDI1,SYNGAP1
GO:0003700	DNA-binding transcription factor activity	molecular_function	transcription regulator activity	8	174	997	17305	0.00802407	0.791356	0.845559	4.09292e+35	SMAD7,NOLC1,ELK4,ZNF845,SOX21,PPARA,SOX5,FOXP4
GO:0016874	ligase activity	molecular_function	catalytic activity	1	174	164	17305	0.00609756	0.810856	0.86338	8634	RTCA
GO:0004674	protein serine/threonine kinase activity	molecular_function	catalytic activity	3	174	432	17305	0.00694444	0.81312	0.86338	38822867875218	SBK1,NEK4,CDK14
GO:0016829	lyase activity	molecular_function	catalytic activity	1	174	166	17305	0.0060241	0.814676	0.86338	771	CA12
GO:0031625	ubiquitin protein ligase binding	molecular_function	binding	2	174	309	17305	0.00647249	0.820365	0.866526	40921026	SMAD7,CDKN1A
GO:0016746	transferase activity, transferring acyl groups	molecular_function	catalytic activity	1	174	170	17305	0.00588235	0.822089	0.866526	7994	KAT6A
GO:0000978	RNA polymerase II proximal promoter sequence-specific DNA binding	molecular_function	binding	5	174	692	17305	0.00722543	0.830088	0.872599	2.00511e+21	ELK4,SOX21,HOXA10,DDN,PPARA
GO:0043565	sequence-specific DNA binding	molecular_function	binding	5	174	710	17305	0.00704225	0.846265	0.887213	2.00527e+23	ELK4,PGBD3,HOXA10,PPARA,FOXP4
GO:0005216	ion channel activity	molecular_function	transporter activity	1	174	196	17305	0.00510204	0.863583	0.902942	1134	CHRNA1
GO:0008270	zinc ion binding	molecular_function	binding	6	174	858	17305	0.00699301	0.867516	0.904629	7.99477e+25	KAT6A,CA12,RBAK,PPARA,UBR3,RNF7
GO:0005085	guanyl-nucleotide exchange factor activity	molecular_function	molecular function regulator	1	174	203	17305	0.00492611	0.873005	0.907925	23101	MCF2L2
GO:0003723	RNA binding	molecular_function	binding	12	174	1576	17305	0.00761421	0.878276	0.910977	9.90892e+56	G3BP2,NOLC1,HABP4,DHX37,RRP1B,MRPL45,GANAB,PARP12,METAP2,SLC16A3,RTCA,KCTD12
GO:0004888	transmembrane signaling receptor activity	molecular_function	molecular transducer activity	2	174	364	17305	0.00549451	0.883979	0.914461	28121134	GP1BB,CHRNA1
GO:0030246	carbohydrate binding	molecular_function	binding	1	174	223	17305	0.0044843	0.896506	0.924967	23193	GANAB
GO:0005524	ATP binding	molecular_function	binding	11	174	1544	17305	0.00712435	0.916152	0.940659	2.44466e+48	FRK,SLC22A4,PLSCR4,NOLC1,DHX37,AK3,SBK1,NEK4,CDK14,EPHA7,RTCA
GO:0016887	ATPase activity	molecular_function	catalytic activity	1	174	244	17305	0.00409836	0.916539	0.940659	50808	AK3
GO:0003714	transcription corepressor activity	molecular_function	transcription regulator activity	1	174	260	17305	0.00384615	0.92917	0.951119	221895	JAZF1
GO:0001227	DNA-binding transcription repressor activity, RNA polymerase II-specific	molecular_function	transcription regulator activity	1	174	271	17305	0.00369004	0.936732	0.955806	5465	PPARA
GO:0044212	transcription regulatory region DNA binding	molecular_function	binding	1	174	274	17305	0.00364964	0.938651	0.955806	4092	SMAD7
GO:0003676	nucleic acid binding	molecular_function	binding	9	174	1381	17305	0.00651702	0.942816	0.957548	2.21895e+44	JAZF1,ZNF629,G3BP2,ZNF616,DHX37,RBAK,ZNF845,ZNF227,ZNF860
GO:0003682	chromatin binding	molecular_function	binding	2	174	502	17305	0.00398406	0.963681	0.974401	200555170	ELK4,PRMT6
GO:0019901	protein kinase binding	molecular_function	binding	2	174	509	17305	0.00392927	0.965826	0.974401	8961026	CCND3,CDKN1A
GO:0045296	cadherin binding	molecular_function	binding	1	174	334	17305	0.00299401	0.966906	0.974401	5787	PTPRB
GO:0003677	DNA binding	molecular_function	binding	15	174	2335	17305	0.00642398	0.98224	0.984024	4.09223e+69	SMAD7,ZNF629,ZNF616,KAT6A,NOLC1,ELK4,PGBD3,ZNF845,SOX21,HOXA10,PPARA,ZNF227,SOX5,ZNF860,FOXP4
GO:0000977	RNA polymerase II regulatory region sequence-specific DNA binding	molecular_function	binding	1	174	402	17305	0.00248756	0.983602	0.984024	5465	PPARA
GO:0016491	oxidoreductase activity	molecular_function	catalytic activity	2	174	595	17305	0.00336134	0.984024	0.984024	552145743	P3H2,PTGS2
