# Supplementary material for: YEATS2 promotes malignant phenotypes of esophageal squamous cell carcinoma via H3K27ac activated-IL6ST
Source: Front Cell Dev Biol. 2025 Feb 18;13:1497290. doi: 10.3389/fcell.2025.1497290 (PMC11876388; doi:10.3389/fcell.2025.1497290)
Supplement: Supplementary file 8 [file Table1.xlsx]

## Sheet: Sheet1
Supplementary Table 1： Clinical information of the 124 patients with esophageal cancer and proteomic data of YEATS2 protein
Patient NO.	YEATS2-Normal	YEATS2-Tumor	Group	Smoke	Alcohol	Pathomorphological	Tumor location	Tumour grade	T stage	N stage	pTNM stage	Data of surgery	Death at follow-up	Overall survival (days)	Disease free status	Disease free survival (days)
90	-0.198405	-0.746549	low	No	No	Ulcerative type	Lower	G3	T3	N2	IIIB	2013-07-29	1	1747	Yes	656
15	-0.583777	-0.677201	low	No	No	Ulcerative type	Middle	G1	T3	N0	IIA	2013-07-30	1	350	Yes	338
96	-0.403183	-0.663206	low	Yes	No	Ulcerative type	Lower	G1	T3	N2	IIIB	2013-03-18	1	189	Yes	189
24	-0.524136	-0.61401	low	No	No	Ulcerative type	Middle	G1	T3	N1	IIIA	2011-11-14	0	2583	No	2583
86	-0.219861	-0.558984	low	No	No	Medullary type	Middle	G1	T3	N1	IIIA	2011-11-19	0	2578	No	2578
27	-0.260247	-0.548241	low	No	No	Ulcerative type	Lower	G2	T3	N1	IIIA	2011-06-20	1	911	Yes	383
12	-0.606515	-0.542094	low	Yes	Yes	Ulcerative type	Lower	G2	T3	N0	IIA	2011-10-11	0	2616	No	2616
23	-0.614776	-0.538757	low	No	No	Constritive type	Middle	G2	T3	N1	IIIA	2012-10-22	0	2192	Yes	1666
30	-0.552074	-0.497845	low	No	No	Ulcerative type	Lower	G2	T3	N1	IIIA	2013-07-17	1	1060	Yes	1060
13	-0.723057	-0.447688	low	No	No	Medullary type	Lower	G2	T3	N0	IIA	2011-08-15	0	2672	No	2672
123	-0.367418	-0.390743	low	Yes	Yes	Ulcerative type	Middle	G3	T3	N3	IIIC	2011-08-16	1	302	Yes	102
92	0.414763	-0.357279	low	No	No	Medullary type	Middle	G2	T3	N2	IIIB	2013-05-10	1	494	Yes	357
83	-0.665862	-0.348864	low	Yes	No	Ulcerative type	Lower	G2	T3	N1	IIIA	2012-09-24	1	346	Yes	168
25	-0.689435	-0.34747	low	No	No	Medullary type	Middle	G2	T3	N1	IIIA	2011-12-05	0	483	No	483
32	-0.583352	-0.341912	low	Yes	No	Constritive type	Middle	G2	T3	N1	IIIA	2013-11-28	1	349	Yes	316
48	0.0833349	-0.327958	low	Yes	No	Medullary type	Lower	G2	T3	N0	IIA	2012-10-18	0	2249	No	2249
22	-0.529348	-0.327906	low	Yes	No	Ulcerative type	Middle	G2	T3	N0	IIB	2013-10-15	1	1017	Yes	436
93	-0.294389	-0.327408	low	No	No	Ulcerative type	Lower	G2	T3	N2	IIIB	2013-04-25	1	735	Yes	735
16	-0.43177	-0.282044	low	Yes	No	Ulcerative type	Middle	NA	T2	N0	IIA	2013-11-26	1	1397	Yes	1397
56	-0.0133224	-0.274946	low	No	No	Ulcerative type	Middle	G2	T3	N0	IIB	2013-03-04	1	2146	Yes	630
11	-0.323508	-0.233252	low	Yes	No	Ulcerative type	Middle	G1	T3	N0	IIA	2012-11-26	0	2151	No	2151
34	-0.634894	-0.222828	low	Yes	No	Medullary type	Lower	G2	T3	N1	IIIA	2013-03-11	1	1338	Yes	1296
121	-0.417259	-0.218412	low	No	No	Medullary type	Middle	NA	T3	N3	IIIC	2011-12-20	1	280	Yes	280
110	-0.293136	-0.218124	low	No	No	Ulcerative type	Middle	G3	T3	N0	IIB	2011-09-15	0	2642	Yes	369
29	-0.326379	-0.194673	low	No	No	Fungating type	Middle	G2	T3	N1	IIIA	2013-03-18	1	616	Yes	616
91	0.0346531	-0.190457	low	No	No	Constritive type	Middle	G2	T3	N2	IIIB	2013-05-14	1	48	Yes	48
88	-0.280672	-0.182561	low	No	No	Medullary type	Middle	G2	T3	N2	IIIB	2013-08-27	1	460	Yes	462
28	-0.682472	-0.179283	low	No	No	Ulcerative type	Middle	G1	T3	N1	IIIA	2011-07-13	1	807	Yes	331
97	-0.132393	-0.1708	low	Yes	Yes	Ulcerative type	Middle	G2	T3	N2	IIIB	2012-12-05	1	253	Yes	127
98	0.0085212	-0.155307	low	No	No	Medullary type	Middle	G3	T3	N2	IIIB	2012-11-27	1	440	Yes	29
87	-0.183655	-0.133109	low	No	No	Ulcerative type	Middle	G2	T3	N1	IIIA	2011-11-10	1	341	Yes	341
107	-0.463973	-0.128631	low	No	No	Medullary type	Middle	G1	T3	N0	IIA	2011-12-19	0	1974	No	1974
47	0.0307375	-0.123207	low	Yes	No	Ulcerative type	Lower	G2	T3	N0	IIA	2012-10-18	1	533	Yes	533
39	-0.0583434	-0.118509	low	No	No	Ulcerative type	Lower	G1	T3	N0	IB	2011-07-18	0	2699	Yes	1235
2	-0.137385	-0.109392	low	No	No	Ulcerative type	Middle	G2	T3	N0	IIB	2013-07-22	0	1974	No	1974
82	-0.417305	-0.102012	low	Yes	No	Ulcerative type	Middle	G2	T3	N1	IIIA	2012-10-09	0	2370	No	2370
65	-0.190661	-0.100363	low	No	No	Medullary type	Middle	G2	T3	N0	IIB	2011-10-31	0	2597	No	2597
85	-0.004472	-0.0914575	low	No	No	Ulcerative type	Middle	G2	T3	N1	IIIA	2011-12-20	0	116	No	116
81	-0.107629	-0.0757066	low	No	No	Ulcerative type	Lower	G2	T3	N1	IIIA	2012-10-09	0	2258	Yes	787
14	-0.693608	-0.0743276	low	Yes	No	Medullary type	Lower	G2	T3	N0	IIA	2013-11-27	0	1832	No	1832
33	-0.67896	-0.0720223	low	Yes	No	Constritive type	Lower	G2	T3	N1	IIIA	2013-02-26	0	2120	No	2120
66	-0.164101	-0.062266	low	Yes	No	Medullary type	Middle	G2	T3	N0	IIB	2011-10-14	0	2613	No	2613
43	0.116524	-0.0548056	low	Yes	No	Ulcerative type	Lower	G2	T3	N0	IIA	2013-05-21	0	2035	No	2035
18	0.0146347	-0.0479525	low	No	No	Medullary type	Lower	NA	T2	N1	IIB	2011-07-21	1	260	Yes	260
95	-0.972967	-0.0440724	low	No	No	Ulcerative type	Lower	G2	T3	N2	IIIB	2013-04-03	1	157	Yes	157
26	-0.412262	-0.0398137	low	Yes	No	Medullary type	Lower	G2	T3	N1	IIIA	2012-10-30	0	2237	No	2237
122	-0.177685	-0.0339692	low	No	No	Medullary type	Lower	G2	T3	N3	IIIC	2011-12-21	1	213	Yes	213
68	-0.219364	-0.0151042	low	Yes	Yes	Medullary type	Middle	G2	T3	N0	IIB	2011-10-07	1	364	Yes	300
19	-0.251891	-0.00388795	low	Yes	No	Constritive type	Middle	G2	T3	N0	IIB	2013-10-18	1	1841	Yes	1841
5	-0.273713	-0.00187511	low	No	No	Fungating type	Middle	NA	T2	N0	IIA	2013-07-18	0	1904	No	1904
124	-0.32706	0.00365083	low	No	No	Ulcerative type	Middle	G2	T2	N2	IIIA	2013-09-05	1	646	Yes	510
49	0.00207696	0.00757419	low	Yes	Yes	Ulcerative type	Middle	G1	T2	N0	IIA	2012-10-11	0	2256	No	2256
111	-0.375122	0.0106609	low	No	No	Ulcerative type	Middle	G2	T3	N0	IIB	2011-09-05	1	771	Yes	771
45	0.105934	0.0435391	low	No	No	Constritive type	Lower	G2	T3	N0	IIA	2013-01-31	0	2146	No	2146
1	-0.192994	0.0553424	low	No	No	Ulcerative type	Middle	G1	T2	N1	IIB	2013-08-12	0	1853	No	1853
102	0.172575	0.0612547	low	No	No	Ulcerative type	Lower	G2	T3	N2	IIIB	2011-12-20	1	606	Yes	572
105	-0.179372	0.0728291	low	Yes	Yes	Medullary type	Upper	G1	T3	N2	IIIB	2011-11-01	1	572	Yes	367
106	-0.461605	0.0741473	low	No	No	NA	Lower	G1	T3	N0	IB	2013-03-14	0	2056	No	2056
41	0.236337	0.0747748	low	No	No	Ulcerative type	Lower	G2	T3	N0	IIA	2013-09-09	1	634	Yes	443
101	-0.0828358	0.0875279	low	Yes	No	Ulcerative type	Middle	G2	T3	N2	IIIB	2012-01-02	1	813	Yes	815
9	-0.146315	0.0880543	low	No	No	Fungating type	Middle	NA	T2	N0	IIA	2011-11-21	0	2546	No	2546
36	0.220783	0.0934016	low	Yes	No	Constritive type	Lower	G1	T3	N0	IB	2013-02-27	1	744	Yes	809
118	-0.30403	0.0958968	High	No	No	Ulcerative type	Lower	G2	T3	N3	IIIC	2013-11-12	1	289	Yes	289
52	0.308753	0.0988034	High	Yes	No	Ulcerative type	Upper	G2	T2	N0	IIB	2013-10-15	0	1891	No	1891
84	-0.626939	0.108263	High	No	No	Ulcerative type	Lower	G2	T3	N1	IIIA	2011-10-31	1	338	Yes	338
120	-0.0628703	0.119502	High	No	No	Medullary type	Lower	G2	T3	N3	IIIC	2012-11-06	1	357	Yes	55
94	0.246225	0.120978	High	Yes	Yes	Ulcerative type	Middle	G2	T3	N2	IIIB	2013-04-15	1	572	Yes	464
6	-0.175283	0.13339	High	Yes	Yes	Ulcerative type	Middle	G2	T3	N0	IIB	2013-11-07	1	276	Yes	276
64	0.0119857	0.135554	High	No	No	Fungating type	Middle	G3	T3	N0	IIB	2011-11-09	1	286	Yes	286
51	0.243648	0.136298	High	No	No	Medullary type	NA	G2	T3	N0	IIA	2012-09-13	0	2249	No	2249
77	0.189823	0.137224	High	Yes	No	Constritive type	Middle	G2	T3	N1	IIIA	2013-03-08	1	1315	Yes	1215
60	-0.0319581	0.141114	High	No	No	Ulcerative type	Middle	G3	T3	N0	IIB	2011-12-28	1	622	Yes	503
31	-0.330885	0.147741	High	No	No	Medullary type	Lower	G3	T2	N2	IIIA	2013-04-24	0	2062	No	2062
108	-0.452083	0.177146	High	Yes	Yes	Ulcerative type	Lower	G2	T3	N0	IIA	2011-10-27	1	579	Yes	579
80	-0.0596598	0.181706	High	Yes	Yes	Ulcerative type	Lower	G2	T3	N1	IIIA	2012-10-22	1	934	Yes	363
104	0.440797	0.187143	High	Yes	No	Ulcerative type	Middle	G3	T3	N2	IIIB	2011-11-07	1	493	Yes	493
55	0.045308	0.204301	High	No	No	Ulcerative type	Middle	G2	T3	N0	IIB	2013-04-09	1	500	Yes	351
17	-0.115885	0.209683	High	No	No	Ulcerative type	Upper	G3	T3	N0	IIB	2011-07-16	0	2701	No	2701
73	1.21886	0.215463	High	No	No	Ulcerative type	Middle	G2	T3	N1	IIIA	2013-07-29	1	246	Yes	246
67	-0.239715	0.221748	High	No	No	Ulcerative type	Middle	G3	T3	N0	IIB	2011-09-02	1	310	Yes	225
20	-0.173046	0.231608	High	No	No	Ulcerative type	Middle	G2	T2	N0	IIB	2013-05-27	0	1293	No	1293
79	-0.0507727	0.236468	High	Yes	No	Ulcerative type	Middle	G3	T3	N1	IIIA	2012-10-30	0	2237	No	2237
44	-0.0533789	0.237924	High	Yes	No	Medullary type	Lower	G2	T3	N0	IIA	2013-04-10	0	2055	No	2055
4	-0.157749	0.238247	High	No	No	Ulcerative type	Middle	G3	T2	N0	IIB	2013-05-16	1	648	Yes	121
57	-0.11859	0.246213	High	No	No	NA	Lower	G2	T3	N0	IIA	2013-03-06	0	2096	No	2096
7	-0.103428	0.28131	High	No	No	Ulcerative type	Middle	G2	T2	N0	IIB	2013-10-14	0	1892	No	1892
78	0.40959	0.294436	High	Yes	No	Medullary type	Upper	G3	T3	N1	IIIA	2012-12-25	1	606	Yes	469
38	-0.302835	0.29453	High	No	No	Ulcerative type	Lower	G1	T3	N0	IB	2011-07-28	0	2689	No	2689
117	-0.313173	0.302624	High	Yes	Yes	Ulcerative type	Lower	G2	T2	N3	IIIC	2013-12-03	1	1420	Yes	563
103	0.155746	0.315762	High	No	No	Ulcerative type	Middle	G2	T3	N2	IIIB	2011-12-02	0	2418	Yes	1538
10	-0.0218691	0.337409	High	No	No	Ulcerative type	Middle	G1	T3	N0	IIA	2011-09-23	0	2634	No	2634
114	-0.174751	0.340624	High	No	No	Ulcerative type	Middle	G2	T3	N1	IIIA	2011-08-31	1	1931	Yes	1523
54	0.343893	0.342189	High	No	No	Ulcerative type	Middle	G2	T3	N0	IIB	2013-07-19	1	1291	No	1291
35	0.103669	0.354764	High	No	No	Fungating type	Lower	G3	T1	N0	IB	2013-05-24	1	1957	Yes	1957
59	0.0197487	0.360851	High	No	No	Ulcerative type	Lower	G2	T2	N1	IIB	2012-09-12	1	245	Yes	245
100	0.197053	0.365171	High	No	No	Medullary type	Middle	G1	T3	N2	IIIB	2012-09-14	1	373	Yes	373
42	0.184445	0.370392	High	Yes	Yes	Medullary type	Lower	G3	T3	N0	IIA	2013-09-06	1	1529	Yes	1172
99	-0.647744	0.394196	High	Yes	No	Ulcerative type	Middle	G2	T3	N2	IIIB	2012-10-10	1	260	Yes	260
119	-0.360955	0.416562	High	Yes	No	Constritive type	Middle	G2	T3	N3	IIIC	2013-03-27	1	774	Yes	393
58	-0.250531	0.421195	High	No	No	Ulcerative type	Middle	G2	T3	N0	IIB	2012-10-19	1	1884	No	1884
8	-0.137847	0.438242	High	Yes	No	Medullary type	Lower	G2	T3	N0	IIA	2013-12-06	1	507	Yes	232
46	-0.0486792	0.449886	High	Yes	Yes	Fungating type	Middle	G1	T3	N0	IIA	2012-11-09	1	254	Yes	112
71	0.388272	0.464986	High	No	No	Constritive type	Upper	G2	T3	N1	IIIA	2013-09-24	1	1099	Yes	1099
62	-0.0355232	0.484659	High	No	No	Ulcerative type	Middle	G2	T3	N0	IIB	2011-12-06	0	1540	No	1540
112	-0.329202	0.498772	High	No	No	Ulcerative type	Upper	G2	T2	N0	IIB	2011-08-11	1	1129	Yes	1129
40	0.577043	0.502692	High	No	No	Ulcerative type	Middle	G3	T3	N0	IIB	2013-09-16	1	409	Yes	409
76	-0.115183	0.503696	High	No	No	Constritive type	Middle	G3	T3	N1	IIIA	2013-04-11	0	2075	Yes	1244
115	-0.0826882	0.54239	High	No	No	Ulcerative type	Middle	G2	T3	N1	IIIA	2011-07-28	0	2689	No	2689
3	-0.192442	0.554356	High	No	No	Ulcerative type	Middle	G2	T3	N0	IIB	2013-04-25	1	438	Yes	405
74	1.78337	0.55993	High	Yes	Yes	Medullary type	Middle	G3	T2	N2	IIIA	2013-05-16	1	588	Yes	254
37	0.473362	0.572886	High	No	No	Ulcerative type	Middle	G2	T1	N0	IB	2011-08-18	0	2669	No	2669
21	-0.695296	0.573929	High	No	No	Fungating type	Middle	G2	T2	N0	IIB	2013-08-23	0	1943	No	1943
63	0.0274036	0.584549	High	No	No	Medullary type	Middle	G2	T3	N0	IIB	2011-11-25	0	2480	Yes	1119
113	-0.247023	0.644622	High	No	No	Medullary type	Middle	G3	T3	N1	IIIA	2011-11-28	1	540	Yes	389
109	-0.334105	0.653508	High	No	No	Fungating type	Middle	NA	T2	N0	IIA	2011-06-08	1	298	Yes	278
72	0.365207	0.664401	High	No	No	Fungating type	Middle	G2	T3	N1	IIIA	2013-08-01	0	655	No	655
75	0.0941033	0.702664	High	No	No	Ulcerative type	Middle	G2	T3	N1	IIIA	2013-05-03	0	2053	No	2053
70	0.311714	0.705955	High	No	No	Ulcerative type	Middle	G2	T3	N1	IIIA	2013-11-04	0	1872	No	1872
50	0.190821	0.738833	High	No	No	Ulcerative type	Lower	G2	T3	N0	IIA	2012-10-10	1	535	Yes	535
69	-0.298813	0.887623	High	No	No	Ulcerative type	Middle	G2	T3	N0	IIB	2011-10-06	0	2621	No	2621
116	-0.151984	0.894684	High	Yes	No	Ulcerative type	Lower	G2	T3	N2	IIIB	2011-07-09	1	600	Yes	600
61	-0.256141	0.902784	High	No	No	Medullary type	Middle	G2	T3	N0	IIB	2011-12-21	1	920	Yes	662
89	0.123903	1.22462	High	No	No	Ulcerative type	Lower	G2	T3	N2	IIIB	2013-08-05	1	240	Yes	240
53	0.171254	1.40693	High	No	No	Ulcerative type	Middle	G2	T3	N0	IIB	2013-09-20	0	1916	No	1916
