# Supplementary material for: YEATS2 promotes malignant phenotypes of esophageal squamous cell carcinoma via H3K27ac activated-IL6ST
Source: Front Cell Dev Biol. 2025 Feb 18;13:1497290. doi: 10.3389/fcell.2025.1497290 (PMC11876388; doi:10.3389/fcell.2025.1497290)
Supplement: Supplementary file 9 [file Table5.xlsx]

## Sheet: Supplementary Table 5-Enriched 
Supplementary Table 5: GO enrichment analysis of differentially expressed genes in cellular component categories
GO_C Term ID	GO_C Term Desc	GO_C Term Level1	GO_C Term Level2	Term Candidate Gene Num	Total Candidate Gene Num	Term Gene Num	Total Gene Num	Rich Ratio	P value	Q value	Gene ids	Gene Symbols
GO:0036021	endolysosome lumen	cellular_component	cell	2	179	5	18194	0.4	0.000943993	0.244464	15141520	CTSL,CTSS
GO:0070062	extracellular exosome	cellular_component	extracellular region	36	179	2220	18194	0.0162162	0.00164733	0.244464	1.51424e+159	CTSL,FRK,CARD11,PAFAH1B2,KRT16,TPM4,ADAM9,FAM3C,KRT14,COL18A1,ANO1,VWF,ARPC1B,CRISPLD1,KRT5,ARL8B,TMEM189-UBE2V1,CHST14,TUBB1,NT5E,KRT7,B4GAT1,POLR2D,SAA2,VTA1,CACNA2D1,WNT3,NPR3,COL12A1,FOLH1,IL6ST,SAA1,GANAB,PLAU,NDRG2,DDAH1
GO:0045095	keratin filament	cellular_component	cell	5	179	96	18194	0.0520833	0.00258871	0.244464	1.44501e+21	KRT80,KRT14,KRT5,KRT81,KRT7
GO:1990454	L-type voltage-gated calcium channel complex	cellular_component	membrane part	2	179	12	18194	0.166667	0.00595418	0.244464	27092781	CACNG4,CACNA2D1
GO:0005595	collagen type XII trimer	cellular_component	extracellular region part	1	179	1	18194	1	0.00983841	0.244464	1303	COL12A1
GO:0036284	tubulobulbar complex	cellular_component	protein-containing complex	1	179	1	18194	1	0.00983841	0.244464	10095	ARPC1B
GO:0005882	intermediate filament	cellular_component	cell	6	179	196	18194	0.0306122	0.0131063	0.244464	1.44501e+25	KRT80,KRT16,KRT14,KRT5,KRT81,KRT7
GO:0071682	endocytic vesicle lumen	cellular_component	organelle	2	179	18	18194	0.111111	0.0132794	0.244464	62896288	SAA2,SAA1
GO:0005788	endoplasmic reticulum lumen	cellular_component	cell	8	179	319	18194	0.0250784	0.0138425	0.244464	5.52146e+34	P3H2,RCN2,COL18A1,PTGS2,SCG2,WNT3,COL12A1,GANAB
GO:0005615	extracellular space	cellular_component	extracellular region	25	179	1625	18194	0.0153846	0.0166544	0.244464	1.5147e+109	CTSL,TGFB2,ADAM9,LTB,IGFL1,ANGPT2,MICOS10-NBL1,COL18A1,CMTM7,CRISPLD1,KRT81,SCG2,CTSS,POLR2D,SAA2,WNT3,SULF1,COL12A1,IL6ST,SAA1,PLAU,IL7,BMP2,EDN2,IL32
GO:0062023	collagen-containing extracellular matrix	cellular_component	extracellular region	9	179	398	18194	0.0226131	0.0172173	0.244464	1.5147e+36	CTSL,TGFB2,ANGPT2,COL18A1,VWF,CTSS,SULF1,COL12A1,IL7
GO:0045121	membrane raft	cellular_component	membrane	7	179	270	18194	0.0259259	0.0176383	0.244464	8.44331e+31	CARD11,RGS19,BIRC3,UNC5A,ANO1,SGCA,SULF1
GO:0099061	integral component of postsynaptic density membrane	cellular_component	cell part	3	179	57	18194	0.0526316	0.0185822	0.244464	2709220459123	CACNG4,EPHA7,SLC16A3
GO:0000308	cytoplasmic cyclin-dependent protein kinase holoenzyme complex	cellular_component	cell part	1	179	2	18194	0.5	0.0195806	0.244464	5218	CDK14
GO:0005900	oncostatin-M receptor complex	cellular_component	cell	1	179	2	18194	0.5	0.0195806	0.244464	3572	IL6ST
GO:0017177	glucosidase II complex	cellular_component	cell	1	179	2	18194	0.5	0.0195806	0.244464	23193	GANAB
GO:0030880	RNA polymerase complex	cellular_component	cell part	1	179	2	18194	0.5	0.0195806	0.244464	5433	POLR2D
GO:0032589	neuron projection membrane	cellular_component	cell	1	179	2	18194	0.5	0.0195806	0.244464	90249	UNC5A
GO:0043224	nuclear SCF ubiquitin ligase complex	cellular_component	cell	1	179	2	18194	0.5	0.0195806	0.244464	9616	RNF7
GO:0070557	PCNA-p21 complex	cellular_component	cell part	1	179	2	18194	0.5	0.0195806	0.244464	1026	CDKN1A
GO:0097014	ciliary plasm	cellular_component	cell	1	179	2	18194	0.5	0.0195806	0.244464	6787	NEK4
GO:0150014	apical distal dendrite	cellular_component	cell	1	179	2	18194	0.5	0.0195806	0.244464	10988	METAP2
GO:0034364	high-density lipoprotein particle	cellular_component	extracellular region	2	179	25	18194	0.08	0.0248956	0.244464	62896288	SAA2,SAA1
GO:0015030	Cajal body	cellular_component	cell	3	179	64	18194	0.046875	0.0251789	0.244464	92212292750808	NOLC1,HABP4,AK3
GO:0031674	I band	cellular_component	cell part	2	179	26	18194	0.0769231	0.0267984	0.244464	10979219537	FERMT2,SMTNL1
GO:0005896	interleukin-6 receptor complex	cellular_component	cell part	1	179	3	18194	0.333333	0.0292274	0.244464	3572	IL6ST
GO:0031371	ubiquitin conjugating enzyme complex	cellular_component	cell	1	179	3	18194	0.333333	0.0292274	0.244464	387522	TMEM189-UBE2V1
GO:0035370	UBC13-UEV1A complex	cellular_component	cell	1	179	3	18194	0.333333	0.0292274	0.244464	387522	TMEM189-UBE2V1
GO:0043541	UDP-N-acetylglucosamine transferase complex	cellular_component	cell	1	179	3	18194	0.333333	0.0292274	0.244464	199857	ALG14
GO:0070110	ciliary neurotrophic factor receptor complex	cellular_component	cell	1	179	3	18194	0.333333	0.0292274	0.244464	3572	IL6ST
GO:0070939	Dsl1/NZR complex	cellular_component	cell	1	179	3	18194	0.333333	0.0292274	0.244464	9183	ZW10
GO:0097444	spine apparatus	cellular_component	cell	1	179	3	18194	0.333333	0.0292274	0.244464	11346	SYNPO
GO:0150002	distal dendrite	cellular_component	cell	1	179	3	18194	0.333333	0.0292274	0.244464	10988	METAP2
GO:1990423	RZZ complex	cellular_component	cell	1	179	3	18194	0.333333	0.0292274	0.244464	9183	ZW10
GO:0030057	desmosome	cellular_component	cell junction	2	179	28	18194	0.0714286	0.0307734	0.244464	14450164065	KRT80,PERP
GO:0099060	integral component of postsynaptic specialization membrane	cellular_component	cell	2	179	28	18194	0.0714286	0.0307734	0.244464	11342045	CHRNA1,EPHA7
GO:0005891	voltage-gated calcium channel complex	cellular_component	cell part	2	179	30	18194	0.0666667	0.0349654	0.244464	27092781	CACNG4,CACNA2D1
GO:0005622	intracellular	cellular_component	cell	4	179	125	18194	0.032	0.0350715	0.244464	2.44465e+18	FRK,DEPTOR,NUDT11,DHX37
GO:0030666	endocytic vesicle membrane	cellular_component	cell	3	179	73	18194	0.0410959	0.0352736	0.244464	57089270927473	ENTPD7,CACNG4,WNT3
GO:0000307	cyclin-dependent protein kinase holoenzyme complex	cellular_component	cell	2	179	31	18194	0.0645161	0.0371398	0.244464	8961026	CCND3,CDKN1A
GO:0005862	muscle thin filament tropomyosin	cellular_component	cell	1	179	4	18194	0.25	0.0387798	0.244464	7171	TPM4
GO:0032449	CBM complex	cellular_component	cell	1	179	4	18194	0.25	0.0387798	0.244464	84433	CARD11
GO:0070724	BMP receptor complex	cellular_component	cell part	1	179	4	18194	0.25	0.0387798	0.244464	650	BMP2
GO:0097442	CA3 pyramidal cell dendrite	cellular_component	cell	1	179	4	18194	0.25	0.0387798	0.244464	10988	METAP2
GO:0150001	primary dendrite	cellular_component	cell	1	179	4	18194	0.25	0.0387798	0.244464	10988	METAP2
GO:0001725	stress fiber	cellular_component	organelle part	3	179	79	18194	0.0379747	0.0429959	0.244464	11346109797171	SYNPO,FERMT2,TPM4
GO:0005575	cellular_component	cellular_component	cellular_component	9	179	470	18194	0.0191489	0.0432223	0.244464	4.05039e+42	LTB,KRT14,FRAT2,KBTBD7,SOX21,OGFR,MESD,C22orf23,SH3TC1
GO:0001650	fibrillar center	cellular_component	cell	4	179	134	18194	0.0298507	0.0434672	0.244464	4.09222e+17	SMAD7,JAZF1,PAFAH1B2,NOLC1
GO:0035869	ciliary transition zone	cellular_component	cell	2	179	34	18194	0.0588235	0.0439615	0.244464	1267316787	CCSAP,NEK4
GO:0000214	tRNA-intron endonuclease complex	cellular_component	cell part	1	179	5	18194	0.2	0.0482388	0.244464	283989	TSEN54
GO:0016011	dystroglycan complex	cellular_component	cell	1	179	5	18194	0.2	0.0482388	0.244464	6442	SGCA
GO:0031467	Cul7-RING ubiquitin ligase complex	cellular_component	cell part	1	179	5	18194	0.2	0.0482388	0.244464	9616	RNF7
GO:0033093	Weibel-Palade body	cellular_component	cell	1	179	5	18194	0.2	0.0482388	0.244464	7450	VWF
GO:0044307	dendritic branch	cellular_component	cell	1	179	5	18194	0.2	0.0482388	0.244464	10988	METAP2
GO:0061673	mitotic spindle astral microtubule	cellular_component	organelle part	1	179	5	18194	0.2	0.0482388	0.244464	126731	CCSAP
GO:0098845	postsynaptic endosome	cellular_component	cell part	1	179	5	18194	0.2	0.0482388	0.244464	6457	SH3GL3
GO:0140007	KICSTOR complex	cellular_component	protein-containing complex	1	179	5	18194	0.2	0.0482388	0.244464	154743	BMT2
GO:1902737	dendritic filopodium	cellular_component	cell part	1	179	5	18194	0.2	0.0482388	0.244464	10988	METAP2
GO:1990769	proximal neuron projection	cellular_component	cell	1	179	5	18194	0.2	0.0482388	0.244464	10988	METAP2
GO:0001652	granular component	cellular_component	cell	1	179	6	18194	0.166667	0.0576052	0.264984	23076	RRP1B
GO:0016012	sarcoglycan complex	cellular_component	cell part	1	179	6	18194	0.166667	0.0576052	0.264984	6442	SGCA
GO:0031233	intrinsic component of external side of plasma membrane	cellular_component	membrane	1	179	6	18194	0.166667	0.0576052	0.264984	8754	ADAM9
GO:0031429	box H/ACA snoRNP complex	cellular_component	cell	1	179	6	18194	0.166667	0.0576052	0.264984	9221	NOLC1
GO:0031466	Cul5-RING ubiquitin ligase complex	cellular_component	cell	1	179	6	18194	0.166667	0.0576052	0.264984	9616	RNF7
GO:1990130	GATOR1 complex	cellular_component	protein-containing complex	1	179	6	18194	0.166667	0.0576052	0.264984	154743	BMT2
GO:0005642	annulate lamellae	cellular_component	cell	1	179	7	18194	0.142857	0.0668799	0.285673	23299	BICD2
GO:0005828	kinetochore microtubule	cellular_component	cell	1	179	7	18194	0.142857	0.0668799	0.285673	9183	ZW10
GO:0031428	box C/D snoRNP complex	cellular_component	cell	1	179	7	18194	0.142857	0.0668799	0.285673	9221	NOLC1
GO:0070776	MOZ/MORF histone acetyltransferase complex	cellular_component	membrane-enclosed lumen	1	179	7	18194	0.142857	0.0668799	0.285673	7994	KAT6A
GO:1990635	proximal dendrite	cellular_component	cell	1	179	7	18194	0.142857	0.0668799	0.285673	10988	METAP2
GO:0043198	dendritic shaft	cellular_component	cell	2	179	44	18194	0.0454545	0.0695926	0.293073	883110988	SYNGAP1,METAP2
GO:0044297	cell body	cellular_component	cell part	3	179	97	18194	0.0309278	0.0706923	0.293569	27092357210988	CACNG4,IL6ST,METAP2
GO:0005813	centrosome	cellular_component	cell part	9	179	525	18194	0.0171429	0.0754342	0.295365	2.32994e+43	BICD2,SMAD7,CEP20,ID1,AK3,VTA1,CCSAP,RAB23,HAP1
GO:0000791	euchromatin	cellular_component	cell	1	179	8	18194	0.125	0.0760638	0.295365	23076	RRP1B
GO:0030055	cell-substrate junction	cellular_component	cell junction	1	179	8	18194	0.125	0.0760638	0.295365	10979	FERMT2
GO:0044304	main axon	cellular_component	cell	1	179	8	18194	0.125	0.0760638	0.295365	10988	METAP2
GO:0097441	basal dendrite	cellular_component	cell part	1	179	8	18194	0.125	0.0760638	0.295365	10988	METAP2
GO:0005771	multivesicular body	cellular_component	cell	2	179	47	18194	0.0425532	0.078039	0.29915	151451534	CTSL,VTA1
GO:0072686	mitotic spindle	cellular_component	cell	3	179	102	18194	0.0294118	0.0795158	0.300952	408555689126731	MAD2L1,YEATS2,CCSAP
GO:0016528	sarcoplasm	cellular_component	cell	1	179	9	18194	0.111111	0.0851579	0.314348	22927	HABP4
GO:0098992	neuronal dense core vesicle	cellular_component	cell	1	179	9	18194	0.111111	0.0851579	0.314348	7857	SCG2
GO:0005742	mitochondrial outer membrane translocase complex	cellular_component	cell	1	179	10	18194	0.1	0.0941629	0.323618	56993	TOMM22
GO:0005744	TIM23 mitochondrial import inner membrane translocase complex	cellular_component	cell	1	179	10	18194	0.1	0.0941629	0.323618	10440	TIMM17A
GO:0043203	axon hillock	cellular_component	cell part	1	179	10	18194	0.1	0.0941629	0.323618	10988	METAP2
GO:0044294	dendritic growth cone	cellular_component	cell part	1	179	10	18194	0.1	0.0941629	0.323618	10988	METAP2
GO:0061617	MICOS complex	cellular_component	cell part	1	179	10	18194	0.1	0.0941629	0.323618	100532736	MICOS10-NBL1
GO:0097708	intracellular vesicle	cellular_component	cell part	1	179	10	18194	0.1	0.0941629	0.323618	9341	VAMP3
GO:0005641	nuclear envelope lumen	cellular_component	cell	1	179	11	18194	0.0909091	0.10308	0.350237	9536	PTGES
GO:0005730	nucleolus	cellular_component	cell	13	179	898	18194	0.0144766	0.105945	0.355927	1.54744e+60	BMT2,PAFAH1B2,KAT6A,RCN2,NOLC1,TSEN54,HABP4,DHX37,AK3,RRP1B,CDKN1A,HAP1,PRMT6
GO:0005885	Arp2/3 protein complex	cellular_component	cell	1	179	12	18194	0.0833333	0.111909	0.355967	10095	ARPC1B
GO:0030688	preribosome, small subunit precursor	cellular_component	protein-containing complex	1	179	12	18194	0.0833333	0.111909	0.355967	23076	RRP1B
GO:0035253	ciliary rootlet	cellular_component	cell	1	179	12	18194	0.0833333	0.111909	0.355967	6787	NEK4
GO:0044615	nuclear pore nuclear basket	cellular_component	cell	1	179	12	18194	0.0833333	0.111909	0.355967	4085	MAD2L1
GO:0097504	Gemini of coiled bodies	cellular_component	cell	1	179	12	18194	0.0833333	0.111909	0.355967	22927	HABP4
GO:0031461	cullin-RING ubiquitin ligase complex	cellular_component	cell part	1	179	13	18194	0.0769231	0.120653	0.375783	9616	RNF7
GO:1990909	Wnt signalosome	cellular_component	protein-containing complex	1	179	13	18194	0.0769231	0.120653	0.375783	7473	WNT3
GO:0042995	cell projection	cellular_component	cell	15	179	1097	18194	0.0136737	0.123328	0.379324	1.13461e+74	SYNPO,FERMT2,CEP20,TICAM2,ANGPT2,UNC5A,ARL8B,CCSAP,DDN,NEK4,METAP2,NDRG2,RNF7,ABITRAM,KCTD12
GO:1904115	axon cytoplasm	cellular_component	cell	2	179	62	18194	0.0322581	0.124327	0.379324	552079001	ARL8B,HAP1
GO:0005881	cytoplasmic microtubule	cellular_component	cell	2	179	64	18194	0.03125	0.130915	0.39539	62896288	SAA2,SAA1
GO:0030054	cell junction	cellular_component	cell junction	13	179	935	18194	0.0139037	0.132318	0.395543	1.13461e+64	SYNPO,FERMT2,PERP,VAMP3,CLDN23,CHRNA1,ARL8B,DDN,PRX,TCAF2,RAB23,HAP1,KCTD12
GO:0005665	RNA polymerase II, core complex	cellular_component	cell	1	179	15	18194	0.0666667	0.137883	0.395543	5433	POLR2D
GO:0031462	Cul2-RING ubiquitin ligase complex	cellular_component	cell	1	179	15	18194	0.0666667	0.137883	0.395543	9616	RNF7
GO:0032591	dendritic spine membrane	cellular_component	cell	1	179	15	18194	0.0666667	0.137883	0.395543	23109	DDN
GO:0043229	intracellular organelle	cellular_component	organelle	1	179	15	18194	0.0666667	0.137883	0.395543	9341	VAMP3
GO:0009986	cell surface	cellular_component	cell	10	179	685	18194	0.0145985	0.138935	0.395543	1.09799e+41	FERMT2,ADAM9,CACNG4,VAMP3,CHRNA1,NT5E,SULF1,FOLH1,PLAU,BMP2
GO:0016529	sarcoplasmic reticulum	cellular_component	cell	2	179	67	18194	0.0298507	0.140943	0.395543	55214781	P3H2,CACNA2D1
GO:0031234	extrinsic component of cytoplasmic side of plasma membrane	cellular_component	membrane part	2	179	68	18194	0.0294118	0.144322	0.395543	244410979	FRK,FERMT2
GO:0031089	platelet dense granule lumen	cellular_component	cell	1	179	16	18194	0.0625	0.146372	0.395543	10447	FAM3C
GO:0031091	platelet alpha granule	cellular_component	cell	1	179	16	18194	0.0625	0.146372	0.395543	7450	VWF
GO:0043292	contractile fiber	cellular_component	cell part	1	179	16	18194	0.0625	0.146372	0.395543	219537	SMTNL1
GO:0010494	cytoplasmic stress granule	cellular_component	cell	2	179	71	18194	0.028169	0.154557	0.395543	990822927	G3BP2,HABP4
GO:0031093	platelet alpha granule lumen	cellular_component	cell part	2	179	71	18194	0.028169	0.154557	0.395543	70427450	TGFB2,VWF
GO:0005671	Ada2/Gcn5/Ada3 transcription activator complex	cellular_component	cell part	1	179	17	18194	0.0588235	0.154778	0.395543	55689	YEATS2
GO:0005892	acetylcholine-gated channel complex	cellular_component	cell part	1	179	17	18194	0.0588235	0.154778	0.395543	1134	CHRNA1
GO:0016010	dystrophin-associated glycoprotein complex	cellular_component	membrane part	1	179	17	18194	0.0588235	0.154778	0.395543	6442	SGCA
GO:0036477	somatodendritic compartment	cellular_component	cell part	1	179	17	18194	0.0588235	0.154778	0.395543	27092	CACNG4
GO:0098688	parallel fiber to Purkinje cell synapse	cellular_component	synapse	1	179	17	18194	0.0588235	0.154778	0.395543	9123	SLC16A3
GO:0005819	spindle	cellular_component	cell	4	179	212	18194	0.0188679	0.156795	0.397302	9.18355e+19	ZW10,ARL8B,CCSAP,RMDN3
GO:0045211	postsynaptic membrane	cellular_component	cell	4	179	214	18194	0.0186916	0.160521	0.402297	1.13423e+18	CHRNA1,DDN,EPHA7,KCTD12
GO:0005776	autophagosome	cellular_component	cell part	2	179	73	18194	0.0273973	0.161457	0.402297	517159001	RAB23,HAP1
GO:0034399	nuclear periphery	cellular_component	cell part	1	179	18	18194	0.0555556	0.163101	0.403035	10988	METAP2
GO:0070821	tertiary granule membrane	cellular_component	cell	2	179	75	18194	0.0266667	0.168412	0.407942	57875328	PTPRB,PLAU
GO:0032433	filopodium tip	cellular_component	cell	1	179	19	18194	0.0526316	0.171343	0.407942	54942	ABITRAM
GO:0045178	basal part of cell	cellular_component	cell	1	179	19	18194	0.0526316	0.171343	0.407942	3861	KRT14
GO:0099092	postsynaptic density, intracellular component	cellular_component	synapse part	1	179	19	18194	0.0526316	0.171343	0.407942	6457	SH3GL3
GO:0030136	clathrin-coated vesicle	cellular_component	cell part	2	179	76	18194	0.0263158	0.171909	0.407942	102879341	RGS19,VAMP3
GO:0043235	receptor complex	cellular_component	protein-containing complex	4	179	221	18194	0.0180995	0.173815	0.408514	5.78736e+17	PTPRB,IL6ST,EPHA7,KCTD12
GO:0000922	spindle pole	cellular_component	cell	3	179	147	18194	0.0204082	0.17654	0.408514	4085918355177	MAD2L1,ZW10,RMDN3
GO:0036064	ciliary basal body	cellular_component	cell	3	179	147	18194	0.0204082	0.17654	0.408514	1238111267316780	CEP20,CCSAP,NEK4
GO:0045335	phagocytic vesicle	cellular_component	cell part	2	179	78	18194	0.025641	0.178937	0.408514	934151715	VAMP3,RAB23
GO:0005814	centriole	cellular_component	cell	3	179	148	18194	0.0202703	0.178981	0.408514	1238111267319000	CEP20,CCSAP,HAP1
GO:0030670	phagocytic vesicle membrane	cellular_component	cell	2	179	79	18194	0.0253165	0.182468	0.413318	934151715	VAMP3,RAB23
GO:0043005	neuron projection	cellular_component	cell	7	179	473	18194	0.0147992	0.185791	0.415044	9.02499e+29	UNC5A,VAMP3,PTGS2,GDI1,CHRNA1,EPHA7,METAP2
GO:0005576	extracellular region	cellular_component	extracellular region	28	179	2390	18194	0.0117155	0.186006	0.415044	1.51424e+123	CTSL,FRK,TGFB2,PAFAH1B2,ADAM9,IGFL1,ANGPT2,HABP4,FAM3C,MICOS10-NBL1,PRSS22,COL18A1,NOTCH2NLA,VWF,CRISPLD1,CTSS,POLR2D,SAA2,NTS,WNT3,COL12A1,IL6ST,SAA1,PLAU,IL7,BMP2,EDN2,IL32
GO:0031594	neuromuscular junction	cellular_component	synapse	2	179	82	18194	0.0243902	0.193121	0.426144	11342045	CHRNA1,EPHA7
GO:0005886	plasma membrane	cellular_component	cell	55	179	5019	18194	0.0109584	0.193831	0.426144	23299,1514,4092,2444,84433,6583,10287,5049,10979,353376,54510,771,57088,2812,5787,8754,4050,285,64065,6578,27092,90249,9341,137075,55107,84918,30837,1134,51557,6574,3852,2887,6442,4907,23184,781,7473,23109,8831,57716,285966,23213,2346,51715,3572,64115,164284,5328,5218,2045,10988,90427,161291,9123,115207	BICD2,CTSL,SMAD7,FRK,CARD11,SLC22A4,RGS19,PAFAH1B2,FERMT2,TICAM2,PCDH18,CA12,PLSCR4,GP1BB,PTPRB,ADAM9,LTB,ANGPT2,PERP,SLCO2A1,CACNG4,UNC5A,VAMP3,CLDN23,ANO1,LRP11,SOCS7,CHRNA1,LGSN,SLC20A1,KRT5,GRB10,SGCA,NT5E,MESD,CACNA2D1,WNT3,DDN,SYNGAP1,PRX,TCAF2,SULF1,FOLH1,RAB23,IL6ST,VSIR,APCDD1L,PLAU,CDK14,EPHA7,METAP2,BMF,TMEM30B,SLC16A3,KCTD12
GO:0043194	axon initial segment	cellular_component	cell	1	179	22	18194	0.0454545	0.195587	0.426866	10988	METAP2
GO:0005680	anaphase-promoting complex	cellular_component	cell	1	179	23	18194	0.0434783	0.203511	0.434642	9616	RNF7
GO:0005685	U1 snRNP	cellular_component	cell	1	179	23	18194	0.0434783	0.203511	0.434642	100996928	FMC1-LUC7L2
GO:0005942	phosphatidylinositol 3-kinase complex	cellular_component	membrane	1	179	23	18194	0.0434783	0.203511	0.434642	30837	SOCS7
GO:0005856	cytoskeleton	cellular_component	cell	17	179	1387	18194	0.0122567	0.205453	0.435678	2.32996e+80	BICD2,PTPN14,MAD2L1,SYNPO,KRT16,FERMT2,CEP20,TPM4,ZW10,JMY,ARPC1B,ARL8B,SGCA,CCSAP,RMDN3,HAP1,METAP2
GO:0030426	growth cone	cellular_component	cell	3	179	163	18194	0.0184049	0.2166	0.451854	90015744754942	HAP1,NDRG2,ABITRAM
GO:0016234	inclusion body	cellular_component	cell	1	179	25	18194	0.04	0.219126	0.451854	9001	HAP1
GO:0030687	preribosome, large subunit precursor	cellular_component	protein-containing complex	1	179	25	18194	0.04	0.219126	0.451854	23076	RRP1B
GO:0031258	lamellipodium membrane	cellular_component	cell	1	179	25	18194	0.04	0.219126	0.451854	10979	FERMT2
GO:0000932	P-body	cellular_component	cell	2	179	91	18194	0.021978	0.225497	0.452127	543353339	POLR2D,BTBD1
GO:0098685	Schaffer collateral - CA1 synapse	cellular_component	synapse	2	179	91	18194	0.021978	0.225497	0.452127	113462045	SYNPO,EPHA7
GO:0008023	transcription elongation factor complex	cellular_component	cell	1	179	26	18194	0.0384615	0.22682	0.452127	22936	ELL2
GO:0031430	M band	cellular_component	cell	1	179	26	18194	0.0384615	0.22682	0.452127	219537	SMTNL1
GO:0051233	spindle midzone	cellular_component	cell	1	179	26	18194	0.0384615	0.22682	0.452127	55207	ARL8B
GO:0044798	nuclear transcription factor complex	cellular_component	cell	1	179	27	18194	0.037037	0.234437	0.464217	11166	SOX21
GO:0035579	specific granule membrane	cellular_component	cell	2	179	95	18194	0.0210526	0.240022	0.472148	57875328	PTPRB,PLAU
GO:0005640	nuclear outer membrane	cellular_component	cell	1	179	28	18194	0.0357143	0.24198	0.47289	5743	PTGS2
GO:0016604	nuclear body	cellular_component	cell	5	179	340	18194	0.0147059	0.243893	0.473532	8.96229e+22	CCND3,HABP4,PGBD3,VTA1,CDKN1A
GO:0005774	vacuolar membrane	cellular_component	cell	1	179	29	18194	0.0344828	0.24945	0.479583	55207	ARL8B
GO:0005604	basement membrane	cellular_component	extracellular region	2	179	99	18194	0.020202	0.254591	0.479583	5521480781	P3H2,COL18A1
GO:0032991	protein-containing complex	cellular_component	protein-containing complex	10	179	793	18194	0.0126103	0.255084	0.479583	4.09233e+41	SMAD7,BIRC3,PTGS2,GDI1,TMEM189-UBE2V1,GRB10,POLR2D,CDKN1A,NPR3,BTBD1
GO:0001891	phagocytic cup	cellular_component	cell	1	179	30	18194	0.0333333	0.256846	0.479583	353376	TICAM2
GO:0032281	AMPA glutamate receptor complex	cellular_component	cell part	1	179	30	18194	0.0333333	0.256846	0.479583	27092	CACNG4
GO:0032809	neuronal cell body membrane	cellular_component	cell	1	179	30	18194	0.0333333	0.256846	0.479583	90249	UNC5A
GO:0043202	lysosomal lumen	cellular_component	cell	2	179	100	18194	0.02	0.258237	0.479583	15141520	CTSL,CTSS
GO:0080008	Cul4-RING E3 ubiquitin ligase complex	cellular_component	cell part	1	179	31	18194	0.0322581	0.264169	0.484108	9616	RNF7
GO:0000777	condensed chromosome kinetochore	cellular_component	cell	2	179	102	18194	0.0196078	0.265531	0.484108	40859183	MAD2L1,ZW10
GO:0001669	acrosomal vesicle	cellular_component	cell part	2	179	102	18194	0.0196078	0.265531	0.484108	645790427	SH3GL3,BMF
GO:0016324	apical plasma membrane	cellular_component	cell	5	179	359	18194	0.0139276	0.279249	0.499578	1.51466e+20	CTSL,SLC22A4,VAMP3,ANO1,IL6ST
GO:0005581	collagen trimer	cellular_component	protein-containing complex	2	179	106	18194	0.0188679	0.280118	0.499578	807811303	COL18A1,COL12A1
GO:0015629	actin cytoskeleton	cellular_component	cell part	4	179	273	18194	0.014652	0.281906	0.499578	1.13469e+18	SYNPO,ALG2,ARPC1B,HAP1
GO:0005794	Golgi apparatus	cellular_component	cell	16	179	1380	18194	0.0115942	0.283289	0.499578	2.32996e+81	BICD2,P3H2,RGS19,GOLM2,TICAM2,HABP4,FAM3C,PERP,ID1,GDI1,CHST14,B4GAT1,SULF1,GANAB,TMEM30B,NDRG2
GO:0042025	host cell nucleus	cellular_component	other organism	3	179	189	18194	0.015873	0.284943	0.499578	89679945465	CCND3,KAT6A,PPARA
GO:0016342	catenin complex	cellular_component	cell	1	179	34	18194	0.0294118	0.285712	0.499578	4092	SMAD7
GO:0043209	myelin sheath	cellular_component	cell	1	179	34	18194	0.0294118	0.285712	0.499578	2664	GDI1
GO:0030133	transport vesicle	cellular_component	cell	2	179	109	18194	0.0183486	0.291045	0.503063	93414922	VAMP3,NTS
GO:0030285	integral component of synaptic vesicle membrane	cellular_component	cell part	1	179	35	18194	0.0285714	0.292753	0.503063	9341	VAMP3
GO:0098686	hippocampal mossy fiber to CA3 synapse	cellular_component	synapse	1	179	35	18194	0.0285714	0.292753	0.503063	2045	EPHA7
GO:0000792	heterochromatin	cellular_component	cell	1	179	36	18194	0.0277778	0.299724	0.508512	23076	RRP1B
GO:0032839	dendrite cytoplasm	cellular_component	cell	1	179	36	18194	0.0277778	0.299724	0.508512	10988	METAP2
GO:0005741	mitochondrial outer membrane	cellular_component	cell	3	179	195	18194	0.0153846	0.301026	0.508512	551779042756993	RMDN3,BMF,TOMM22
GO:0030141	secretory granule	cellular_component	cell part	2	179	113	18194	0.0176991	0.305583	0.509342	93417857	VAMP3,SCG2
GO:0000123	histone acetyltransferase complex	cellular_component	cell	1	179	37	18194	0.027027	0.306627	0.509342	7994	KAT6A
GO:0031463	Cul3-RING ubiquitin ligase complex	cellular_component	cell	1	179	37	18194	0.027027	0.306627	0.509342	9616	RNF7
GO:0005795	Golgi stack	cellular_component	cell	1	179	39	18194	0.025641	0.320232	0.529001	23213	SULF1
GO:0000151	ubiquitin ligase complex	cellular_component	cell	2	179	119	18194	0.0168067	0.32728	0.537675	387522130507	TMEM189-UBE2V1,UBR3
GO:0001772	immunological synapse	cellular_component	cell	1	179	41	18194	0.0243902	0.33357	0.539122	84433	CARD11
GO:0005875	microtubule associated complex	cellular_component	cell	1	179	41	18194	0.0243902	0.33357	0.539122	10988	METAP2
GO:0031226	intrinsic component of plasma membrane	cellular_component	cell	1	179	41	18194	0.0243902	0.33357	0.539122	90249	UNC5A
GO:0031305	integral component of mitochondrial inner membrane	cellular_component	cell	1	179	42	18194	0.0238095	0.340142	0.543863	10440	TIMM17A
GO:0031941	filamentous actin	cellular_component	cell part	1	179	42	18194	0.0238095	0.340142	0.543863	219537	SMTNL1
GO:0098978	glutamatergic synapse	cellular_component	synapse	5	179	392	18194	0.0127551	0.342707	0.545049	1.13466e+21	SYNPO,SH3GL3,CACNG4,SYNGAP1,EPHA7
GO:0014069	postsynaptic density	cellular_component	cell part	4	179	302	18194	0.013245	0.346204	0.545516	1.13463e+18	SYNPO,CACNG4,SYNGAP1,METAP2
GO:0030134	COPII-coated ER to Golgi transport vesicle	cellular_component	cell part	1	179	43	18194	0.0232558	0.346649	0.545516	353376	TICAM2
GO:0005923	bicellular tight junction	cellular_component	cell junction	2	179	128	18194	0.015625	0.35947	0.562731	11346137075	SYNPO,CLDN23
GO:0005844	polysome	cellular_component	protein-containing complex	1	179	47	18194	0.0212766	0.372045	0.57638	51534	VTA1
GO:0030016	myofibril	cellular_component	cell	1	179	47	18194	0.0212766	0.372045	0.57638	219537	SMTNL1
GO:0000776	kinetochore	cellular_component	cell	2	179	133	18194	0.0150376	0.377116	0.580641	40859183	MAD2L1,ZW10
GO:0031902	late endosome membrane	cellular_component	cell part	2	179	134	18194	0.0149254	0.380621	0.580641	35337655207	TICAM2,ARL8B
GO:1904813	ficolin-1-rich granule lumen	cellular_component	cell	2	179	134	18194	0.0149254	0.380621	0.580641	50491520	PAFAH1B2,CTSS
GO:0034707	chloride channel complex	cellular_component	membrane	1	179	49	18194	0.0204082	0.384372	0.583387	55107	ANO1
GO:0030315	T-tubule	cellular_component	cell part	1	179	50	18194	0.02	0.390445	0.589612	781	CACNA2D1
GO:0031201	SNARE complex	cellular_component	cell	1	179	52	18194	0.0192308	0.402413	0.604631	9341	VAMP3
GO:0016607	nuclear speck	cellular_component	membrane-enclosed lumen	5	179	429	18194	0.011655	0.414887	0.620256	7.99423e+22	KAT6A,HABP4,AK3,POLR2D,ABITRAM
GO:0005637	nuclear inner membrane	cellular_component	cell part	1	179	55	18194	0.0181818	0.419929	0.621578	5743	PTGS2
GO:0045111	intermediate filament cytoskeleton	cellular_component	cell	1	179	55	18194	0.0181818	0.419929	0.621578	144501	KRT80
GO:0005925	focal adhesion	cellular_component	cell junction	5	179	437	18194	0.0114416	0.430407	0.630266	1.09797e+21	FERMT2,TPM4,ADAM9,ARPC1B,PLAU
GO:0016459	myosin complex	cellular_component	cell	1	179	57	18194	0.0175439	0.431321	0.630266	90427	BMF
GO:0000775	chromosome, centromeric region	cellular_component	cell	2	179	149	18194	0.0134228	0.432122	0.630266	40859183	MAD2L1,ZW10
GO:0005762	mitochondrial large ribosomal subunit	cellular_component	cell	1	179	58	18194	0.0172414	0.436934	0.633038	84311	MRPL45
GO:0005667	transcription factor complex	cellular_component	cell	3	179	247	18194	0.0121457	0.439433	0.633038	4092111663206	SMAD7,SOX21,HOXA10
GO:0098839	postsynaptic density membrane	cellular_component	membrane	1	179	59	18194	0.0169492	0.442491	0.633038	27092	CACNG4
GO:1903561	extracellular vesicle	cellular_component	extracellular region	1	179	59	18194	0.0169492	0.442491	0.633038	1303	COL12A1
GO:1904724	tertiary granule lumen	cellular_component	cell	1	179	60	18194	0.0166667	0.447994	0.637858	1520	CTSS
GO:0017053	transcriptional repressor complex	cellular_component	protein-containing complex	1	179	61	18194	0.0163934	0.453443	0.639577	221895	JAZF1
GO:0005887	integral component of plasma membrane	cellular_component	cell	15	179	1445	18194	0.0103806	0.45348	0.639577	6.58355e+63	SLC22A4,PCDH18,GP1BB,PTPRB,PERP,SLCO2A1,CACNG4,ANO1,KCNK5,CHRNA1,SLC20A1,NPR3,FOLH1,EPHA7,SLC16A3
GO:0030665	clathrin-coated vesicle membrane	cellular_component	cell	1	179	62	18194	0.016129	0.458838	0.642546	9341	VAMP3
GO:0005770	late endosome	cellular_component	cell	2	179	158	18194	0.0126582	0.461921	0.642546	3533761520	TICAM2,CTSS
GO:0043025	neuronal cell body	cellular_component	cell	5	179	454	18194	0.0110132	0.463094	0.642546	7.04227e+20	TGFB2,GDI1,IL6ST,EPHA7,METAP2
GO:0001917	photoreceptor inner segment	cellular_component	cell part	1	179	63	18194	0.015873	0.46418	0.642546	9616	RNF7
GO:0030173	integral component of Golgi membrane	cellular_component	cell	1	179	64	18194	0.015625	0.46947	0.642914	11041	B4GAT1
GO:0043679	axon terminus	cellular_component	cell	1	179	64	18194	0.015625	0.46947	0.642914	4922	NTS
GO:0030017	sarcomere	cellular_component	cell	1	179	65	18194	0.0153846	0.474708	0.642914	22927	HABP4
GO:0031252	cell leading edge	cellular_component	cell	1	179	65	18194	0.0153846	0.474708	0.642914	133746	JMY
GO:0010008	endosome membrane	cellular_component	cell	3	179	261	18194	0.0114943	0.475197	0.642914	3533765153451710	TICAM2,VTA1,RAB23
GO:0005634	nucleus	cellular_component	cell	66	179	6636	18194	0.00994575	0.484037	0.650262	23299,1514,4092,2444,221895,5784,23361,4085,896,11346,90317,3868,10979,7994,55190,55689,9221,2005,330,219537,283989,285,9183,22927,400629,267004,3861,199857,57647,85365,57786,3397,50808,5743,30837,133746,91664,10095,3852,23076,387522,3855,5433,51534,11166,11054,3206,9220,23109,1026,57716,22936,5465,7770,55177,6660,5218,64761,344787,57447,9616,1846,54942,116113,55170,8634	BICD2,CTSL,SMAD7,FRK,JAZF1,PTPN14,ZNF629,MAD2L1,CCND3,SYNPO,ZNF616,KRT16,FERMT2,KAT6A,NUDT11,YEATS2,NOLC1,ELK4,BIRC3,SMTNL1,TSEN54,ANGPT2,ZW10,HABP4,TEX19,PGBD3,KRT14,ALG14,DHX37,ALG2,RBAK,ID1,AK3,PTGS2,SOCS7,JMY,ZNF845,ARPC1B,KRT5,RRP1B,TMEM189-UBE2V1,KRT7,POLR2D,VTA1,SOX21,OGFR,HOXA10,TIAF1,DDN,CDKN1A,PRX,ELL2,PPARA,ZNF227,RMDN3,SOX5,CDK14,PARP12,ZNF860,NDRG2,RNF7,DUSP4,ABITRAM,FOXP4,PRMT6,RTCA
GO:0005874	microtubule	cellular_component	cell part	4	179	366	18194	0.010929	0.486879	0.650262	8.10271e+20	TUBB1,CCSAP,RMDN3,METAP2
GO:0030496	midbody	cellular_component	cell	2	179	166	18194	0.0120482	0.487633	0.650262	266455207	GDI1,ARL8B
GO:0035580	specific granule lumen	cellular_component	organelle	1	179	68	18194	0.0147059	0.490116	0.650262	2444	FRK
GO:0005829	cytosol	cellular_component	cell	53	179	5335	18194	0.0099344	0.494743	0.650262	23299,4092,2444,84433,144501,221895,9908,4085,896,11346,5049,3868,10979,7994,55190,7171,9945,2005,330,9183,22927,3861,23401,9341,85365,50808,2664,30837,84078,10095,3852,23076,3887,387522,2887,4907,3855,5433,51534,8831,1026,51715,9001,6787,5218,10988,90427,57447,9616,53339,23576,6674,9235	BICD2,SMAD7,FRK,CARD11,KRT80,JAZF1,G3BP2,MAD2L1,CCND3,SYNPO,PAFAH1B2,KRT16,FERMT2,KAT6A,NUDT11,TPM4,GFPT2,ELK4,BIRC3,ZW10,HABP4,KRT14,FRAT2,VAMP3,ALG2,AK3,GDI1,SOCS7,KBTBD7,ARPC1B,KRT5,RRP1B,KRT81,TMEM189-UBE2V1,GRB10,NT5E,KRT7,POLR2D,VTA1,SYNGAP1,CDKN1A,RAB23,HAP1,NEK4,CDK14,METAP2,BMF,NDRG2,RNF7,BTBD1,DDAH1,SPAG1,IL32
GO:0005783	endoplasmic reticulum	cellular_component	cell	16	179	1585	18194	0.0100946	0.495512	0.650262	5.52146e+79	P3H2,RCN2,TICAM2,ZW10,ALG14,PTGS2,VWF,TMEM189-UBE2V1,TMEM64,B4GAT1,MESD,DDN,SULF1,HAP1,GANAB,TMEM30B
GO:0031901	early endosome membrane	cellular_component	cell	2	179	169	18194	0.0118343	0.497078	0.650262	3533766457	TICAM2,SH3GL3
GO:0005903	brush border	cellular_component	cell	1	179	70	18194	0.0142857	0.500137	0.650262	10287	RGS19
GO:0043204	perikaryon	cellular_component	cell part	2	179	170	18194	0.0117647	0.500202	0.650262	1134623109	SYNPO,DDN
GO:0031012	extracellular matrix	cellular_component	extracellular region	3	179	278	18194	0.0107914	0.517173	0.669415	8078174731303	COL18A1,WNT3,COL12A1
GO:0005737	cytoplasm	cellular_component	cell	68	179	6902	18194	0.00985222	0.522537	0.673442	23299,4092,2444,84433,144501,5784,9908,4085,10287,896,11346,5049,10979,123811,55190,7171,6457,9221,330,219537,9183,22927,400629,3861,23401,55107,85365,3397,50808,5743,2664,388677,51557,9536,133746,10095,3852,55207,387522,2887,81027,6442,3855,6876,51534,126731,11054,388228,3206,7473,23109,8831,1026,57716,2346,51715,55177,9001,6787,5218,10988,130507,57447,9616,53339,1846,6674,10561	BICD2,SMAD7,FRK,CARD11,KRT80,PTPN14,G3BP2,MAD2L1,RGS19,CCND3,SYNPO,PAFAH1B2,FERMT2,CEP20,NUDT11,TPM4,SH3GL3,NOLC1,BIRC3,SMTNL1,ZW10,HABP4,TEX19,KRT14,FRAT2,ANO1,ALG2,ID1,AK3,PTGS2,GDI1,NOTCH2NLA,LGSN,PTGES,JMY,ARPC1B,KRT5,ARL8B,TMEM189-UBE2V1,GRB10,TUBB1,SGCA,KRT7,TAGLN,VTA1,CCSAP,OGFR,SBK1,HOXA10,WNT3,DDN,SYNGAP1,CDKN1A,PRX,FOLH1,RAB23,RMDN3,HAP1,NEK4,CDK14,METAP2,UBR3,NDRG2,RNF7,BTBD1,DUSP4,SPA…
GO:0043197	dendritic spine	cellular_component	cell part	2	179	180	18194	0.0111111	0.530748	0.681089	113469001	SYNPO,HAP1
GO:0045171	intercellular bridge	cellular_component	extracellular region	1	179	77	18194	0.012987	0.533693	0.681941	55177	RMDN3
GO:0090575	RNA polymerase II transcription factor complex	cellular_component	cell	1	179	79	18194	0.0126582	0.542862	0.690576	5465	PPARA
GO:0001750	photoreceptor outer segment	cellular_component	cell part	1	179	80	18194	0.0125	0.547379	0.690576	9616	RNF7
GO:0071944	cell periphery	cellular_component	cell	1	179	80	18194	0.0125	0.547379	0.690576	3861	KRT14
GO:0005769	early endosome	cellular_component	cell	3	179	294	18194	0.0102041	0.554998	0.695933	35337664579001	TICAM2,SH3GL3,HAP1
GO:0005901	caveola	cellular_component	cell	1	179	82	18194	0.0121951	0.556281	0.695933	5743	PTGS2
GO:0042734	presynaptic membrane	cellular_component	cell	1	179	83	18194	0.0120482	0.560666	0.697846	115207	KCTD12
GO:0030425	dendrite	cellular_component	cell	5	179	508	18194	0.00984252	0.562478	0.697846	3.5729e+21	IL6ST,HAP1,EPHA7,METAP2,ABITRAM
GO:0055038	recycling endosome membrane	cellular_component	membrane	1	179	86	18194	0.0116279	0.573565	0.708661	9341	VAMP3
GO:0005793	endoplasmic reticulum-Golgi intermediate compartment	cellular_component	cell part	1	179	88	18194	0.0113636	0.581954	0.716067	353376	TICAM2
GO:0016021	integral component of membrane	cellular_component	membrane part	56	179	5788	18194	0.00967519	0.588536	0.721198	57089,6583,56913,113201,54510,771,57088,2812,5787,8754,4050,57484,64065,6578,100532736,27092,90249,4814,9341,137075,199857,55107,85365,84918,8645,1134,9536,112616,6574,387522,113189,345757,56971,25907,6442,4907,169200,11041,781,10440,4883,2346,3572,64115,55177,6660,23193,164284,9674,2045,130507,161291,57447,9123,201799,56993	ENTPD7,SLC22A4,C1GALT1,GOLM2,PCDH18,CA12,PLSCR4,GP1BB,PTPRB,ADAM9,LTB,RNF150,PERP,SLCO2A1,MICOS10-NBL1,CACNG4,UNC5A,NINJ1,VAMP3,CLDN23,ALG14,ANO1,ALG2,LRP11,KCNK5,CHRNA1,PTGES,CMTM7,SLC20A1,TMEM189-UBE2V1,CHST14,FAM174A,CEACAM19,TMEM158,SGCA,NT5E,TMEM64,B4GAT1,CACNA2D1,TIMM17A,NPR3,FOLH1,IL6ST,VSIR,RMDN3,SOX5,GANAB,APCDD1L,KIAA0040,EPHA7,UBR3,TMEM30B,NDRG2,SLC16A3,TMEM154,TOMM22
GO:0005643	nuclear pore	cellular_component	cell	1	179	91	18194	0.010989	0.594231	0.725205	23299	BICD2
GO:0005811	lipid droplet	cellular_component	cell	1	179	93	18194	0.0107527	0.602216	0.731962	9183	ZW10
GO:0005764	lysosome	cellular_component	cell	4	179	426	18194	0.00938967	0.606664	0.734383	1.51455e+16	CTSL,ARL8B,CTSS,HAP1
GO:0005884	actin filament	cellular_component	cell	1	179	97	18194	0.0103093	0.61772	0.741761	7171	TPM4
GO:0032588	trans-Golgi network membrane	cellular_component	organelle	1	179	97	18194	0.0103093	0.61772	0.741761	9341	VAMP3
GO:0030424	axon	cellular_component	cell	4	179	435	18194	0.0091954	0.623126	0.744815	7.04227e+18	TGFB2,GDI1,ARL8B,CCSAP
GO:0035578	azurophil granule lumen	cellular_component	membrane-enclosed lumen	1	179	99	18194	0.010101	0.625246	0.744815	2444	FRK
GO:0034451	centriolar satellite	cellular_component	cell	1	179	100	18194	0.01	0.628953	0.746257	123811	CEP20
GO:0042470	melanosome	cellular_component	cell	1	179	104	18194	0.00961538	0.64342	0.760406	23193	GANAB
GO:0005796	Golgi lumen	cellular_component	cell part	1	179	105	18194	0.00952381	0.646949	0.761566	7473	WNT3
GO:0000786	nucleosome	cellular_component	cell	1	179	110	18194	0.00909091	0.664076	0.7625	7994	KAT6A
GO:0016605	PML body	cellular_component	cell	1	179	110	18194	0.00909091	0.664076	0.7625	7994	KAT6A
GO:0031090	organelle membrane	cellular_component	membrane	1	179	110	18194	0.00909091	0.664076	0.7625	5743	PTGS2
GO:0005654	nucleoplasm	cellular_component	cell	36	179	3852	18194	0.00934579	0.66515	0.7625	4.09224e+165	SMAD7,FRK,P3H2,JAZF1,PTPN14,MAD2L1,CCND3,FERMT2,KAT6A,CEP20,NOLC1,ELK4,BIRC3,TSEN54,HABP4,PGBD3,ANO1,DHX37,RBAK,ID1,AK3,JMY,RRP1B,TMEM189-UBE2V1,NT5E,POLR2D,VTA1,TIMM17A,CDKN1A,ELL2,PPARA,CDK14,RNF7,DUSP4,PRMT6,RTCA
GO:0001726	ruffle	cellular_component	cell part	1	179	111	18194	0.00900901	0.667401	0.7625	8831	SYNGAP1
GO:0031410	cytoplasmic vesicle	cellular_component	cell part	7	179	795	18194	0.00880503	0.670689	0.7625	5.70892e+31	ENTPD7,BICD2,FAM3C,VAMP3,NTS,RAB23,HAP1
GO:0005930	axoneme	cellular_component	organelle part	1	179	112	18194	0.00892857	0.670694	0.7625	126731	CCSAP
GO:0030667	secretory granule membrane	cellular_component	cell	1	179	112	18194	0.00892857	0.670694	0.7625	353376	TICAM2
GO:0042383	sarcolemma	cellular_component	cell	1	179	112	18194	0.00892857	0.670694	0.7625	6442	SGCA
GO:0005623	cell	cellular_component	cell	10	179	1130	18194	0.00884956	0.68044	0.77065	4.08592e+41	MAD2L1,ZW10,CHRNA1,TMEM64,SAA2,CACNA2D1,RMDN3,SAA1,HAP1,EDN2
GO:0031965	nuclear membrane	cellular_component	cell	2	179	253	18194	0.00790514	0.714126	0.802218	1998579123	ALG14,SLC16A3
GO:0045202	synapse	cellular_component	synapse	7	179	832	18194	0.00841346	0.715973	0.802218	1.13466e+32	SYNPO,SH3GL3,VAMP3,CHRNA1,ARL8B,DDN,KCTD12
GO:0034774	secretory granule lumen	cellular_component	membrane-enclosed lumen	1	179	127	18194	0.00787402	0.716361	0.802218	5049	PAFAH1B2
GO:0000790	nuclear chromatin	cellular_component	cell	8	179	955	18194	0.00837696	0.728515	0.812784	4.0928e+34	SMAD7,KAT6A,ELK4,SOX21,HOXA10,PPARA,SOX5,FOXP4
GO:0055037	recycling endosome	cellular_component	cell part	1	179	135	18194	0.00740741	0.738083	0.820397	9341	VAMP3
GO:0016020	membrane	cellular_component	membrane	76	179	8130	18194	0.00934809	0.750545	0.827124	57089,1514,84433,6583,10287,896,10979,56913,113201,54510,771,57088,5787,7171,6457,8754,4050,9183,57484,64065,6578,100532736,27092,90249,4814,9341,137075,199857,55107,85365,84918,50808,8645,5743,1134,51557,9536,112616,6574,3852,55207,387522,113189,345757,56971,25907,6442,4907,169200,11041,51534,11054,781,23109,8831,10440,285966,2346,51715,3572,64115,55177,23193,164284,9674,5218,2045,130507,161291,…	ENTPD7,CTSL,CARD11,SLC22A4,RGS19,CCND3,FERMT2,C1GALT1,GOLM2,PCDH18,CA12,PLSCR4,PTPRB,TPM4,SH3GL3,ADAM9,LTB,ZW10,RNF150,PERP,SLCO2A1,MICOS10-NBL1,CACNG4,UNC5A,NINJ1,VAMP3,CLDN23,ALG14,ANO1,ALG2,LRP11,AK3,KCNK5,PTGS2,CHRNA1,LGSN,PTGES,CMTM7,SLC20A1,KRT5,ARL8B,TMEM189-UBE2V1,CHST14,FAM174A,CEACAM19,TMEM158,SGCA,NT5E,TMEM64,B4GAT1,VTA1,OGFR,CACNA2D1,DDN,SYNGAP1,TIMM17A,TCAF2,FOLH1,RAB23,IL6ST,VSIR,RM…
GO:0048471	perinuclear region of cytoplasm	cellular_component	cell	6	179	749	18194	0.00801068	0.750928	0.827124	4.08593e+25	MAD2L1,VAMP3,ALG2,PTGES,CDKN1A,NDRG2
GO:0005815	microtubule organizing center	cellular_component	cell	3	179	397	18194	0.00755668	0.752434	0.827124	1.23811e+17	CEP20,SMTNL1,CCSAP
GO:0030018	Z disc	cellular_component	cell	1	179	143	18194	0.00699301	0.758149	0.829278	11346	SYNPO
GO:0005929	cilium	cellular_component	cell	3	179	402	18194	0.00746269	0.759941	0.829278	1238111267316780	CEP20,CCSAP,NEK4
GO:0031225	anchored component of membrane	cellular_component	membrane	1	179	147	18194	0.00680272	0.767601	0.834592	4907	NT5E
GO:0008021	synaptic vesicle	cellular_component	cell	1	179	152	18194	0.00657895	0.778901	0.84381	9001	HAP1
GO:0031514	motile cilium	cellular_component	cell	1	179	155	18194	0.00645161	0.785417	0.847797	123811	CEP20
GO:0031966	mitochondrial membrane	cellular_component	cell	1	179	168	18194	0.00595238	0.811517	0.872818	55177	RMDN3
GO:0005743	mitochondrial inner membrane	cellular_component	cell	3	179	449	18194	0.00668151	0.821857	0.874508	1.00533e+18	MICOS10-NBL1,MRPL45,TIMM17A
GO:0043231	intracellular membrane-bounded organelle	cellular_component	organelle	7	179	941	18194	0.00743889	0.824217	0.874508	9.34157e+28	VAMP3,PTGS2,PTGES,CTSS,VTA1,GANAB,BMP2
GO:0005912	adherens junction	cellular_component	cell junction	1	179	177	18194	0.00564972	0.827711	0.874508	4092	SMAD7
GO:0030659	cytoplasmic vesicle membrane	cellular_component	cell	1	179	177	18194	0.00564972	0.827711	0.874508	57089	ENTPD7
GO:0098793	presynapse	cellular_component	cell	1	179	177	18194	0.00564972	0.827711	0.874508	6457	SH3GL3
GO:0005938	cell cortex	cellular_component	cell	1	179	182	18194	0.00549451	0.836102	0.880263	10979	FERMT2
GO:0005694	chromosome	cellular_component	cell	3	179	466	18194	0.00643777	0.840662	0.880818	4085918323076	MAD2L1,ZW10,RRP1B
GO:1990904	ribonucleoprotein complex	cellular_component	protein-containing complex	1	179	186	18194	0.00537634	0.842521	0.880818	9908	G3BP2
GO:0005840	ribosome	cellular_component	cell	1	179	205	18194	0.00487805	0.869759	0.901195	84311	MRPL45
GO:0012505	endomembrane system	cellular_component	cell part	1	179	205	18194	0.00487805	0.869759	0.901195	51715	RAB23
GO:0030027	lamellipodium	cellular_component	cell	1	179	206	18194	0.00485437	0.871055	0.901195	54942	ABITRAM
GO:0005635	nuclear envelope	cellular_component	cell	1	179	212	18194	0.00471698	0.878566	0.905831	23299	BICD2
GO:0005911	cell-cell junction	cellular_component	cell junction	1	179	215	18194	0.00465116	0.882156	0.906408	6442	SGCA
GO:0016323	basolateral plasma membrane	cellular_component	cell part	1	179	221	18194	0.00452489	0.889024	0.910336	8754	ADAM9
GO:0005789	endoplasmic reticulum membrane	cellular_component	cell	7	179	1047	18194	0.00668577	0.895864	0.914209	9.1832e+33	ZW10,ALG14,ALG2,PTGS2,PTGES,TMEM189-UBE2V1,DDN
GO:0005768	endosome	cellular_component	cell	4	179	699	18194	0.00572246	0.916824	0.932416	6.45755e+18	SH3GL3,ARL8B,VTA1,RAB23
GO:0005739	mitochondrion	cellular_component	cell	11	179	1604	18194	0.00685786	0.925377	0.937925	6.58364e+59	SLC22A4,PERP,MICOS10-NBL1,AK3,PTGES,MRPL45,TIMM17A,FMC1-LUC7L2,RMDN3,HAP1,TOMM22
GO:0009897	external side of plasma membrane	cellular_component	cell	1	179	317	18194	0.00315457	0.957655	0.967361	3572	IL6ST
GO:0005765	lysosomal membrane	cellular_component	cell	1	179	335	18194	0.00298507	0.964673	0.968902	55207	ARL8B
GO:0000139	Golgi membrane	cellular_component	organelle	3	179	680	18194	0.00441176	0.965661	0.968902	5691311318911040	C1GALT1,CHST14,B4GAT1
GO:0005759	mitochondrial matrix	cellular_component	cell	1	179	394	18194	0.00253807	0.980521	0.980521	50808	AK3
