# Supplementary material for: YEATS2 promotes malignant phenotypes of esophageal squamous cell carcinoma via H3K27ac activated-IL6ST
Source: Front Cell Dev Biol. 2025 Feb 18;13:1497290. doi: 10.3389/fcell.2025.1497290 (PMC11876388; doi:10.3389/fcell.2025.1497290)
Supplement: Supplementary file 10 [file Table7.xlsx]

## Sheet: YEATS2_narrow_peaks_ChIPseeker_
Supplementary Table 7：YEATS2 ChIP-seq peaks
Chromosome	start	end	width	name	score	signalValue	'-log10pvalue	'-log10qvalue	peak_summit	annotation	geneStart	geneEnd	geneLength	geneStrand	geneId	transcriptId	distanceToTSS	geneName
2	187565742	187566164	423	YEATS2_peak_485	29	2.74659	2.9599	0	139	Promoter (<=1kb)	187496881	187565760	68880	-	ENSG00000003436	ENST00000421427	0	TFPI
7	26857408	26858291	884	YEATS2_peak_716a	47	3.87806	4.70307	0.0793463	210	Promoter (<=1kb)	26726682	26857678	130997	-	ENSG00000005020	ENST00000468712	0	SKAP2
7	26857408	26858291	884	YEATS2_peak_716b	25	2.25127	2.54672	0	726	Promoter (<=1kb)	26726682	26857678	130997	-	ENSG00000005020	ENST00000468712	0	SKAP2
11	31793255	31793834	580	YEATS2_peak_218	30	2.83537	3.06593	0	464	Promoter (<=1kb)	31793173	31794126	954	-	ENSG00000007372	ENST00000532916	292	PAX6
11	31797142	31797640	499	YEATS2_peak_219	41	3.41991	4.13436	0	398	Promoter (2-3kb)	31789949	31794323	4375	-	ENSG00000007372	ENST00000640038	-2819	PAX6
12	16388565	16388987	423	YEATS2_peak_306	38	3.3827	3.89819	0	292	Intron (ENST00000539036/ENSG00000008394, intron 4 of 4)	16382827	16438761	55935	+	ENSG00000008394	ENST00000359720	5738	MGST1
12	102376427	102376877	451	YEATS2_peak_336	24	2.63966	2.44176	0	135	Exon (ENST00000626826/ENSG00000281344, exon 1 of 1)	102402247	102415746	13500	-	ENSG00000017427	ENST00000481539	38869	IGF1
11	45303631	45304073	443	YEATS2_peak_234	23	2.55562	2.3573	0	145	Distal Intergenic	45240302	45286341	46040	-	ENSG00000019505	ENST00000020926	-17290	SYT13
11	35143929	35144379	451	YEATS2_peak_224	51	3.38638	5.13355	0.337088	229	Intron (ENST00000526025/ENSG00000026508, intron 1 of 1)	35139306	35223320	84015	+	ENSG00000026508	ENST00000442151	4623	CD44
12	27378734	27379156	423	YEATS2_peak_315	30	3.0786	3.06593	0	385	Intron (ENST00000266503/ENSG00000029153, intron 4 of 16)	27368336	27420590	52255	+	ENSG00000029153	ENST00000542388	10398	ARNTL2
15	28923516	28924036	521	YEATS2_peak_389	38	3.63038	3.89819	0	209	Promoter (1-2kb)	28921637	29118311	196675	+	ENSG00000034053	ENST00000558259	1879	APBA2
1	216140426	216140903	478	YEATS2_peak_110	24	2.38485	2.45629	0	105	Intron (ENST00000307340/ENSG00000042781, intron 21 of 71)	216083370	216089139	5770	-	ENSG00000042781	ENST00000481786	-51287	USH2A
1	216141154	216141576	423	YEATS2_peak_111	35	2.96492	3.53412	0	236	Intron (ENST00000307340/ENSG00000042781, intron 21 of 71)	216083370	216089139	5770	-	ENSG00000042781	ENST00000481786	-52015	USH2A
1	216471675	216472097	423	YEATS2_peak_117	55	3.69313	5.5526	0.538766	223	Distal Intergenic	215622891	216423448	800558	-	ENSG00000042781	ENST00000674083	-48227	USH2A
5	170271613	170272196	584	YEATS2_peak_647	42	3.56508	4.24271	0	352	Intron (ENST00000046794/ENSG00000043462, intron 6 of 20)	170256557	170267327	10771	-	ENSG00000043462	ENST00000520344	-4286	LCP2
12	5684692	5685335	644	YEATS2_peak_294	31	2.88734	3.14243	0	354	Intron (ENST00000327087/ENSG00000047617, intron 16 of 26)	5635277	5733180	97904	-	ENSG00000047617	ENST00000542326	47845	ANO2
7	18828863	18829285	423	YEATS2_peak_705	47	3.87806	4.70307	0.0793463	183	Exon (ENST00000461159/ENSG00000048052, exon 17 of 17)	18835909	18907034	71126	+	ENSG00000048052	ENST00000483142	-6624	HDAC9
7	127446067	127446611	545	YEATS2_peak_790	30	2.83788	3.0954	0	167	Distal Intergenic	127377191	127431924	54734	-	ENSG00000048405	ENST00000439506	-14143	ZNF800
11	44374141	44374563	423	YEATS2_peak_233	55	4.12574	5.55226	0.538766	214	Distal Intergenic	44260440	44310139	49700	-	ENSG00000052850	ENST00000652299	-64002	ALX4
7	90928909	90929390	482	YEATS2_peak_774	55	4.12574	5.55226	0.538766	257	Intron (ENST00000380050/ENSG00000058091, intron 8 of 14)	90955792	90979801	24010	+	ENSG00000058091	ENST00000460493	-26402	CDK14
12	10677574	10678039	466	YEATS2_peak_301	36	3.44746	3.64771	0	237	Distal Intergenic	10634055	10674318	40264	-	ENSG00000060140	ENST00000541561	-3256	STYK1
12	24816680	24817102	423	YEATS2_peak_313	27	2.83672	2.73836	0	272	3' UTR	24817656	24830328	12673	-	ENSG00000060982	ENST00000543099	13226	BCAT1
7	43859124	43859546	423	YEATS2_peak_738	23	2.49946	2.33371	0	61	Distal Intergenic	43866778	43869149	2372	-	ENSG00000062582	ENST00000483330	9603	MRPS24
1	111804750	111805204	455	YEATS2_peak_28	41	3.41991	4.13436	0	201	Intron (ENST00000369697/ENSG00000171385, intron 1 of 5)	111760397	111767574	7178	+	ENSG00000064703	ENST00000475700	44353	DDX20
20	54110863	54111533	671	YEATS2_peak_524	49	3.73318	4.93918	0.207695	283	Distal Intergenic	53943541	54070594	127054	-	ENSG00000064787	ENST00000688948	-40269	BCAS1
11	30535735	30536242	508	YEATS2_peak_215	55	4.12574	5.55226	0.538766	237	Promoter (<=1kb)	30451654	30536084	84431	-	ENSG00000066382	ENST00000525519	0	MPPED2
14	99859498	99860060	563	YEATS2_peak_354	38	3.3827	3.89819	0	147	Intron (ENST00000554479/ENSG00000066629, intron 2 of 10)	99865609	99886105	20497	+	ENSG00000066629	ENST00000557741	-5549	EML1
12	72507808	72508362	555	YEATS2_peak_333	31	2.88734	3.14243	0	199	Intron (ENST00000547300/ENSG00000072657, intron 2 of 4)	72560539	72618952	58414	+	ENSG00000072657	ENST00000549138	-52177	TRHDE
12	102119837	102120309	473	YEATS2_peak_335	64	4.86878	6.44176	1.1839	203	Promoter (<=1kb)	102073103	102120114	47012	-	ENSG00000075188	ENST00000552283	0	NUP37
1	236704270	236705089	820	YEATS2_peak_151	64	4.6211	6.44176	1.1839	229	Promoter (1-2kb)	236706399	236764595	58197	+	ENSG00000077522	ENST00000492634	-1310	ACTN2
10	15504931	15505385	455	YEATS2_peak_180	34	3.33739	3.49681	0	202	Distal Intergenic	15596513	15604270	7758	-	ENSG00000077943	ENST00000477064	98885	ITGA8
3	97408278	97408774	497	YEATS2_peak_567	38	3.3827	3.89819	0	248	Intron (ENST00000389672/ENSG00000080224, intron 6 of 17)	97439610	97610824	171215	+	ENSG00000080224	ENST00000503760	-30836	EPHA6
1	67308270	67308854	585	YEATS2_peak_12	31	2.88734	3.14243	0	152	Promoter (<=1kb)	67307905	67397090	89186	+	ENSG00000081985	ENST00000648487	365	IL12RB2
1	215059875	215060297	423	YEATS2_peak_94	26	2.27827	2.6949	0	202	Intron (ENST00000486921/ENSG00000082482, intron 1 of 6)	215081793	215169245	87453	+	ENSG00000082482	ENST00000478774	-21496	KCNK2
1	215091785	215092298	514	YEATS2_peak_95	43	2.9692	4.34134	0	159	Intron (ENST00000486921/ENSG00000082482, intron 2 of 6)	215083517	215169265	85749	+	ENSG00000082482	ENST00000457122	8268	KCNK2
12	1432471	1432893	423	YEATS2_peak_287	38	3.3827	3.89819	0	169	Promoter (2-3kb)	1430277	1444630	14354	+	ENSG00000082805	ENST00000515210	2194	ERC1
12	112409128	112409585	458	YEATS2_peak_339	127	6.5188	12.7526	6.55773	233	Promoter (<=1kb)	112406747	112409574	2828	-	ENSG00000089009	ENST00000550566	0	RPL6
16	70143355	70144047	693	YEATS2_peak_420	30	2.54306	3.0648	0	287	Promoter (1-2kb)	70145727	70156682	10956	+	ENSG00000090857	ENST00000569042	-1680	PDPR
3	16647835	16648273	439	YEATS2_peak_557	38	3.63038	3.89819	0	213	Exon (ENST00000693687/ENSG00000229271, exon 2 of 2)	16596750	16670306	73557	-	ENSG00000092345	ENST00000454457	22033	DAZL
10	96502349	96502815	467	YEATS2_peak_192	29	2.9477	2.9599	0	346	Intron (ENST00000357947/ENSG00000095587, intron 1 of 20)	96395193	96513918	118726	-	ENSG00000095587	ENST00000469598	11103	TLL2
22	39319278	39319735	458	YEATS2_peak_553	43	3.0947	4.34134	0	275	Promoter (<=1kb)	39312882	39319623	6742	-	ENSG00000100316	ENST00000216146	0	RPL3
14	96911926	96912348	423	YEATS2_peak_353	31	2.88734	3.14243	0	337	Intron (ENST00000681598/ENSG00000100749, intron 8 of 9)	96932483	96945393	12911	+	ENSG00000100749	ENST00000680319	-20135	VRK1
20	51288015	51288566	552	YEATS2_peak_516	23	2.54549	2.34354	0	244	Distal Intergenic	51391409	51399219	7811	-	ENSG00000101096	ENST00000496054	110653	NFATC2
20	54193324	54193821	498	YEATS2_peak_526	24	2.63966	2.44176	0	446	Distal Intergenic	54208087	54219961	11875	+	ENSG00000101132	ENST00000371419	-14266	PFDN4
20	38088695	38089158	464	YEATS2_peak_499	38	3.20248	3.80231	0	404	Intron (ENST00000462548/ENSG00000101413, intron 5 of 5)	38085376	38090008	4633	+	ENSG00000101413	ENST00000484683	3319	RPRD1B
20	38089657	38090089	433	YEATS2_peak_500	57	4.05604	5.70769	0.653038	200	3' UTR	38085376	38090008	4633	+	ENSG00000101413	ENST00000484683	4281	RPRD1B
16	70523141	70523563	423	YEATS2_peak_421	41	2.89283	4.19238	0	200	Promoter (<=1kb)	70480568	70523558	42991	-	ENSG00000103051	ENST00000564415	0	COG4
15	50107998	50108420	423	YEATS2_peak_396	38	3.3827	3.89819	0	197	Intron (ENST00000284509/ENSG00000104043, intron 1 of 27)	49858239	50113316	255078	-	ENSG00000104043	ENST00000559726	4896	ATP8B4
19	7450322	7451104	783	YEATS2_peak_443	126	5.38851	12.6201	6.44704	474	Intron (ENST00000668164/ENSG00000104880, intron 15 of 28)	7441719	7444429	2711	+	ENSG00000104880	ENST00000595600	8603	ARHGEF18
19	34391370	34392575	1206	YEATS2_peak_446a	43	3.34991	4.33257	0	543	Promoter (<=1kb)	34392196	34396656	4461	+	ENSG00000105220	ENST00000589985	0	GPI
19	34391370	34392575	1206	YEATS2_peak_446b	44	3.61635	4.43085	0	943	Promoter (<=1kb)	34392196	34396656	4461	+	ENSG00000105220	ENST00000589985	0	GPI
7	121164201	121164663	463	YEATS2_peak_785	47	3.87806	4.70307	0.0793463	199	Intron (ENST00000310396/ENSG00000106034, intron 16 of 22)	121149556	121261831	112276	+	ENSG00000106034	ENST00000466055	14645	CPED1
7	29458968	29459441	474	YEATS2_peak_718	31	3.13502	3.14243	0	239	Intron (ENST00000644824/ENSG00000285162, intron 10 of 16)	29479712	29514328	34617	+	ENSG00000106069	ENST00000412711	-20271	CHN2
7	31718798	31719319	522	YEATS2_peak_720	31	2.88734	3.14243	0	195	Distal Intergenic	31695963	31707596	11634	+	ENSG00000106341	ENST00000498609	22835	PPP1R17
7	7639859	7640463	605	YEATS2_peak_698	41	3.11574	4.14638	0	397	Promoter (<=1kb)	7636975	7640026	3052	-	ENSG00000106399	ENST00000401447	0	RPA3
7	39431069	39431883	815	YEATS2_peak_736	30	3.0786	3.06593	0	153	Intron (ENST00000518318/ENSG00000106536, intron 6 of 9)	39406618	39464710	58093	+	ENSG00000106536	ENST00000416452	24451	POU6F2
9	79762052	79762474	423	YEATS2_peak_855	38	3.3827	3.89819	0	205	Distal Intergenic	79708593	79722601	14009	+	ENSG00000106829	ENST00000478290	53459	TLE4
9	114932276	114932729	454	YEATS2_peak_874	43	3.62292	4.32798	0	209	Promoter (1-2kb)	114893343	114930595	37253	-	ENSG00000106952	ENST00000618336	-1681	TNFSF8
9	5270568	5271092	525	YEATS2_peak_810	27	2.05512	2.79744	0	214	Distal Intergenic	5299876	5304432	4557	-	ENSG00000107014	ENST00000416837	33340	RLN2
9	7096942	7097481	540	YEATS2_peak_813	35	2.96492	3.53412	0	166	Intron (ENST00000381306/ENSG00000107077, intron 17 of 20)	7104268	7170212	65945	+	ENSG00000107077	ENST00000490806	-6787	KDM4C
10	115078812	115079243	432	YEATS2_peak_196	46	3.77915	4.67445	0.0793463	194	Distal Intergenic	115093365	115171369	78005	+	ENSG00000107518	ENST00000616894	-14122	ATRNL1
10	116065143	116065565	423	YEATS2_peak_197	23	2.54549	2.34354	0	298	Intron (ENST00000369236/ENSG00000151892, intron 8 of 8)	115909351	115944959	35609	+	ENSG00000107518	ENST00000449616	155792	ATRNL1
10	16946931	16947393	463	YEATS2_peak_181	31	3.13502	3.14243	0	180	Exon (ENST00000377833/ENSG00000107611, exon 36 of 67)	16965640	16984195	18556	-	ENSG00000107611	ENST00000438254	36802	CUBN
10	16986207	16986909	703	YEATS2_peak_182	31	2.88734	3.14243	0	188	Promoter (2-3kb)	16965640	16984195	18556	-	ENSG00000107611	ENST00000438254	-2012	CUBN
17	15191246	15191710	465	YEATS2_peak_430	38	3.3827	3.89819	0	152	Distal Intergenic	15229779	15231922	2144	-	ENSG00000109099	ENST00000676002	40212	PMP22
11	121082194	121082818	625	YEATS2_peak_258	31	2.88734	3.14243	0	155	Intron (ENST00000529397/ENSG00000154114, intron 7 of 7)	121101243	121191490	90248	+	ENSG00000109927	ENST00000392793	-18425	TECTA
12	5984760	5985209	450	YEATS2_peak_295	55	4.12574	5.55226	0.538766	261	Exon (ENST00000261405/ENSG00000110799, exon 40 of 52)	5952268	5968214	15947	-	ENSG00000110799	ENST00000621700	-16546	VWF
12	10613034	10613550	517	YEATS2_peak_300	23	2.54549	2.34354	0	163	Promoter (<=1kb)	10609277	10613573	4297	-	ENSG00000111196	ENST00000546173	23	MAGOHB
12	68686822	68687300	479	YEATS2_peak_328	85	4.77268	8.50386	2.89604	226	Promoter (<=1kb)	68686951	68742692	55742	+	ENSG00000111581	ENST00000378905	0	NUP107
12	106601257	106601766	510	YEATS2_peak_337	34	3.03255	3.44989	0	202	Promoter (<=1kb)	106601172	106733506	132335	+	ENSG00000111783	ENST00000536688	85	RFX4
6	118714972	118715394	423	YEATS2_peak_688	38	3.56504	3.80874	0	252	Distal Intergenic	118481803	118710075	228273	-	ENSG00000111860	ENST00000434604	-4897	CEP85L
6	109780254	109780676	423	YEATS2_peak_686	47	3.87806	4.70307	0.0793463	198	Intron (ENST00000675122/ENSG00000112367, intron 16 of 23)	109786006	109796803	10798	+	ENSG00000112367	ENST00000419951	-5330	FIG4
5	180914945	180915370	426	YEATS2_peak_656	27	2.83672	2.73836	0	346	Intron (ENST00000231229/ENSG00000113303, intron 3 of 7)	180911489	180949633	38145	+	ENSG00000113303	ENST00000503543	3456	BTNL8
5	160061876	160062298	423	YEATS2_peak_641	35	3.16015	3.57106	0	153	3' UTR	160048982	160065537	16556	+	ENSG00000113312	ENST00000683281	12894	TTC1
3	101686116	101686608	493	YEATS2_peak_571	48	3.25568	4.88914	0.190166	305	Promoter (<=1kb)	101682042	101686695	4654	-	ENSG00000114391	ENST00000469605	87	RPL24
3	108354914	108355336	423	YEATS2_peak_576	24	2.63966	2.44176	0	159	Promoter (1-2kb)	108353656	108378285	24630	+	ENSG00000114455	ENST00000482099	1258	HHLA2
2	61888287	61888798	512	YEATS2_peak_474	38	2.46284	3.88655	0	228	Promoter (<=1kb)	61868085	61888656	20572	-	ENSG00000115484	ENST00000394440	0	CCT4
2	1440782	1441288	507	YEATS2_peak_452	38	3.3827	3.89819	0	286	Intron (ENST00000497517/ENSG00000115705, intron 1 of 5)	1433472	1543711	110240	+	ENSG00000115705	ENST00000422464	7310	TPO
2	43595785	43596210	426	YEATS2_peak_469	44	3.34135	4.41647	0	149	Promoter (<=1kb)	43230851	43596038	365188	-	ENSG00000115970	ENST00000405975	0	THADA
1	3820663	3821127	465	YEATS2_peak_1	29	2.71904	2.91892	0	201	Intron (ENST00000675966/ENSG00000116198, intron 15 of 16)	3815239	3816458	1220	-	ENSG00000116198	ENST00000484420	-4205	CEP104
1	236878381	236878803	423	YEATS2_peak_152	24	2.41558	2.46455	0	140	Intron (ENST00000680454/ENSG00000116984, intron 24 of 31)	236891223	236900409	9187	+	ENSG00000116984	ENST00000470570	-12420	MTR
1	214687137	214687653	517	YEATS2_peak_90	41	2.8966	4.10618	0	176	Distal Intergenic	214655148	214657410	2263	+	ENSG00000117724	ENST00000469862	31989	CENPF
12	4383026	4383459	434	YEATS2_peak_290	30	3.0786	3.06593	0	200	Intron (ENST00000648100/ENSG00000285901, intron 11 of 11)	4368227	4379712	11486	-	ENSG00000118972	ENST00000237837	-3314	FGF23
9	113220860	113221359	500	YEATS2_peak_872	28	2.83887	2.80888	0	182	Promoter (<=1kb)	113161006	113221277	60272	-	ENSG00000119321	ENST00000238256	0	FKBP15
9	116758373	116758944	572	YEATS2_peak_876	29	2.74659	2.9599	0	198	Intron (ENST00000313400/ENSG00000148219, intron 13 of 22)	116687343	116698260	10918	+	ENSG00000119401	ENST00000411410	71030	TRIM32
9	5231555	5232111	557	YEATS2_peak_808	32	2.38374	3.2932	0	470	Promoter (<=1kb)	5231419	5235304	3886	+	ENSG00000120211	ENST00000239316	136	INSL4
9	5266268	5266771	504	YEATS2_peak_809	43	2.78255	4.3858	0	220	Distal Intergenic	5231419	5235304	3886	+	ENSG00000120211	ENST00000239316	34849	INSL4
12	21437853	21438275	423	YEATS2_peak_311	25	2.42998	2.58161	0	226	Promoter (<=1kb)	21437915	21470350	32436	+	ENSG00000121350	ENST00000538582	0	PYROXD1
12	71839190	71840132	943	YEATS2_peak_332a	35	3.01103	3.50612	0	272	Promoter (<=1kb)	71839707	71893324	53618	+	ENSG00000121749	ENST00000482439	0	TBC1D15
12	71839190	71840132	943	YEATS2_peak_332b	30	3.04567	3.0954	0	603	Promoter (<=1kb)	71839707	71893324	53618	+	ENSG00000121749	ENST00000482439	0	TBC1D15
4	39458461	39459086	626	YEATS2_peak_613	64	2.92658	6.4496	1.18998	226	Promoter (<=1kb)	39459004	39462289	3286	+	ENSG00000121897	ENST00000640489	0	LIAS
10	123908015	123908555	541	YEATS2_peak_200	31	3.13502	3.14243	0	266	Intron (ENST00000368854/ENSG00000121898, intron 2 of 19)	123713276	123891984	178709	-	ENSG00000121898	ENST00000615851	-16031	CPXM2
1	92831852	92832402	551	YEATS2_peak_16	103	4.07884	10.3294	4.465	344	Promoter (<=1kb)	92832013	92841835	9823	+	ENSG00000122406	ENST00000645300	0	RPL5
20	41416415	41416925	511	YEATS2_peak_508	53	4.145	5.36961	0.529298	221	Promoter (1-2kb)	41404523	41415065	10543	-	ENSG00000124177	ENST00000480022	-1350	CHD6
20	41424900	41425400	501	YEATS2_peak_509	41	3.50907	4.16001	0	299	Exon (ENST00000373233/ENSG00000124177, exon 29 of 37)	41404523	41415065	10543	-	ENSG00000124177	ENST00000480022	-9835	CHD6
20	45198968	45199433	466	YEATS2_peak_513	34	3.03255	3.44989	0	416	Distal Intergenic	45207033	45209768	2736	+	ENSG00000124233	ENST00000372781	-7600	SEMG1
11	55894320	55894742	423	YEATS2_peak_239	38	3.63038	3.89819	0	203	Distal Intergenic	55885920	55891810	5891	+	ENSG00000124900	ENST00000244891	8400	TRIM51
20	2470334	2470910	577	YEATS2_peak_494	149	5.32791	14.9758	8.39538	287	Promoter (<=1kb)	2461634	2470853	9220	-	ENSG00000125835	ENST00000438552	0	SNRPB
1	23367829	23368298	470	YEATS2_peak_4	57	4.40552	5.75843	0.684584	261	Promoter (<=1kb)	23359975	23368386	8412	-	ENSG00000125945	ENST00000374608	88	ZNF436
3	193419524	193420017	494	YEATS2_peak_608	38	3.3827	3.89819	0	209	Promoter (<=1kb)	193402077	193418983	16907	-	ENSG00000127249	ENST00000400270	-541	ATP13A4
3	193275064	193275521	458	YEATS2_peak_607	41	3.50907	4.16001	0	267	Exon (ENST00000342358/ENSG00000187527, exon 30 of 30)	193263002	193277738	14737	+	ENSG00000127252	ENST00000416012	12062	PLAAT1
12	71187441	71187863	423	YEATS2_peak_330	35	3.39154	3.57106	0	256	Intron (ENST00000393330/ENSG00000127324, intron 4 of 11)	71157231	71157999	769	-	ENSG00000127324	ENST00000550818	-29442	TSPAN8
12	71281855	71282277	423	YEATS2_peak_331	31	3.13502	3.14243	0	256	Intron (ENST00000393330/ENSG00000127324, intron 3 of 11)	71157748	71315756	158009	-	ENSG00000127324	ENST00000549421	33479	TSPAN8
7	118115743	118116362	620	YEATS2_peak_779	38	3.3827	3.89819	0	406	Distal Intergenic	118184144	118192155	8012	+	ENSG00000128534	ENST00000424702	-67782	LSM8
15	57942982	57943416	435	YEATS2_peak_398	31	3.13502	3.14243	0	183	Distal Intergenic	57953425	57955269	1845	-	ENSG00000128918	ENST00000558384	11853	ALDH1A2
11	14519868	14520444	577	YEATS2_peak_210	70	4.37523	7.07722	1.71188	283	Promoter (<=1kb)	14504876	14520386	15511	-	ENSG00000129084	ENST00000396394	0	PSMA1
2	1660071	1660542	472	YEATS2_peak_453	34	3.33739	3.49681	0	153	Intron (ENST00000252804/ENSG00000130508, intron 14 of 22)	1649365	1653980	4616	-	ENSG00000130508	ENST00000465809	-6091	PXDN
9	135092696	135093177	482	YEATS2_peak_882	38	3.3827	3.89819	0	178	Promoter (1-2kb)	135095060	135119654	24595	+	ENSG00000130558	ENST00000539877	-1883	OLFM1
5	180816745	180817347	603	YEATS2_peak_655	32	3.13707	3.22147	0	257	Promoter (1-2kb)	180808841	180815652	6812	-	ENSG00000131446	ENST00000508090	-1093	MGAT1
13	33817984	33818507	524	YEATS2_peak_345	47	3.87806	4.70307	0.0793463	289	Promoter (<=1kb)	33818069	33966558	148490	+	ENSG00000133119	ENST00000434425	0	RFC3
18	48624189	48624632	444	YEATS2_peak_440	24	2.4223	2.45836	0	209	Promoter (2-3kb)	48621444	48711657	90214	+	ENSG00000134030	ENST00000589585	2745	CTIF
1	119896060	119896578	519	YEATS2_peak_38	38	3.63038	3.89819	0	248	Promoter (<=1kb)	119893533	119896515	2983	-	ENSG00000134249	ENST00000369400	0	ADAM30
16	18789788	18790318	531	YEATS2_peak_409	93	4.97419	9.34473	3.62339	302	Promoter (<=1kb)	18782969	18790260	7292	-	ENSG00000134419	ENST00000565420	0	RPS15A
1	37692591	37693134	544	YEATS2_peak_8	24	2.3616	2.41987	0	305	Promoter (<=1kb)	37692516	37709719	17204	+	ENSG00000134690	ENST00000373055	75	CDCA8
11	57530100	57530592	493	YEATS2_peak_241	33	3.23413	3.35502	0	279	Promoter (<=1kb)	57528641	57530734	2094	-	ENSG00000134809	ENST00000525158	142	TIMM10
11	34649638	34650109	472	YEATS2_peak_221	55	4.37342	5.55226	0.538766	209	Intron (ENST00000257831/ENSG00000135373, intron 4 of 8)	34642627	34646894	4268	+	ENSG00000135373	ENST00000527935	7011	EHF
12	68980083	68980516	434	YEATS2_peak_329	47	3.87806	4.70307	0.0793463	228	Distal Intergenic	68957590	68971570	13981	-	ENSG00000135678	ENST00000549691	-8513	CPM
2	222194059	222194481	423	YEATS2_peak_487	31	2.88734	3.14243	0	250	Distal Intergenic	222202137	222221410	19274	-	ENSG00000135903	ENST00000555548	26929	PAX3
2	222292998	222293649	652	YEATS2_peak_488	38	3.37945	3.89341	0	256	Promoter (<=1kb)	222262544	222294194	31651	-	ENSG00000135903	ENST00000644490	545	PAX3
1	221000552	221000974	423	YEATS2_peak_143	34	3.28495	3.42483	0	273	Distal Intergenic	220881069	220884493	3425	+	ENSG00000136630	ENST00000427693	119483	HLX
1	215509503	215509957	455	YEATS2_peak_104	29	2.41812	2.96531	0	224	Distal Intergenic	215567304	215621807	54504	+	ENSG00000136636	ENST00000259154	-57347	KCTD3
10	17643702	17644265	564	YEATS2_peak_183	54	3.56823	5.46828	0.538766	377	Promoter (<=1kb)	17644151	17716824	72674	+	ENSG00000136738	ENST00000377524	0	STAM
9	101431404	101431826	423	YEATS2_peak_868	30	2.83537	3.06593	0	199	Promoter (<=1kb)	101429140	101431057	1918	-	ENSG00000136872	ENST00000648906	-347	ALDOB
9	7847875	7848535	661	YEATS2_peak_825	42	3.27065	4.2057	0	305	Intron (ENST00000469050/ENSG00000137038, intron 1 of 2)	7798344	7888380	90037	-	ENSG00000137038	ENST00000469050	39845	DMAC1
9	7874595	7875017	423	YEATS2_peak_826	23	2.32894	2.33371	0	164	Intron (ENST00000469050/ENSG00000137038, intron 1 of 2)	7798344	7888380	90037	-	ENSG00000137038	ENST00000469050	13363	DMAC1
9	7876549	7877322	774	YEATS2_peak_827	44	3.38384	4.48601	0.00883191	402	Intron (ENST00000469050/ENSG00000137038, intron 1 of 2)	7798344	7888380	90037	-	ENSG00000137038	ENST00000469050	11058	DMAC1
11	83304114	83304536	423	YEATS2_peak_246	31	3.13502	3.14243	0	359	Intron (ENST00000671128/ENSG00000255234, intron 1 of 2)	83261317	83286390	25074	-	ENSG00000137500	ENST00000455220	-17724	CCDC90B
15	68441576	68442090	515	YEATS2_peak_400	24	2.63966	2.44176	0	280	Distal Intergenic	68296532	68432163	135632	-	ENSG00000137809	ENST00000315757	-9413	ITGA11
1	93751682	93752154	473	YEATS2_peak_17	36	3.21226	3.64771	0	199	Intron (ENST00000370244/ENSG00000137936, intron 2 of 13)	93752924	93775444	22521	-	ENSG00000137936	ENST00000433544	23290	BCAR3
10	94079795	94080329	535	YEATS2_peak_191	24	2.63966	2.44176	0	215	Intron (ENST00000371380/ENSG00000138193, intron 2 of 32)	94089040	94298477	209438	+	ENSG00000138193	ENST00000676102	-8711	PLCE1
15	73361073	73361495	423	YEATS2_peak_401	26	2.79284	2.67893	0	171	Intron (ENST00000261917/ENSG00000138622, intron 1 of 7)	73319859	73368958	49100	-	ENSG00000138622	ENST00000261917	7463	HCN4
12	125363216	125363717	502	YEATS2_peak_340	31	2.88734	3.14243	0	223	Intron (ENST00000682704/ENSG00000139364, intron 2 of 8)	125349452	125588411	238960	+	ENSG00000139364	ENST00000534945	13764	TMEM132B
15	40038492	40039139	648	YEATS2_peak_393	41	3.14642	4.19925	0	386	Promoter (<=1kb)	40036042	40039050	3009	-	ENSG00000140319	ENST00000558720	0	SRP14
15	98865548	98866178	631	YEATS2_peak_407	38	3.3827	3.89819	0	396	Intron (ENST00000649865/ENSG00000140443, intron 2 of 20)	98873719	98896889	23171	+	ENSG00000140443	ENST00000557873	-7541	IGF1R
15	88344586	88345147	562	YEATS2_peak_404	46	3.80827	4.6006	0.0793463	260	Distal Intergenic	87876803	88256791	379989	-	ENSG00000140538	ENST00000695462	-87795	NTRK3
1	23691741	23692268	528	YEATS2_peak_6	141	7.53057	14.1277	7.67996	260	Promoter (<=1kb)	23691742	23696417	4676	+	ENSG00000142676	ENST00000374550	0	RPL11
2	70293278	70293700	423	YEATS2_peak_475	63	4.03418	6.30033	1.12783	210	Promoter (<=1kb)	70281504	70293438	11935	-	ENSG00000143977	ENST00000482975	0	SNRPG
2	196652612	196653034	423	YEATS2_peak_486	47	3.87806	4.70307	0.0793463	174	Intron (ENST00000431807/ENSG00000144395, intron 2 of 22)	196656745	196676250	19506	+	ENSG00000144395	ENST00000495513	-3711	CCDC150
2	233972864	233973362	499	YEATS2_peak_492	34	3.06084	3.42483	0	204	Intron (ENST00000324695/ENSG00000144481, intron 17 of 25)	233968162	233996516	28355	+	ENSG00000144481	ENST00000475044	4702	TRPM8
3	12840993	12841520	528	YEATS2_peak_555	58	4.47585	5.86274	0.76507	278	Promoter (<=1kb)	12836060	12841529	5470	-	ENSG00000144713	ENST00000396953	9	RPL32
3	173082318	173082740	423	YEATS2_peak_588	31	2.88734	3.14243	0	351	Intron (ENST00000351008/ENSG00000144962, intron 2 of 10)	172889357	173141235	251879	-	ENSG00000144962	ENST00000351008	58495	SPATA16
4	151099630	151100094	465	YEATS2_peak_619	84	5.52609	8.42608	2.82586	264	Promoter (<=1kb)	151099631	151101114	1484	+	ENSG00000145425	ENST00000503002	0	RPS3A
5	68334315	68334885	571	YEATS2_peak_631	38	3.3827	3.89819	0	332	Distal Intergenic	68292683	68295743	3061	+	ENSG00000145675	ENST00000520550	41632	PIK3R1
5	148495733	148496155	423	YEATS2_peak_638	31	3.13502	3.14243	0	220	Intron (ENST00000521530/ENSG00000164270, intron 5 of 5)	148440356	148441502	1147	+	ENSG00000145868	ENST00000508176	55377	FBXO38
6	24224112	24224731	620	YEATS2_peak_659	23	2.32086	2.30885	0	242	Intron (ENST00000378454/ENSG00000146038, intron 7 of 9)	24171756	24205303	33548	-	ENSG00000146038	ENST00000378450	-18809	DCDC2
6	25748668	25749125	458	YEATS2_peak_662	35	3.39154	3.57106	0	298	Distal Intergenic	25754699	25781174	26476	+	ENSG00000146039	ENST00000439485	-5574	SLC17A4
6	25755976	25756512	537	YEATS2_peak_663	44	3.41154	4.43085	0	416	Promoter (1-2kb)	25754742	25781199	26458	+	ENSG00000146039	ENST00000377905	1234	SLC17A4
6	25757658	25758209	552	YEATS2_peak_664	23	2.34438	2.34354	0	163	Promoter (2-3kb)	25754742	25781199	26458	+	ENSG00000146039	ENST00000377905	2916	SLC17A4
6	25764502	25764924	423	YEATS2_peak_665	29	2.95944	2.97616	0	229	Promoter (2-3kb)	25761923	25779500	17578	+	ENSG00000146039	ENST00000397076	2579	SLC17A4
6	97282818	97283275	458	YEATS2_peak_685	54	3.56823	5.46828	0.538766	228	Promoter (<=1kb)	97142161	97283176	141016	-	ENSG00000146263	ENST00000275053	0	MMS22L
7	4012109	4012669	561	YEATS2_peak_697	26	2.57219	2.67893	0	179	Exon (ENST00000404826/ENSG00000146555, exon 16 of 45)	3971466	3974758	3293	+	ENSG00000146555	ENST00000484011	40643	SDK1
7	28544049	28544523	475	YEATS2_peak_717	24	2.63966	2.44176	0	161	Intron (ENST00000396299/ENSG00000146592, intron 3 of 9)	28570438	28749545	179108	+	ENSG00000146592	ENST00000461921	-25915	CREB5
7	158663109	158663531	423	YEATS2_peak_794	38	3.3827	3.89819	0	236	Promoter (1-2kb)	158658338	158665232	6895	-	ENSG00000146918	ENST00000475918	1701	NCAPG2
8	138500470	138500909	440	YEATS2_peak_807	55	4.37342	5.55226	0.538766	230	Distal Intergenic	138130023	138497261	367239	-	ENSG00000147724	ENST00000395297	-3209	FAM135B
9	85069178	85069616	439	YEATS2_peak_858	54	4.05149	5.43671	0.538766	275	Intron (ENST00000687386/ENSG00000148053, intron 16 of 16)	84996363	85027018	30656	+	ENSG00000148053	ENST00000686874	72815	NTRK2
9	89064102	89064540	439	YEATS2_peak_860	38	3.3827	3.89819	0	220	Intron (ENST00000375835/ENSG00000148082, intron 6 of 11)	89037366	89042137	4772	-	ENSG00000148082	ENST00000375831	-21965	SHC3
9	101290983	101291411	429	YEATS2_peak_867	31	2.88734	3.14243	0	143	Intron (ENST00000374874/ENSG00000148123, intron 4 of 7)	101269802	101312894	43093	+	ENSG00000148123	ENST00000463206	21181	PLPPR1
10	113177006	113177671	666	YEATS2_peak_194	29	2.74659	2.9599	0	279	Distal Intergenic	113161231	113165681	4451	+	ENSG00000148737	ENST00000494353	15775	TCF7L2
11	78692202	78692844	643	YEATS2_peak_245	31	2.88734	3.14243	0	418	Intron (ENST00000278550/ENSG00000149256, intron 28 of 33)	78657807	78702004	44198	-	ENSG00000149256	ENST00000530738	9160	TENM4
11	75399498	75399941	444	YEATS2_peak_244	64	3.4849	6.46191	1.19876	198	Promoter (<=1kb)	75399515	75404855	5341	+	ENSG00000149273	ENST00000529173	0	RPS3
20	30372809	30373231	423	YEATS2_peak_495	24	2.63966	2.44176	0	195	Distal Intergenic	30377372	30399257	21886	+	ENSG00000149531	ENST00000278882	-4141	FRG1BP
12	9835577	9836041	465	YEATS2_peak_297	31	3.13502	3.14243	0	199	Intron (ENST00000617793/ENSG00000150045, intron 3 of 4)	9841814	9844992	3179	+	ENSG00000150045	ENST00000616259	-5773	KLRF1
11	83724830	83725252	423	YEATS2_peak_247	31	2.88734	3.14243	0	364	Promoter (<=1kb)	83486155	83724956	238802	-	ENSG00000150672	ENST00000530800	0	DLG2
2	677248	677883	636	YEATS2_peak_447	40	2.64695	4.08668	0	168	Promoter (<=1kb)	663877	677406	13530	-	ENSG00000151353	ENST00000281017	0	TMEM18
11	134246900	134247341	442	YEATS2_peak_278	40	3.40215	4.00178	0	227	3' UTR	134243852	134246287	2436	+	ENSG00000151502	ENST00000531741	3048	VPS26B
6	24140547	24141311	765	YEATS2_peak_658	29	2.9477	2.9599	0	178	3' UTR	24134317	24141523	7207	+	ENSG00000152954	ENST00000378475	6230	NRSN1
9	8260040	8260834	795	YEATS2_peak_833	35	2.84179	3.58146	0	250	Distal Intergenic	8436647	8484259	47613	-	ENSG00000153707	ENST00000637354	223425	PTPRD
9	8275691	8276171	481	YEATS2_peak_834	33	2.61369	3.3375	0	322	Distal Intergenic	8436647	8484259	47613	-	ENSG00000153707	ENST00000637354	208088	PTPRD
9	8292754	8293277	524	YEATS2_peak_835	51	3.69953	5.12884	0.333274	255	Distal Intergenic	8436647	8484259	47613	-	ENSG00000153707	ENST00000637354	190982	PTPRD
9	8298071	8298493	423	YEATS2_peak_836	48	3.80728	4.8585	0.163351	178	Distal Intergenic	8436647	8484259	47613	-	ENSG00000153707	ENST00000637354	185766	PTPRD
9	8318489	8318935	447	YEATS2_peak_837	28	2.83887	2.80888	0	203	Intron (ENST00000381196/ENSG00000153707, intron 45 of 45)	8436647	8484259	47613	-	ENSG00000153707	ENST00000637354	165324	PTPRD
9	8600825	8601436	612	YEATS2_peak_838	37	3.12771	3.79668	0	197	Intron (ENST00000381196/ENSG00000153707, intron 14 of 45)	8524949	8633460	108512	-	ENSG00000153707	ENST00000488774	32024	PTPRD
10	123669772	123670243	472	YEATS2_peak_199	38	3.3827	3.89819	0	259	Intron (ENST00000284674/ENSG00000154478, intron 1 of 2)	123666355	123697399	31045	+	ENSG00000154478	ENST00000284674	3417	GPR26
3	14651881	14652349	469	YEATS2_peak_556	49	3.95729	4.93918	0.207695	262	Promoter (<=1kb)	14651773	14667298	15526	+	ENSG00000154781	ENST00000465759	108	CCDC174
3	133882331	133882753	423	YEATS2_peak_582	38	3.3827	3.89819	0	206	Intron (ENST00000285208/ENSG00000154917, intron 1 of 7)	133841326	133894719	53394	-	ENSG00000154917	ENST00000488969	11966	RAB6B
7	36875479	36875901	423	YEATS2_peak_729	31	2.88734	3.14243	0	323	Intron (ENST00000310758/ENSG00000155849, intron 19 of 21)	36855367	36862150	6784	-	ENSG00000155849	ENST00000497024	-13329	ELMO1
7	37342488	37342910	423	YEATS2_peak_730	38	3.3827	3.89819	0	207	Promoter (<=1kb)	37233105	37342763	109659	-	ENSG00000155849	ENST00000455119	0	ELMO1
12	66464977	66465435	459	YEATS2_peak_322	55	4.12574	5.55226	0.538766	233	Promoter (<=1kb)	66445396	66465422	20027	-	ENSG00000155974	ENST00000535002	0	GRIP1
12	66657029	66657518	490	YEATS2_peak_323	73	5.11646	7.36821	1.95147	249	Intron (ENST00000398016/ENSG00000155974, intron 1 of 23)	66515727	66647349	131623	-	ENSG00000155974	ENST00000542309	-9680	GRIP1
12	66846565	66847140	576	YEATS2_peak_324	38	3.3827	3.89819	0	391	Intron (ENST00000643019/ENSG00000155974, intron 1 of 1)	66541872	66804186	262315	-	ENSG00000155974	ENST00000538373	-42379	GRIP1
3	10529917	10530614	698	YEATS2_peak_554	24	2.63966	2.44176	0	217	Intron (ENST00000460129/ENSG00000157087, intron 1 of 21)	10324023	10534133	210111	-	ENSG00000157087	ENST00000460129	3519	ATP2B2
1	56909958	56910577	620	YEATS2_peak_9	24	2.63966	2.44176	0	159	Promoter (1-2kb)	56911845	56918109	6265	+	ENSG00000157131	ENST00000695687	-1268	C8A
7	90223117	90223539	423	YEATS2_peak_772	40	3.40215	4.00178	0	199	Intron (ENST00000428074/ENSG00000157214, intron 1 of 2)	90215274	90227033	11760	+	ENSG00000157214	ENST00000482369	7843	STEAP2
7	90485814	90486236	423	YEATS2_peak_773	35	3.39154	3.57106	0	309	Intron (ENST00000480135/ENSG00000273299, intron 3 of 3)	90494170	90513388	19219	+	ENSG00000157224	ENST00000476475	-7934	CLDN12
5	149264452	149264885	434	YEATS2_peak_639	24	2.3616	2.41987	0	221	Intron (ENST00000522685/ENSG00000248647, intron 1 of 1)	149271859	149343637	71779	+	ENSG00000157510	ENST00000296721	-6974	AFAP1L1
2	235966199	235966621	423	YEATS2_peak_493	26	2.75029	2.6213	0	157	Intron (ENST00000304032/ENSG00000157985, intron 12 of 17)	235908842	236120246	211405	+	ENSG00000157985	ENST00000418654	57357	AGAP1
3	126925539	126925961	423	YEATS2_peak_581	31	3.13502	3.14243	0	258	Intron (ENST00000503119/ENSG00000159685, intron 7 of 7)	126935124	126960398	25275	+	ENSG00000159685	ENST00000504973	-9163	CHCHD6
9	134879513	134879956	444	YEATS2_peak_881	38	3.3827	3.89819	0	162	Promoter (<=1kb)	134880810	134887523	6714	+	ENSG00000160339	ENST00000291744	-854	FCN2
12	54381966	54382388	423	YEATS2_peak_319	44	3.61635	4.43085	0	214	Promoter (<=1kb)	54372914	54381447	8534	-	ENSG00000161642	ENST00000551864	-519	ZNF385A
3	51995497	51995960	464	YEATS2_peak_560	51	2.50417	5.19227	0.388687	241	Promoter (<=1kb)	51993522	51995857	2336	-	ENSG00000162244	ENST00000648640	0	RPL29
1	9943029	9943451	423	YEATS2_peak_2	29	2.74659	2.9599	0	99	Promoter (<=1kb)	9926293	9943391	17099	-	ENSG00000162441	ENST00000377223	0	LZIC
1	58441386	58441971	586	YEATS2_peak_10	31	2.88734	3.14243	0	320	Intron (ENST00000485760/ENSG00000173406, intron 3 of 20)	58462552	58506199	43648	-	ENSG00000162600	ENST00000460671	64228	OMA1
1	248152294	248152989	696	YEATS2_peak_166	31	3.13502	3.14243	0	97	Distal Intergenic	248145148	248146086	939	+	ENSG00000162727	ENST00000366476	7146	OR2M5
1	245446625	245447352	728	YEATS2_peak_155	30	3.0786	3.06593	0	477	Intron (ENST00000407071/ENSG00000162849, intron 4 of 14)	245511002	245709431	198430	+	ENSG00000162849	ENST00000366518	-63650	KIF26B
2	186911457	186911879	423	YEATS2_peak_484	58	4.24816	5.86274	0.76507	196	Distal Intergenic	186844753	186849208	4456	-	ENSG00000163012	ENST00000419862	-62249	ZSWIM2
3	27170078	27170500	423	YEATS2_peak_558	31	3.13502	3.14243	0	231	Intron (ENST00000691995/ENSG00000163491, intron 29 of 35)	27174441	27194231	19791	-	ENSG00000163491	ENST00000460447	23731	NEK10
3	108770599	108771139	541	YEATS2_peak_577	24	2.63966	2.44176	0	424	Distal Intergenic	108755638	108757410	1773	-	ENSG00000163515	ENST00000295755	-13189	RETNLB
3	143001604	143002298	695	YEATS2_peak_585	54	3.56823	5.46828	0.538766	307	Promoter (<=1kb)	143001610	143023395	21786	+	ENSG00000163714	ENST00000461591	0	U2SURP
5	5409311	5409733	423	YEATS2_peak_623	38	3.3827	3.89819	0	293	Intron (ENST00000669435/ENSG00000286753, intron 2 of 2)	5420664	5454615	33952	+	ENSG00000164151	ENST00000512608	-10931	ICE1
8	113085908	113086330	423	YEATS2_peak_803	47	3.87806	4.70307	0.0793463	200	Intron (ENST00000343508/ENSG00000164796, intron 6 of 71)	113098525	113173820	75296	-	ENSG00000164796	ENST00000519485	87490	CSMD3
8	47693635	47694057	423	YEATS2_peak_797	28	2.64519	2.80888	0	339	Intron (ENST00000541342/ENSG00000164808, intron 10 of 18)	47697756	47713533	15778	+	ENSG00000164808	ENST00000518692	-3699	SPIDR
9	83048066	83048792	727	YEATS2_peak_856	24	2.63966	2.44176	0	196	Intron (ENST00000376447/ENSG00000165105, intron 1 of 16)	82979590	83063142	83553	-	ENSG00000165105	ENST00000376447	14350	RASEF
10	4838069	4838519	451	YEATS2_peak_174	29	2.9477	2.9599	0	155	Promoter (1-2kb)	4839784	4847345	7562	+	ENSG00000165568	ENST00000487985	-1265	AKR1E2
11	93636235	93636660	426	YEATS2_peak_251	30	3.04567	3.0954	0	203	Distal Intergenic	93661682	93730358	68677	+	ENSG00000166004	ENST00000325212	-25022	CEP295
16	77965519	77965994	476	YEATS2_peak_427	36	3.1488	3.62443	0	254	Intron (ENST00000302536/ENSG00000171724, intron 7 of 8)	78022515	78066761	44247	+	ENSG00000166509	ENST00000567430	-56521	CLEC3A
6	167173868	167174547	680	YEATS2_peak_693	49	3.73318	4.93918	0.207695	331	Exon (ENST00000366832/ENSG00000166984, exon 3 of 8)	167170671	167178760	8090	+	ENSG00000166984	ENST00000464222	3197	TCP10L2
5	170099487	170100359	873	YEATS2_peak_646	31	3.13201	3.13835	0	207	Distal Intergenic	170105897	170109734	3838	+	ENSG00000168269	ENST00000306268	-5538	FOXI1
2	148971984	148972489	506	YEATS2_peak_481	24	2.63966	2.44176	0	285	Intron (ENST00000676875/ENSG00000168280, intron 11 of 13)	148967890	149026759	58870	+	ENSG00000168280	ENST00000677443	4094	KIF5C
10	114320250	114320890	641	YEATS2_peak_195	33	2.99193	3.38865	0	212	Intron (ENST00000304129/ENSG00000169129, intron 5 of 18)	114300516	114305133	4618	-	ENSG00000169129	ENST00000486300	-15117	AFAP1L2
7	100958080	100958599	520	YEATS2_peak_777	53	2.28507	5.39128	0.538766	389	Promoter (<=1kb)	100957965	100967890	9926	+	ENSG00000169894	ENST00000414964	115	MUC3A
12	52811765	52812187	423	YEATS2_peak_318	23	2.34438	2.34354	0	167	Promoter (<=1kb)	52809075	52810927	1853	-	ENSG00000170477	ENST00000549295	-838	KRT4
11	31186588	31187149	562	YEATS2_peak_217	31	2.83974	3.15808	0	286	Intron (ENST00000684477/ENSG00000170959, intron 9 of 38)	31155903	31241616	85714	-	ENSG00000170959	ENST00000534021	54467	DCDC1
2	45892959	45893382	424	YEATS2_peak_470	31	3.13201	3.13835	0	205	Intron (ENST00000306156/ENSG00000171132, intron 2 of 14)	45978095	45984681	6587	+	ENSG00000171132	ENST00000489067	-84713	PRKCE
20	32436627	32437086	460	YEATS2_peak_498	32	3.18486	3.28726	0	201	Exon (ENST00000375687/ENSG00000171456, exon 13 of 13)	32432359	32434636	2278	+	ENSG00000171456	ENST00000644168	4268	ASXL1
12	14483233	14483655	423	YEATS2_peak_305	31	3.13502	3.14243	0	196	Intron (ENST00000261168/ENSG00000171681, intron 13 of 14)	14478336	14481906	3571	+	ENSG00000171681	ENST00000535738	4897	ATF7IP
9	83463519	83463985	467	YEATS2_peak_857	55	4.12574	5.55226	0.538766	206	Intron (ENST00000376438/ENSG00000172159, intron 1 of 14)	83244626	83467742	223117	-	ENSG00000172159	ENST00000621208	3757	FRMD3
15	81191279	81191881	603	YEATS2_peak_402	34	3.28495	3.42483	0	546	Intron (ENST00000560241/ENSG00000172349, intron 1 of 12)	81196878	81292917	96040	+	ENSG00000172349	ENST00000559383	-4997	IL16
2	1246022	1246446	425	YEATS2_peak_451	55	4.12574	5.55226	0.538766	205	Promoter (<=1kb)	1247325	1256604	9280	+	ENSG00000172554	ENST00000489646	-879	SNTG2
1	115652138	115652785	648	YEATS2_peak_33	38	3.63038	3.89819	0	408	Promoter (<=1kb)	115651402	115691854	40453	+	ENSG00000173218	ENST00000369509	736	VANGL1
7	33653122	33653754	633	YEATS2_peak_722	55	4.37342	5.55226	0.538766	266	Intron (ENST00000672453/ENSG00000122507, intron 20 of 22)	33725981	33728456	2476	+	ENSG00000173862	ENST00000311067	-72227	ENSG00000173862
3	134636335	134636757	423	YEATS2_peak_583	55	4.12574	5.55226	0.538766	206	Intron (ENST00000686482/ENSG00000288700, intron 3 of 3)	134612960	134628003	15044	-	ENSG00000174611	ENST00000508041	-8332	KY
3	167598992	167599538	547	YEATS2_peak_587	46	3.80827	4.6006	0.0793463	273	Intron (ENST00000308378/ENSG00000174776, intron 3 of 14)	167478687	167621643	142957	-	ENSG00000174776	ENST00000472600	22105	WDR49
11	56700583	56701036	454	YEATS2_peak_240	55	4.36922	5.5461	0.538766	232	Promoter (1-2kb)	56699095	56703884	4790	+	ENSG00000174914	ENST00000642097	1488	OR9G1
3	141093740	141094444	705	YEATS2_peak_584	41	3.41991	4.13436	0	218	Intron (ENST00000310546/ENSG00000175093, intron 2 of 2)	141077446	141147460	70015	+	ENSG00000175093	ENST00000507895	16294	SPSB4
11	73787727	73788149	423	YEATS2_peak_243	49	3.16488	4.96228	0.22302	298	Promoter (<=1kb)	73787872	73865133	77262	+	ENSG00000175581	ENST00000508278	0	MRPL48
9	121867748	121868241	494	YEATS2_peak_880	27	2.83672	2.73836	0	197	Intron (ENST00000321582/ENSG00000175764, intron 7 of 8)	121821967	121822860	894	-	ENSG00000175764	ENST00000486362	-44888	TTLL11
6	28212449	28212973	525	YEATS2_peak_671	37	2.93585	3.74132	0	413	Distal Intergenic	28217643	28218634	992	-	ENSG00000176933	ENST00000469761	5661	TOB2P1
1	248308433	248308855	423	YEATS2_peak_168	47	3.61943	4.76019	0.118056	219	Distal Intergenic	248290139	248303424	13286	-	ENSG00000177201	ENST00000641276	-5009	OR2T12
1	248253082	248253504	423	YEATS2_peak_167	30	2.83537	3.06593	0	205	Distal Intergenic	248272771	248273836	1066	-	ENSG00000177212	ENST00000318021	20332	OR2T33
3	175202644	175203066	423	YEATS2_peak_589	31	3.13502	3.14243	0	217	Intron (ENST00000485853/ENSG00000177694, intron 2 of 3)	175256411	175487649	231239	+	ENSG00000177694	ENST00000414826	-53345	NAALADL2
12	18796848	18797350	503	YEATS2_peak_308	47	3.87806	4.70307	0.0793463	201	Distal Intergenic	18738119	18739188	1070	+	ENSG00000177938	ENST00000317658	58729	CAPZA3
12	18908247	18908669	423	YEATS2_peak_309	31	3.13502	3.14243	0	168	Distal Intergenic	18738119	18739188	1070	+	ENSG00000177938	ENST00000317658	170128	CAPZA3
10	5395108	5395548	441	YEATS2_peak_175	67	4.57468	6.71225	1.40017	225	Exon (ENST00000380419/ENSG00000178462, exon 3 of 4)	5393101	5404828	11728	-	ENSG00000178462	ENST00000380419	9280	TUBAL3
9	7606851	7607894	1044	YEATS2_peak_821	36	3.12305	3.67989	0	278	Distal Intergenic	7597823	7598377	555	+	ENSG00000178654	ENST00000441944	9028	PPIAP33
9	7654228	7654705	478	YEATS2_peak_822	28	2.38298	2.83663	0	327	Distal Intergenic	7597823	7598377	555	+	ENSG00000178654	ENST00000441944	56405	PPIAP33
9	7680682	7681114	433	YEATS2_peak_823	52	3.45575	5.26195	0.450356	218	Distal Intergenic	7597823	7598377	555	+	ENSG00000178654	ENST00000441944	82859	PPIAP33
3	94062473	94063270	798	YEATS2_peak_565a	37	3.50527	3.72689	0	260	Promoter (<=1kb)	94062980	94064403	1424	+	ENSG00000178694	ENST00000477077	0	NSUN3
3	94062473	94063270	798	YEATS2_peak_565b	43	3.34991	4.33257	0	571	Promoter (<=1kb)	94062980	94064403	1424	+	ENSG00000178694	ENST00000477077	0	NSUN3
8	122862377	122862799	423	YEATS2_peak_804	34	3.03255	3.44989	0	351	Promoter (<=1kb)	122863385	122952009	88625	+	ENSG00000178764	ENST00000534247	-586	ZHX2
7	127248940	127249493	554	YEATS2_peak_789	24	2.63966	2.44176	0	523	Promoter (1-2kb)	127243143	127251026	7884	-	ENSG00000179603	ENST00000412160	1533	GRM8
3	56556981	56557486	506	YEATS2_peak_562	35	2.96492	3.53412	0	366	Promoter (<=1kb)	56557161	56617301	60141	+	ENSG00000180376	ENST00000422222	0	CCDC66
9	137724146	137724568	423	YEATS2_peak_883	30	2.76931	3.05069	0	203	Intron (ENST00000462484/ENSG00000181090, intron 3 of 15)	137716927	137777946	61020	+	ENSG00000181090	ENST00000638071	7219	EHMT1
9	68536909	68537331	423	YEATS2_peak_851	31	3.13502	3.14243	0	220	3' UTR	68536580	68540883	4304	-	ENSG00000181778	ENST00000377311	3552	TMEM252
16	58392343	58392936	594	YEATS2_peak_418	48	3.25568	4.88914	0.190166	262	Promoter (<=1kb)	58392394	58405481	13088	+	ENSG00000181938	ENST00000426538	0	GINS3
9	95990596	95991018	423	YEATS2_peak_864	31	3.13502	3.14243	0	201	Intron (ENST00000402838/ENSG00000182150, intron 16 of 16)	95994214	96005383	11170	+	ENSG00000182150	ENST00000682148	-3196	ERCC6L2
5	176110220	176110680	461	YEATS2_peak_651	38	3.32182	3.80874	0	229	Promoter (2-3kb)	176113152	176115778	2627	+	ENSG00000182230	ENST00000502475	-2472	FAM153B
7	89011652	89012285	634	YEATS2_peak_769	31	3.13502	3.14243	0	285	Intron (ENST00000333190/ENSG00000182348, intron 1 of 3)	89218154	89337057	118904	+	ENSG00000182348	ENST00000611114	-205869	ZNF804B
7	89065139	89065583	445	YEATS2_peak_770	27	2.83672	2.73836	0	329	Intron (ENST00000333190/ENSG00000182348, intron 1 of 3)	89218154	89337057	118904	+	ENSG00000182348	ENST00000611114	-152571	ZNF804B
20	52981052	52981474	423	YEATS2_peak_521	38	3.63038	3.89819	0	186	Intron (ENST00000371497/ENSG00000182463, intron 1 of 2)	52972358	53495330	522973	+	ENSG00000182463	ENST00000371497	8694	TSHZ2
20	53261001	53261515	515	YEATS2_peak_522	38	3.63038	3.89819	0	201	Intron (ENST00000371497/ENSG00000182463, intron 2 of 2)	53255979	53491063	235085	+	ENSG00000182463	ENST00000605656	5022	TSHZ2
22	18733619	18734112	494	YEATS2_peak_550	122	6.76448	12.214	6.07908	249	Promoter (<=1kb)	18733914	18757894	23981	+	ENSG00000182824	ENST00000342888	0	FAM230E
3	197950136	197950597	462	YEATS2_peak_611	63	3.78892	6.36455	1.18358	216	Promoter (<=1kb)	197950190	197954451	4262	+	ENSG00000182899	ENST00000485439	0	RPL35A
11	132893300	132893722	423	YEATS2_peak_269	45	3.74441	4.50677	0.0230347	207	Intron (ENST00000331898/ENSG00000183715, intron 1 of 6)	132817126	132860777	43652	-	ENSG00000183715	ENST00000529019	-32523	OPCML
11	133554362	133554847	486	YEATS2_peak_274	24	2.63966	2.44176	0	187	Distal Intergenic	132414981	133532501	1117521	-	ENSG00000183715	ENST00000524381	-21861	OPCML
11	133628944	133629460	517	YEATS2_peak_275	64	4.6211	6.44176	1.1839	294	Distal Intergenic	132414981	133532501	1117521	-	ENSG00000183715	ENST00000524381	-96443	OPCML
11	133652122	133652572	451	YEATS2_peak_276	26	2.53301	2.6213	0	215	Distal Intergenic	132414981	133532501	1117521	-	ENSG00000183715	ENST00000524381	-119621	OPCML
8	93740336	93740758	423	YEATS2_peak_801	33	3.01349	3.35502	0	148	Promoter (<=1kb)	93728155	93740718	12564	-	ENSG00000183808	ENST00000519109	0	RBM12B
3	195485920	195486401	482	YEATS2_peak_610	55	4.12574	5.55226	0.538766	269	Distal Intergenic	195516676	195519639	2964	-	ENSG00000184203	ENST00000460437	33238	PPP1R2
3	99817247	99818002	756	YEATS2_peak_569	24	2.63009	2.45836	0	144	Promoter (<=1kb)	99817837	100160455	342619	+	ENSG00000184220	ENST00000463526	0	CMSS1
5	168817188	168817847	660	YEATS2_peak_643	23	2.54549	2.34354	0	258	Exon (ENST00000404867/ENSG00000184347, exon 4 of 32)	168752403	168792341	39939	-	ENSG00000184347	ENST00000519486	-24847	SLIT3
12	99066817	99067631	815	YEATS2_peak_334	38	3.63038	3.89819	0	223	Intron (ENST00000549558/ENSG00000185046, intron 2 of 10)	98956352	99079964	123613	-	ENSG00000185046	ENST00000557083	12333	ANKS1B
1	214790215	214790939	725	YEATS2_peak_91	35	2.84179	3.58146	0	510	Distal Intergenic	214870734	214871716	983	+	ENSG00000185221	ENST00000328713	-79795	GAPDHP24
1	214812284	214812734	451	YEATS2_peak_92	53	3.52801	5.39476	0.538766	227	Distal Intergenic	214870734	214871716	983	+	ENSG00000185221	ENST00000328713	-58000	GAPDHP24
1	214872373	214872940	568	YEATS2_peak_93	36	2.87247	3.63374	0	168	Promoter (1-2kb)	214870734	214871716	983	+	ENSG00000185221	ENST00000328713	1639	GAPDHP24
1	245788670	245789246	577	YEATS2_peak_157	34	3.28495	3.42483	0	310	Promoter (<=1kb)	245749342	245788942	39601	-	ENSG00000185420	ENST00000482592	0	SMYD3
1	246001113	246001699	587	YEATS2_peak_158	31	3.09069	3.15754	0	227	Intron (ENST00000630181/ENSG00000185420, intron 5 of 11)	245764041	245988562	224522	-	ENSG00000185420	ENST00000493441	-12551	SMYD3
12	5442730	5443305	576	YEATS2_peak_292	31	2.88734	3.14243	0	203	Intron (ENST00000423158/ENSG00000185652, intron 1 of 1)	5433125	5494501	61377	+	ENSG00000185652	ENST00000543548	9605	NTF3
12	5495934	5496435	502	YEATS2_peak_293	38	3.63038	3.89819	0	215	Promoter (1-2kb)	5494132	5495159	1028	+	ENSG00000185652	ENST00000331010	1802	NTF3
10	1255333	1255848	516	YEATS2_peak_169	23	2.54549	2.34354	0	294	Intron (ENST00000655745/ENSG00000229205, intron 2 of 2)	1215676	1240530	24855	-	ENSG00000185736	ENST00000469464	-14803	ADARB2
15	24730203	24731008	806	YEATS2_peak_384	31	3.13502	3.14243	0	496	Intron (ENST00000651136/ENSG00000286110, intron 9 of 14)	24675775	24683393	7619	+	ENSG00000185823	ENST00000329468	54428	NPAP1
20	54983653	54984075	423	YEATS2_peak_527	24	2.63966	2.44176	0	165	Distal Intergenic	55074644	55075140	497	+	ENSG00000185834	ENST00000432629	-90569	RPL12P4
1	103525929	103526394	466	YEATS2_peak_22	55	4.12574	5.55226	0.538766	252	Promoter (<=1kb)	103525757	103541475	15719	+	ENSG00000185946	ENST00000527062	172	RNPC3
7	83088296	83088758	463	YEATS2_peak_764	30	2.79713	3.03497	0	321	Intron (ENST00000333891/ENSG00000186472, intron 3 of 24)	82966421	83134610	168190	-	ENSG00000186472	ENST00000461143	45852	PCLO
2	1948424	1948951	528	YEATS2_peak_454	55	4.37342	5.55226	0.538766	275	Intron (ENST00000647755/ENSG00000186487, intron 8 of 24)	1883877	1923263	39387	-	ENSG00000186487	ENST00000602387	-25161	MYT1L
2	1994113	1994554	442	YEATS2_peak_455	55	4.27129	5.55861	0.539447	210	Intron (ENST00000647755/ENSG00000186487, intron 5 of 24)	1973304	1979777	6474	-	ENSG00000186487	ENST00000485348	-14336	MYT1L
1	16786050	16786825	776	YEATS2_peak_3	43	3.34991	4.33257	0	494	Intron (ENST00000466256/ENSG00000058453, intron 1 of 8)	16760837	16770237	9401	-	ENSG00000186715	ENST00000545160	-15813	MST1L
9	79333992	79334422	431	YEATS2_peak_853	31	2.88734	3.14243	0	203	Distal Intergenic	79391304	79391759	456	+	ENSG00000186940	ENST00000461726	-56882	CHCHD2P9
1	152697983	152698405	423	YEATS2_peak_44	38	3.56504	3.80874	0	246	Promoter (<=1kb)	152698345	152699442	1098	+	ENSG00000187173	ENST00000368779	0	LCE2A
7	78254899	78255400	502	YEATS2_peak_758	31	3.13502	3.14243	0	270	3' UTR	78256543	78285768	29226	-	ENSG00000187391	ENST00000636936	30368	MAGI2
7	78304882	78305304	423	YEATS2_peak_759	38	3.63038	3.89819	0	207	Intron (ENST00000354212/ENSG00000187391, intron 9 of 21)	78256516	78285806	29291	-	ENSG00000187391	ENST00000636593	-19076	MAGI2
7	78724371	78724793	423	YEATS2_peak_760	31	2.88734	3.14243	0	306	Intron (ENST00000354212/ENSG00000187391, intron 2 of 21)	78256025	78770859	514835	-	ENSG00000187391	ENST00000636717	46066	MAGI2
6	28251600	28252022	423	YEATS2_peak_672	30	2.16119	3.01855	0	267	Promoter (<=1kb)	28241697	28252269	10573	-	ENSG00000187626	ENST00000377294	247	ZKSCAN4
3	56443881	56444303	423	YEATS2_peak_561	36	3.1488	3.62443	0	293	Intron (ENST00000288221/ENSG00000187672, intron 1 of 17)	56433789	56434747	959	-	ENSG00000187672	ENST00000477381	-9134	ERC2
9	89367110	89367590	481	YEATS2_peak_861	42	3.3163	4.27884	0	259	Promoter (1-2kb)	89361601	89365654	4054	-	ENSG00000187764	ENST00000475255	-1456	SEMA4D
3	191076794	191077249	456	YEATS2_peak_605	31	3.13502	3.14243	0	166	Distal Intergenic	191199241	191265615	66375	+	ENSG00000188729	ENST00000445281	-121992	OSTN
7	49768272	49768694	423	YEATS2_peak_746	31	2.88734	3.14243	0	207	Distal Intergenic	49773638	49921950	148313	+	ENSG00000188730	ENST00000340652	-4944	VWC2
20	43138326	43138817	492	YEATS2_peak_510	24	2.63966	2.44176	0	152	Intron (ENST00000356100/ENSG00000196090, intron 1 of 30)	42072752	43189733	1116982	-	ENSG00000196090	ENST00000356100	50916	PTPRT
1	216680207	216680790	584	YEATS2_peak_118	54	4.2072	5.46282	0.538766	307	Intron (ENST00000616180/ENSG00000196482, intron 1 of 6)	216503246	216715253	212008	-	ENSG00000196482	ENST00000616180	34463	ESRRG
1	216723122	216723704	583	YEATS2_peak_119	45	3.46124	4.50988	0.0230347	323	Promoter (<=1kb)	216503246	216723472	220227	-	ENSG00000196482	ENST00000391890	0	ESRRG
1	216805198	216806218	1021	YEATS2_peak_120	29	2.95944	2.97616	0	772	Promoter (<=1kb)	216503254	216805367	302114	-	ENSG00000196482	ENST00000360012	0	ESRRG
1	216841123	216841545	423	YEATS2_peak_121	29	2.74659	2.9599	0	219	Intron (ENST00000361525/ENSG00000196482, intron 3 of 8)	216503254	216805367	302114	-	ENSG00000196482	ENST00000360012	-35756	ESRRG
1	217021090	217021571	482	YEATS2_peak_122	28	2.83887	2.80888	0	205	Intron (ENST00000361525/ENSG00000196482, intron 1 of 8)	216506788	217076889	570102	-	ENSG00000196482	ENST00000493748	55318	ESRRG
1	217036975	217037714	740	YEATS2_peak_123	41	3.22623	4.13436	0	583	Intron (ENST00000361525/ENSG00000196482, intron 1 of 8)	216506788	217076889	570102	-	ENSG00000196482	ENST00000493748	39175	ESRRG
1	217178619	217179149	531	YEATS2_peak_124	24	2.3616	2.41987	0	206	Distal Intergenic	216503251	217137755	634505	-	ENSG00000196482	ENST00000366940	-40864	ESRRG
1	217179746	217180168	423	YEATS2_peak_125	48	3.67543	4.8484	0.163351	208	Distal Intergenic	216503251	217137755	634505	-	ENSG00000196482	ENST00000366940	-41991	ESRRG
1	217184917	217185679	763	YEATS2_peak_126	29	2.74659	2.9599	0	445	Distal Intergenic	216503251	217137755	634505	-	ENSG00000196482	ENST00000366940	-47162	ESRRG
1	217236605	217237236	632	YEATS2_peak_127	29	2.74659	2.9599	0	292	Distal Intergenic	216503251	217137755	634505	-	ENSG00000196482	ENST00000366940	-98850	ESRRG
1	152812421	152812860	440	YEATS2_peak_45	64	4.86878	6.44176	1.1839	234	Promoter (<=1kb)	152811971	152813108	1138	+	ENSG00000196734	ENST00000360090	450	LCE1B
1	248083950	248084542	593	YEATS2_peak_165	47	3.87806	4.70307	0.0793463	303	Promoter (<=1kb)	248083634	248084596	963	-	ENSG00000197067	ENST00000403423	54	OR2T32P
7	34873628	34874393	766	YEATS2_peak_725	32	3.13707	3.22147	0	395	Promoter (2-3kb)	34643227	34871582	228356	-	ENSG00000197085	ENST00000431669	-2046	NPSR1-AS1
7	125915070	125915692	623	YEATS2_peak_788	43	3.34991	4.33257	0	354	Promoter (2-3kb)	125917871	125933832	15962	+	ENSG00000197462	ENST00000411856	-2179	ENSG00000197462
3	178254609	178255031	423	YEATS2_peak_595	47	3.87806	4.70307	0.0793463	194	Intron (ENST00000651749/ENSG00000223930, intron 2 of 10)	178272932	178828362	555431	+	ENSG00000197584	ENST00000437510	-17901	KCNMB2
6	27146255	27146785	531	YEATS2_peak_669	58	3.18324	5.85335	0.761714	279	Promoter (<=1kb)	27146361	27146855	495	-	ENSG00000197903	ENST00000356950	70	H2BC12
1	248063684	248064180	497	YEATS2_peak_164	46	3.47215	4.62985	0.0793463	249	Distal Intergenic	248055834	248063407	7574	+	ENSG00000198128	ENST00000641161	7850	OR2L3
7	143906131	143906714	584	YEATS2_peak_793	33	3.01349	3.35502	0	296	Distal Intergenic	143876172	143902198	26027	-	ENSG00000198420	ENST00000478172	-3933	TCAF1
6	31541576	31542089	514	YEATS2_peak_679	56	4.00096	5.61914	0.583479	270	Promoter (<=1kb)	31530219	31542017	11799	-	ENSG00000198563	ENST00000462256	0	DDX39B
20	58508018	58508440	423	YEATS2_peak_530	39	3.09995	3.93044	0	301	Intron (ENST00000371149/ENSG00000198768, intron 1 of 3)	58467640	58515131	47492	-	ENSG00000198768	ENST00000425773	6691	APCDD1L
7	86514574	86515102	529	YEATS2_peak_766	31	2.88734	3.14243	0	177	Distal Intergenic	86643909	86864879	220971	+	ENSG00000198822	ENST00000361669	-128807	GRM3
10	119422714	119423153	440	YEATS2_peak_198	30	3.0786	3.06593	0	110	Intron (ENST00000392870/ENSG00000198873, intron 4 of 15)	119452448	119459742	7295	+	ENSG00000198873	ENST00000369108	-29295	GRK5
X	152733258	152734037	780	YEATS2_peak_935	23	2.54549	2.34354	0	299	Promoter (<=1kb)	152727484	152733691	6208	-	ENSG00000198930	ENST00000370291	0	CSAG1
5	180015938	180016451	514	YEATS2_peak_654	46	3.40063	4.6318	0.0793463	206	Promoter (<=1kb)	180015303	180015397	95	-	ENSG00000198995	ENST00000362125	-541	MIR340
10	86309834	86310256	423	YEATS2_peak_190	38	3.63038	3.89819	0	206	Intron (ENST00000327946/ENSG00000182771, intron 2 of 15)	86264694	86264788	95	-	ENSG00000199104	ENST00000362234	-45046	MIR346
1	110734210	110734632	423	YEATS2_peak_27	23	2.54549	2.34354	0	247	Distal Intergenic	110764408	110764506	99	-	ENSG00000199710	ENST00000362840	29874	Y_RNA
22	28294609	28295038	430	YEATS2_peak_552	47	3.87806	4.70307	0.0793463	198	Intron (ENST00000612946/ENSG00000100154, intron 3 of 20)	28303754	28303850	97	+	ENSG00000199797	ENST00000362927	-8716	Y_RNA
3	177994181	177994688	508	YEATS2_peak_592	31	3.13502	3.14243	0	186	Distal Intergenic	178007672	178007779	108	-	ENSG00000199858	ENST00000362988	13091	RNU6-1120P
2	59664984	59665406	423	YEATS2_peak_473	31	2.88734	3.14243	0	320	Intron (ENST00000606382/ENSG00000271955, intron 2 of 3)	59647621	59647723	103	+	ENSG00000200101	ENST00000363231	17363	RNU6-508P
7	54600598	54601099	502	YEATS2_peak_754	35	3.16015	3.57106	0	205	Distal Intergenic	54621025	54621131	107	+	ENSG00000200471	ENST00000363601	-19926	RNU6-1125P
12	13692272	13693034	763	YEATS2_peak_302	31	2.88734	3.14243	0	240	Intron (ENST00000609686/ENSG00000273079, intron 4 of 13)	13683542	13683886	345	+	ENSG00000200475	ENST00000363605	8730	RN7SKP162
7	20439807	20440493	687	YEATS2_peak_707	25	2.495	2.56538	0	294	Distal Intergenic	20377331	20377401	71	+	ENSG00000200753	ENST00000363883	62476	ENSG00000200753
17	72684151	72684701	551	YEATS2_peak_436	23	2.54549	2.34354	0	238	Intron (ENST00000255559/ENSG00000133195, intron 7 of 9)	72663823	72664152	330	-	ENSG00000200783	ENST00000363913	-19999	RN7SKP180
3	102737568	102738143	576	YEATS2_peak_572	31	3.13502	3.14243	0	369	Distal Intergenic	102755064	102755170	107	-	ENSG00000201065	ENST00000364195	17027	RNU6-461P
13	107241996	107242418	423	YEATS2_peak_348	24	2.63966	2.44176	0	325	Intron (ENST00000375915/ENSG00000204442, intron 1 of 2)	107320895	107320963	69	-	ENSG00000201847	ENST00000364977	78545	SNORD31B
3	103057452	103057900	449	YEATS2_peak_573	38	3.3827	3.89819	0	213	Distal Intergenic	103159960	103160124	165	+	ENSG00000201922	ENST00000365052	-102060	RNU1-43P
12	67469311	67469733	423	YEATS2_peak_326	31	3.13502	3.14243	0	165	Intron (ENST00000650195/ENSG00000203585, intron 2 of 4)	67443105	67590771	147667	+	ENSG00000203585	ENST00000650195	26206	LINC02408
1	247489896	247490397	502	YEATS2_peak_162	38	3.63038	3.89819	0	242	Promoter (<=1kb)	247491068	247492147	1080	+	ENSG00000203664	ENST00000522351	-671	OR2W5P
1	119449933	119450367	435	YEATS2_peak_37	31	3.13502	3.14243	0	42	Distal Intergenic	119439001	119446086	7086	+	ENSG00000203858	ENST00000457615	10932	HSD3BP2
2	36685045	36685481	437	YEATS2_peak_467	47	3.87806	4.70307	0.0793463	328	Distal Intergenic	36696690	36814792	118103	+	ENSG00000205221	ENST00000389975	-11209	VIT
12	20972246	20972879	634	YEATS2_peak_310	36	3.1488	3.62443	0	253	Intron (ENST00000381541/ENSG00000257046, intron 3 of 13)	20962768	21090106	127339	+	ENSG00000205754	ENST00000648739	9478	SLCO1B7
3	190994009	190994515	507	YEATS2_peak_604	55	4.12574	5.55226	0.538766	232	Distal Intergenic	190855644	190892429	36786	-	ENSG00000205835	ENST00000479491	-101580	GMNC
2	6765564	6765986	423	YEATS2_peak_461	38	3.3827	3.89819	0	376	Intron (ENST00000382045/ENSG00000205837, intron 1 of 5)	6729168	6770311	41144	-	ENSG00000205837	ENST00000382045	4325	LINC00487
15	23774793	23775249	457	YEATS2_peak_371	49	3.42636	4.94876	0.21135	204	Promoter (2-3kb)	23777437	23777543	107	-	ENSG00000206616	ENST00000383889	2294	RNU6-741P
1	185257143	185257676	534	YEATS2_peak_50	38	3.3827	3.89819	0	417	Promoter (<=1kb)	185257911	185258015	105	-	ENSG00000206640	ENST00000383913	339	Y_RNA
1	91156815	91157319	505	YEATS2_peak_15	24	2.63966	2.44176	0	250	Distal Intergenic	91261625	91261724	100	+	ENSG00000206817	ENST00000384090	-104306	Y_RNA
7	39209230	39209978	749	YEATS2_peak_733	29	2.74659	2.9599	0	210	Intron (ENST00000518318/ENSG00000106536, intron 4 of 9)	39329003	39329134	132	-	ENSG00000206947	ENST00000384220	119156	SNORA20B
7	39269149	39269571	423	YEATS2_peak_734	41	3.41991	4.13436	0	324	Intron (ENST00000518318/ENSG00000106536, intron 4 of 9)	39329003	39329134	132	-	ENSG00000206947	ENST00000384220	59563	SNORA20B
7	39349245	39349717	473	YEATS2_peak_735	55	4.12574	5.55226	0.538766	225	Intron (ENST00000518318/ENSG00000106536, intron 5 of 9)	39329003	39329134	132	-	ENSG00000206947	ENST00000384220	-20111	SNORA20B
15	25093657	25094264	608	YEATS2_peak_385	31	2.88734	3.14243	0	204	Promoter (<=1kb)	25094037	25094128	92	+	ENSG00000207279	ENST00000384549	0	SNORD116-24
5	169214331	169214923	593	YEATS2_peak_645	38	3.3827	3.89819	0	413	Intron (ENST00000519560/ENSG00000184347, intron 3 of 35)	169263601	169263694	94	-	ENSG00000207619	ENST00000384887	48771	MIR585
22	22868103	22868558	456	YEATS2_peak_551	47	3.87806	4.70307	0.0793463	230	Promoter (2-3kb)	22871507	22872035	529	+	ENSG00000211672	ENST00000390318	-2949	IGLV4-3
7	38349909	38350331	423	YEATS2_peak_731	38	3.63038	3.89819	0	263	Promoter (<=1kb)	38349355	38350022	668	-	ENSG00000211697	ENST00000390344	0	TRGV5
14	22494379	22494858	480	YEATS2_peak_350	38	3.63038	3.89819	0	376	Promoter (<=1kb)	22494821	22494883	63	+	ENSG00000211845	ENST00000390493	0	TRAJ44
1	218577171	218577923	753	YEATS2_peak_133	46	3.47215	4.62985	0.0793463	565	Distal Intergenic	218541690	218541899	210	-	ENSG00000212610	ENST00000391308	-35272	U3
9	9049805	9050334	530	YEATS2_peak_839	32	2.96758	3.28726	0	232	Intron (ENST00000381196/ENSG00000153707, intron 10 of 45)	9090898	9091245	348	+	ENSG00000212829	ENST00000470205	-40564	RPS26P3
9	9051917	9052345	429	YEATS2_peak_840	50	3.79278	5.03267	0.272044	267	Intron (ENST00000381196/ENSG00000153707, intron 10 of 45)	9090898	9091245	348	+	ENSG00000212829	ENST00000470205	-38553	RPS26P3
9	9058556	9059427	872	YEATS2_peak_841	29	2.9477	2.9599	0	651	Intron (ENST00000381196/ENSG00000153707, intron 10 of 45)	9090898	9091245	348	+	ENSG00000212829	ENST00000470205	-31471	RPS26P3
9	9061443	9062120	678	YEATS2_peak_842	47	3.83672	4.76019	0.118056	374	Intron (ENST00000381196/ENSG00000153707, intron 10 of 45)	9090898	9091245	348	+	ENSG00000212829	ENST00000470205	-28778	RPS26P3
9	9122937	9123360	424	YEATS2_peak_843	54	3.81801	5.4761	0.538766	230	Intron (ENST00000381196/ENSG00000153707, intron 10 of 45)	9090898	9091245	348	+	ENSG00000212829	ENST00000470205	32039	RPS26P3
9	9152647	9153211	565	YEATS2_peak_844	43	3.29992	4.34846	0	350	Intron (ENST00000381196/ENSG00000153707, intron 10 of 45)	9090898	9091245	348	+	ENSG00000212829	ENST00000470205	61749	RPS26P3
1	214476352	214476865	514	YEATS2_peak_89	60	3.28045	6.07983	0.94822	300	Intron (ENST00000366956/ENSG00000152104, intron 1 of 18)	214482813	214483387	575	-	ENSG00000213036	ENST00000432577	6522	ENSG00000213036
10	111114618	111115104	487	YEATS2_peak_193	24	2.63966	2.44176	0	455	Distal Intergenic	111104956	111105248	293	+	ENSG00000213247	ENST00000424331	9662	ENSG00000213247
1	117652836	117653292	457	YEATS2_peak_34	29	2.74659	2.9599	0	385	Distal Intergenic	117640812	117641639	828	-	ENSG00000213262	ENST00000430995	-11197	VDAC2P3
1	117654003	117654454	452	YEATS2_peak_35	38	3.62689	3.89341	0	342	Distal Intergenic	117640812	117641639	828	-	ENSG00000213262	ENST00000430995	-12364	VDAC2P3
5	140557152	140557754	603	YEATS2_peak_636	23	2.54549	2.34354	0	150	Promoter (<=1kb)	140550068	140557456	7389	-	ENSG00000213523	ENST00000602775	0	SRA1
8	65367100	65367788	689	YEATS2_peak_798	31	2.88734	3.14243	0	508	Distal Intergenic	65377592	65378111	520	+	ENSG00000213873	ENST00000518241	-9804	PPIAP86
9	113735632	113736082	451	YEATS2_peak_873	38	3.62689	3.89341	0	190	Distal Intergenic	113758994	113759419	426	-	ENSG00000214669	ENST00000398764	23337	ENSG00000214669
2	3843147	3843569	423	YEATS2_peak_457	55	4.12574	5.55226	0.538766	196	Promoter (<=1kb)	3844184	3847411	3228	+	ENSG00000214866	ENST00000451101	-615	DCDC2C
2	3899103	3899543	441	YEATS2_peak_458	31	3.13502	3.14243	0	338	Distal Intergenic	3844184	3847411	3228	+	ENSG00000214866	ENST00000451101	54919	DCDC2C
8	46963938	46964360	423	YEATS2_peak_796	38	3.63038	3.89819	0	236	Distal Intergenic	46972476	46974617	2142	-	ENSG00000215179	ENST00000517873	10257	MAPK6P4
13	32387502	32387925	424	YEATS2_peak_344	31	2.88734	3.14243	0	199	Promoter (2-3kb)	32384660	32386108	1449	+	ENSG00000215515	ENST00000400497	2842	IFIT1P1
1	219652211	219652772	562	YEATS2_peak_139	83	5.61182	8.32879	2.75489	248	Distal Intergenic	219608010	219613145	5136	-	ENSG00000215817	ENST00000651890	-39066	ZC3H11B
1	112826287	112826891	605	YEATS2_peak_31	27	2.61261	2.73836	0	172	Promoter (<=1kb)	112820178	112826268	6091	-	ENSG00000215866	ENST00000667852	-19	LINC01356
6	85257210	85257632	423	YEATS2_peak_684	31	2.88734	3.14243	0	162	Promoter (<=1kb)	85257328	85257694	367	+	ENSG00000216902	ENST00000403365	0	ENSG00000216902
6	25672381	25672957	577	YEATS2_peak_660	35	3.11721	3.5771	0	344	Intron (ENST00000612225/ENSG00000079689, intron 5 of 9)	25678769	25679164	396	-	ENSG00000217408	ENST00000407805	6207	PRELID1P2
6	25675373	25676180	808	YEATS2_peak_661	32	3.18486	3.28726	0	695	Promoter (2-3kb)	25678769	25679164	396	-	ENSG00000217408	ENST00000407805	2984	PRELID1P2
7	48929185	48929617	433	YEATS2_peak_743	55	4.37342	5.55226	0.538766	220	Distal Intergenic	48924547	48927454	2908	+	ENSG00000218305	ENST00000650262	4638	CDC14C
7	54906165	54906608	444	YEATS2_peak_755	57	4.40552	5.75843	0.684584	196	Distal Intergenic	54933699	54938184	4486	+	ENSG00000218586	ENST00000407916	-27091	ENSG00000218586
6	24042319	24043222	904	YEATS2_peak_657a	23	2.34438	2.34354	0	203	Distal Intergenic	24001824	24002433	610	+	ENSG00000219582	ENST00000403629	40495	HNRNPA1P58
6	24042319	24043222	904	YEATS2_peak_657b	27	2.83672	2.73836	0	446	Distal Intergenic	24001824	24002433	610	+	ENSG00000219582	ENST00000403629	40495	HNRNPA1P58
6	156595839	156596294	456	YEATS2_peak_692	55	4.37342	5.55226	0.538766	247	Distal Intergenic	156662050	156662437	388	+	ENSG00000220347	ENST00000402808	-65756	H3P28
6	136363136	136363587	452	YEATS2_peak_689	31	2.88734	3.14243	0	183	Promoter (<=1kb)	136364129	136364462	334	+	ENSG00000220660	ENST00000407767	-542	ENSG00000220660
7	46007628	46008123	496	YEATS2_peak_740	38	3.63038	3.89819	0	301	Distal Intergenic	45999621	46000778	1158	-	ENSG00000221971	ENST00000427137	-6850	TTC4P1
5	120702825	120703247	423	YEATS2_peak_633	24	2.63966	2.44176	0	177	Distal Intergenic	120710698	120710840	143	-	ENSG00000222609	ENST00000410677	7593	RNU4-69P
6	153421820	153422290	471	YEATS2_peak_691	23	2.54549	2.34354	0	236	Promoter (1-2kb)	153420438	153420572	135	+	ENSG00000222806	ENST00000410874	1382	RNA5SP225
2	114421993	114422717	725	YEATS2_peak_480	28	2.64519	2.80888	0	21	Promoter (1-2kb)	114420125	114420302	178	+	ENSG00000222923	ENST00000410991	1868	RNU2-41P
20	40236091	40236612	522	YEATS2_peak_505	34	3.28495	3.42483	0	268	Distal Intergenic	40121041	40126357	5317	+	ENSG00000223410	ENST00000445278	115050	ENSG00000223410
2	80105344	80105853	510	YEATS2_peak_476	38	3.63038	3.89819	0	391	Intron (ENST00000466387/ENSG00000066032, intron 11 of 21)	80162428	80163135	708	-	ENSG00000223427	ENST00000265882	57282	RBM7P1
6	169144529	169144951	423	YEATS2_peak_695	23	2.34438	2.34354	0	230	Distal Intergenic	169158261	169162301	4041	-	ENSG00000223485	ENST00000449466	17350	LINC01615
6	33271541	33272482	942	YEATS2_peak_680	87	5.05732	8.71154	3.07506	722	Promoter (<=1kb)	33250272	33271876	21605	-	ENSG00000223501	ENST00000482399	0	VPS52
7	25597616	25598046	431	YEATS2_peak_714	38	3.3827	3.89819	0	194	Intron (ENST00000656871/ENSG00000223561, intron 3 of 3)	25593338	25620441	27104	-	ENSG00000223561	ENST00000659793	22395	ENSG00000223561
7	25778002	25778424	423	YEATS2_peak_715	30	3.0786	3.06593	0	200	Distal Intergenic	25655206	25751032	95827	-	ENSG00000223561	ENST00000659634	-26970	ENSG00000223561
2	748022	748788	767	YEATS2_peak_448	31	3.13502	3.14243	0	466	Exon (ENST00000693641/ENSG00000223751, exon 2 of 2)	742488	747767	5280	+	ENSG00000223751	ENST00000425850	5534	ENSG00000223751
2	764748	765170	423	YEATS2_peak_449	55	4.12574	5.55226	0.538766	294	Distal Intergenic	742488	747767	5280	+	ENSG00000223751	ENST00000425850	22260	ENSG00000223751
7	19273344	19273769	426	YEATS2_peak_706	24	2.63966	2.44176	0	214	Distal Intergenic	19353531	19356026	2496	+	ENSG00000223838	ENST00000659464	-79762	ENSG00000223838
2	83104198	83104732	535	YEATS2_peak_477	38	3.3827	3.89819	0	279	Distal Intergenic	83218890	83219105	216	-	ENSG00000223977	ENST00000418060	114373	ENSG00000223977
3	187850318	187850762	445	YEATS2_peak_601	29	2.9477	2.9599	0	401	Distal Intergenic	187796255	187805137	8883	+	ENSG00000224049	ENST00000417384	54063	ENSG00000224049
15	25094421	25094910	490	YEATS2_peak_386	31	3.13502	3.14243	0	245	Promoter (<=1kb)	25094037	25122467	28431	+	ENSG00000224078	ENST00000663612	384	SNHG14
15	25095780	25096211	432	YEATS2_peak_387	29	2.9477	2.9599	0	208	Promoter (<=1kb)	25096331	25122467	26137	+	ENSG00000224078	ENST00000669814	-120	SNHG14
1	94709895	94710454	560	YEATS2_peak_18	25	2.45811	2.51109	0	177	Intron (ENST00000634870/ENSG00000224081, intron 2 of 5)	94732133	94742495	10363	-	ENSG00000224081	ENST00000424711	32041	SLC44A3-AS1
2	11890798	11891229	432	YEATS2_peak_465	43	3.55101	4.33257	0	230	Intron (ENST00000438292/ENSG00000224184, intron 1 of 4)	11865885	12309959	444075	+	ENSG00000224184	ENST00000438292	24913	MIR3681HG
10	128731120	128731610	491	YEATS2_peak_203	38	3.63038	3.89819	0	211	Distal Intergenic	128912810	128916429	3620	+	ENSG00000224190	ENST00000667048	-181200	LINC02667
7	13806366	13806842	477	YEATS2_peak_704	31	3.09069	3.15754	0	205	Distal Intergenic	13854355	13859025	4671	-	ENSG00000224330	ENST00000434321	52183	ENSG00000224330
20	39285670	39286191	522	YEATS2_peak_503	47	3.87806	4.70307	0.0793463	225	Distal Intergenic	39329014	39329924	911	-	ENSG00000224357	ENST00000419507	43733	ATG3P1
11	131673586	131674008	423	YEATS2_peak_263	47	3.87806	4.70307	0.0793463	206	Intron (ENST00000374791/ENSG00000182667, intron 1 of 7)	131658310	131663583	5274	-	ENSG00000224795	ENST00000416725	-10003	NTM-AS1
9	106132098	106132616	519	YEATS2_peak_870	24	2.63966	2.44176	0	242	Intron (ENST00000637185/ENSG00000234323, intron 1 of 7)	106061354	106064825	3472	-	ENSG00000225002	ENST00000445897	-67273	ENSG00000225002
9	118522470	118522892	423	YEATS2_peak_877	31	3.13502	3.14243	0	203	Distal Intergenic	118687752	118705960	18209	-	ENSG00000225050	ENST00000450292	183068	ENSG00000225050
2	58275732	58276256	525	YEATS2_peak_472	38	3.3827	3.89819	0	256	Promoter (<=1kb)	58276092	58296817	20726	+	ENSG00000225226	ENST00000660850	0	LINC01795
12	9945810	9946232	423	YEATS2_peak_298	23	2.54549	2.34354	0	351	Promoter (2-3kb)	9936579	9943495	6917	-	ENSG00000225231	ENST00000412084	-2315	LINC02470
1	213475382	213475847	466	YEATS2_peak_58	35	2.73392	3.5627	0	291	Distal Intergenic	213492288	213579267	86980	+	ENSG00000225233	ENST00000417161	-16441	ENSG00000225233
1	213507086	213507694	609	YEATS2_peak_59	34	2.712	3.43618	0	232	Intron (ENST00000417161/ENSG00000225233, intron 1 of 2)	213492288	213579267	86980	+	ENSG00000225233	ENST00000417161	14798	ENSG00000225233
1	213525977	213526626	650	YEATS2_peak_60	24	2.35965	2.41682	0	426	Intron (ENST00000417161/ENSG00000225233, intron 1 of 2)	213492288	213579267	86980	+	ENSG00000225233	ENST00000417161	33689	ENSG00000225233
1	213531620	213532219	600	YEATS2_peak_61	50	3.16519	5.09306	0.308633	404	Intron (ENST00000417161/ENSG00000225233, intron 1 of 2)	213492288	213579267	86980	+	ENSG00000225233	ENST00000417161	39332	ENSG00000225233
1	213536765	213537215	451	YEATS2_peak_62	31	2.47937	3.15615	0	222	Intron (ENST00000417161/ENSG00000225233, intron 1 of 2)	213492288	213579267	86980	+	ENSG00000225233	ENST00000417161	44477	ENSG00000225233
1	213558017	213558472	456	YEATS2_peak_63	50	3.07512	5.01443	0.268849	196	Intron (ENST00000417161/ENSG00000225233, intron 2 of 2)	213492288	213579267	86980	+	ENSG00000225233	ENST00000417161	65729	ENSG00000225233
1	213573086	213573538	453	YEATS2_peak_64	27	2.52753	2.73965	0	137	Intron (ENST00000417161/ENSG00000225233, intron 2 of 2)	213492288	213579267	86980	+	ENSG00000225233	ENST00000417161	80798	ENSG00000225233
1	213573701	213574125	425	YEATS2_peak_65	23	2.26762	2.36805	0	235	Intron (ENST00000417161/ENSG00000225233, intron 2 of 2)	213492288	213579267	86980	+	ENSG00000225233	ENST00000417161	81413	ENSG00000225233
X	73943981	73944403	423	YEATS2_peak_933	53	4.2227	5.33085	0.499168	214	Promoter (<=1kb)	73944182	74007534	63353	+	ENSG00000225470	ENST00000664637	0	JPX
7	119569083	119569505	423	YEATS2_peak_784	38	3.63038	3.89819	0	295	Intron (ENST00000660268/ENSG00000225546, intron 3 of 5)	119495024	119907375	412352	-	ENSG00000225546	ENST00000660268	337870	LINC02476
1	218936870	218937347	478	YEATS2_peak_134	34	3.06084	3.42483	0	195	Distal Intergenic	218912793	218918714	5922	-	ENSG00000225561	ENST00000655362	-18156	LINC01710
1	218941443	218942034	592	YEATS2_peak_135	38	3.63038	3.89819	0	361	Distal Intergenic	218912793	218918714	5922	-	ENSG00000225561	ENST00000655362	-22729	LINC01710
2	2259669	2260165	497	YEATS2_peak_456	24	2.63966	2.44176	0	142	Intron (ENST00000647755/ENSG00000186487, intron 2 of 24)	2319232	2327110	7879	+	ENSG00000225619	ENST00000422175	-59067	MYT1L-AS1
6	29468011	29468597	587	YEATS2_peak_676	28	2.64519	2.80888	0	249	Promoter (1-2kb)	29464596	29469806	5211	-	ENSG00000225797	ENST00000457888	1209	UBDP1
6	168916578	168917000	423	YEATS2_peak_694	24	2.63966	2.44176	0	160	Distal Intergenic	168920394	168964315	43922	-	ENSG00000225879	ENST00000669060	47315	ENSG00000225879
13	74724518	74725098	581	YEATS2_peak_346	29	2.74659	2.9599	0	302	Distal Intergenic	74828553	74830080	1528	+	ENSG00000225944	ENST00000418778	-103455	RIOK3P1
10	6624847	6625332	486	YEATS2_peak_177	31	2.88734	3.14243	0	272	Exon (ENST00000448835/ENSG00000225948, exon 4 of 4)	6618716	6625346	6631	+	ENSG00000225948	ENST00000448835	6131	LINC02648
9	120089289	120089896	608	YEATS2_peak_879	55	4.37342	5.55226	0.538766	268	Distal Intergenic	119973094	119974322	1229	+	ENSG00000225960	ENST00000454204	116195	ENSG00000225960
2	6847222	6847666	445	YEATS2_peak_462	34	3.03255	3.44989	0	160	Intron (ENST00000458098/ENSG00000134326, intron 3 of 3)	6828880	6840464	11585	-	ENSG00000225964	ENST00000414795	-6758	NRIR
1	216311118	216311765	648	YEATS2_peak_116	42	3.39264	4.21677	0	346	Intron (ENST00000307340/ENSG00000042781, intron 9 of 71)	216201635	216201826	192	-	ENSG00000226013	ENST00000414228	-109292	MRPS18BP1
1	221133696	221134492	797	YEATS2_peak_144	33	3.23413	3.35502	0	426	Promoter (<=1kb)	221133865	221134221	357	-	ENSG00000226211	ENST00000448432	0	ENSG00000226211
16	77222939	77223498	560	YEATS2_peak_424	31	3.13201	3.13835	0	187	Promoter (2-3kb)	77220406	77221258	853	+	ENSG00000226348	ENST00000411871	2533	VN2R10P
21	33110971	33111393	423	YEATS2_peak_546	55	4.12574	5.55226	0.538766	285	Exon (ENST00000657804/ENSG00000226527, exon 3 of 3)	33111539	33122085	10547	-	ENSG00000226527	ENST00000655501	10692	ENSG00000226527
7	122175840	122176262	423	YEATS2_peak_786	35	3.39154	3.57106	0	305	Intron (ENST00000662395/ENSG00000234418, intron 1 of 5)	122159300	122162243	2944	+	ENSG00000226636	ENST00000420179	16540	ENSG00000226636
7	123107213	123107637	425	YEATS2_peak_787	64	4.6211	6.44176	1.1839	199	Distal Intergenic	123069249	123103589	34341	-	ENSG00000226680	ENST00000420146	-3624	ENSG00000226680
1	246110424	246110962	539	YEATS2_peak_159	31	2.88734	3.14243	0	319	Promoter (1-2kb)	246108637	246113804	5168	+	ENSG00000226876	ENST00000651181	1787	SMYD3-AS1
1	152645185	152645607	423	YEATS2_peak_43	38	3.63038	3.89819	0	262	Promoter (<=1kb)	152644393	152644717	325	-	ENSG00000226947	ENST00000422768	-468	LCEP4
1	99105868	99106651	784	YEATS2_peak_21	31	3.13201	3.13835	0	452	Intron (ENST00000425113/ENSG00000232825, intron 1 of 2)	99008218	99008474	257	+	ENSG00000227034	ENST00000457507	97650	ENSG00000227034
1	110165252	110165745	494	YEATS2_peak_25	38	3.37945	3.89341	0	392	Promoter (2-3kb)	110167081	110168220	1140	-	ENSG00000227091	ENST00000418579	2475	SLC6A17-AS1
7	53187159	53187644	486	YEATS2_peak_751	43	3.34991	4.33257	0	207	Promoter (<=1kb)	53187388	53188938	1551	+	ENSG00000227344	ENST00000421150	0	HAUS6P1
7	53217489	53217912	424	YEATS2_peak_752	29	2.9477	2.9599	0	318	Distal Intergenic	53187388	53188938	1551	+	ENSG00000227344	ENST00000421150	30101	HAUS6P1
7	25519964	25520925	962	YEATS2_peak_713	38	3.3827	3.89819	0	350	Distal Intergenic	25547762	25551062	3301	-	ENSG00000227386	ENST00000412197	30137	ENSG00000227386
1	222268121	222268543	423	YEATS2_peak_148	43	3.34991	4.33257	0	208	Intron (ENST00000652067/ENSG00000236230, intron 3 of 6)	222261833	222262796	964	-	ENSG00000227613	ENST00000418582	-5325	QRSL1P2
1	247218253	247218831	579	YEATS2_peak_161	28	2.87795	2.86318	0	277	Intron (ENST00000428687/ENSG00000232347, intron 1 of 3)	247199399	247210856	11458	-	ENSG00000227671	ENST00000606173	-7397	ZNF731P
7	8111200	8112072	873	YEATS2_peak_699	45	3.74441	4.50677	0.0230347	174	Promoter (1-2kb)	8114025	8116561	2537	+	ENSG00000227719	ENST00000449931	-1953	ENSG00000227719
1	246775920	246776358	439	YEATS2_peak_160	43	3.55101	4.33257	0	208	Promoter (<=1kb)	246776013	246792385	16373	+	ENSG00000227953	ENST00000421003	0	LINC01341
1	234657694	234658116	423	YEATS2_peak_149	41	3.18156	4.153	0	265	Promoter (1-2kb)	234656125	234681122	24998	+	ENSG00000228044	ENST00000449012	1569	ENSG00000228044
1	219088688	219089110	423	YEATS2_peak_136	30	3.0786	3.06593	0	358	Intron (ENST00000691001/ENSG00000228063, intron 2 of 4)	218983023	219173493	190471	-	ENSG00000228063	ENST00000663684	84383	LYPLAL1-DT
7	51021834	51022312	479	YEATS2_peak_748	42	3.3163	4.27884	0	225	Intron (ENST00000582616/ENSG00000228204, intron 2 of 2)	51017463	51022990	5528	+	ENSG00000228204	ENST00000582616	4371	ENSG00000228204
1	117758727	117759522	796	YEATS2_peak_36	46	3.87434	4.69761	0.0793463	647	Distal Intergenic	117778087	117778506	420	-	ENSG00000228217	ENST00000423940	18984	PNRC2P1
1	213663869	213664308	440	YEATS2_peak_66	39	2.73829	3.97592	0	209	Distal Intergenic	213731416	213794587	63172	+	ENSG00000228255	ENST00000456240	-67108	ENSG00000228255
1	213666387	213666986	600	YEATS2_peak_67	31	2.49273	3.10814	0	470	Distal Intergenic	213731416	213794587	63172	+	ENSG00000228255	ENST00000456240	-64430	ENSG00000228255
1	213670077	213670552	476	YEATS2_peak_68	28	2.40241	2.87256	0	165	Distal Intergenic	213731416	213794587	63172	+	ENSG00000228255	ENST00000456240	-60864	ENSG00000228255
1	213718733	213719155	423	YEATS2_peak_69	33	2.51871	3.37762	0	305	Distal Intergenic	213731416	213794587	63172	+	ENSG00000228255	ENST00000456240	-12261	ENSG00000228255
1	213761732	213762396	665	YEATS2_peak_70	53	3.28821	5.3512	0.516405	471	Intron (ENST00000456240/ENSG00000228255, intron 1 of 1)	213731416	213794587	63172	+	ENSG00000228255	ENST00000456240	30316	ENSG00000228255
1	213769391	213770243	853	YEATS2_peak_71a	31	2.70521	3.10776	0	252	Intron (ENST00000456240/ENSG00000228255, intron 1 of 1)	213731416	213794587	63172	+	ENSG00000228255	ENST00000456240	37975	ENSG00000228255
1	213769391	213770243	853	YEATS2_peak_71b	45	3.27612	4.54456	0.0528752	627	Intron (ENST00000456240/ENSG00000228255, intron 1 of 1)	213731416	213794587	63172	+	ENSG00000228255	ENST00000456240	37975	ENSG00000228255
1	213779126	213779718	593	YEATS2_peak_72	25	2.25127	2.54672	0	362	Intron (ENST00000456240/ENSG00000228255, intron 1 of 1)	213731416	213794587	63172	+	ENSG00000228255	ENST00000456240	47710	ENSG00000228255
1	213783144	213783585	442	YEATS2_peak_73	40	2.86969	4.05527	0	210	Intron (ENST00000456240/ENSG00000228255, intron 1 of 1)	213731416	213794587	63172	+	ENSG00000228255	ENST00000456240	51728	ENSG00000228255
1	104407655	104408272	618	YEATS2_peak_23	47	3.87806	4.70307	0.0793463	222	Distal Intergenic	104153306	104153830	525	-	ENSG00000228347	ENST00000432567	-253825	FTLP17
1	219477468	219478166	699	YEATS2_peak_138	45	3.46124	4.50988	0.0230347	279	Distal Intergenic	219435153	219459369	24217	-	ENSG00000228536	ENST00000640010	-18099	LYPLAL1-AS1
2	5235564	5235998	435	YEATS2_peak_459	38	3.37945	3.89341	0	223	Distal Intergenic	5313740	5314134	395	-	ENSG00000228585	ENST00000436316	78136	ENSG00000228585
10	9875094	9875554	461	YEATS2_peak_178	38	3.62689	3.89341	0	242	Promoter (2-3kb)	9758783	9878060	119278	-	ENSG00000228636	ENST00000647601	2506	LINC02663
1	213361039	213361527	489	YEATS2_peak_53	41	2.59285	4.12649	0	325	Distal Intergenic	213428708	213429077	370	-	ENSG00000228646	ENST00000484151	67550	RPL31P13
1	213369562	213369988	427	YEATS2_peak_54	30	2.48341	3.02163	0	206	Distal Intergenic	213428708	213429077	370	-	ENSG00000228646	ENST00000484151	59089	RPL31P13
1	213372142	213372680	539	YEATS2_peak_55	56	3.42119	5.62603	0.58624	281	Distal Intergenic	213428708	213429077	370	-	ENSG00000228646	ENST00000484151	56397	RPL31P13
1	213417497	213418246	750	YEATS2_peak_56	30	2.45485	3.03577	0	582	Distal Intergenic	213428708	213429077	370	-	ENSG00000228646	ENST00000484151	10831	RPL31P13
1	213425640	213426071	432	YEATS2_peak_57	41	2.80117	4.10549	0	215	Downstream (2-3kb)	213428708	213429077	370	-	ENSG00000228646	ENST00000484151	3006	RPL31P13
9	115762794	115763255	462	YEATS2_peak_875	47	3.87806	4.70307	0.0793463	220	Distal Intergenic	115324932	115744330	419399	-	ENSG00000228714	ENST00000646338	-18464	ENSG00000228714
7	95351665	95352344	680	YEATS2_peak_776	24	2.63712	2.43836	0	201	Promoter (1-2kb)	95350164	95351229	1066	+	ENSG00000228751	ENST00000447766	1501	ENSG00000228751
20	51220353	51221016	664	YEATS2_peak_515	50	3.95322	5.08049	0.29981	256	Distal Intergenic	51130788	51131667	880	-	ENSG00000228820	ENST00000421328	-88686	RPSAP1
7	24205824	24206246	423	YEATS2_peak_709	47	3.87806	4.70307	0.0793463	261	Intron (ENST00000439839/ENSG00000228944, intron 1 of 1)	24196662	24255719	59058	-	ENSG00000228944	ENST00000439839	49473	ENSG00000228944
9	105811187	105811686	500	YEATS2_peak_869	38	3.3827	3.89819	0	268	Distal Intergenic	105849710	105850603	894	+	ENSG00000228948	ENST00000435663	-38024	SLC25A6P5
3	187463563	187463985	423	YEATS2_peak_598	27	2.61261	2.73836	0	143	Distal Intergenic	187448845	187449450	606	+	ENSG00000228952	ENST00000440726	14718	LINC02041
3	187512988	187513921	934	YEATS2_peak_599	31	3.13502	3.14243	0	452	Distal Intergenic	187448845	187449450	606	+	ENSG00000228952	ENST00000440726	64143	LINC02041
3	187530112	187530534	423	YEATS2_peak_600	47	3.87806	4.70307	0.0793463	263	Distal Intergenic	187448845	187449450	606	+	ENSG00000228952	ENST00000440726	81267	LINC02041
8	129112501	129112923	423	YEATS2_peak_805	38	3.63038	3.89819	0	207	Intron (ENST00000675388/ENSG00000229140, intron 5 of 8)	128720847	129102389	381543	-	ENSG00000229140	ENST00000676248	-10112	CCDC26
10	11035080	11035502	423	YEATS2_peak_179	24	2.63966	2.44176	0	162	Intron (ENST00000637215/ENSG00000048740, intron 2 of 14)	11030334	11030868	535	-	ENSG00000229206	ENST00000428853	-4212	ENSG00000229206
1	215874833	215875255	423	YEATS2_peak_105	45	3.36183	4.5664	0.0705157	202	Intron (ENST00000307340/ENSG00000042781, intron 43 of 71)	215886582	215901464	14883	+	ENSG00000229242	ENST00000414995	-11327	ENSG00000229242
1	215888761	215889256	496	YEATS2_peak_106	37	3.12771	3.79668	0	245	Promoter (2-3kb)	215886582	215901464	14883	+	ENSG00000229242	ENST00000414995	2179	ENSG00000229242
X	115881021	115881569	549	YEATS2_peak_934	50	3.75212	5.08049	0.29981	270	Intron (ENST00000689706/ENSG00000229335, intron 1 of 1)	115841010	115843050	2041	+	ENSG00000229335	ENST00000415394	40011	DANT1
9	95593153	95593786	634	YEATS2_peak_862	31	2.88734	3.14243	0	380	Distal Intergenic	95599545	95606286	6742	-	ENSG00000229345	ENST00000419620	12500	ENSG00000229345
9	95602954	95603418	465	YEATS2_peak_863	24	2.38752	2.40712	0	145	Promoter (2-3kb)	95599545	95606286	6742	-	ENSG00000229345	ENST00000419620	2868	ENSG00000229345
1	168631567	168631989	423	YEATS2_peak_49	31	2.88734	3.14243	0	194	Distal Intergenic	168578653	168579439	787	-	ENSG00000229757	ENST00000426573	-52128	ENSG00000229757
20	39864331	39864757	427	YEATS2_peak_504	47	3.87806	4.70307	0.0793463	353	Distal Intergenic	39812589	39815097	2509	+	ENSG00000229976	ENST00000665074	51742	ENSG00000229976
1	88497895	88498317	423	YEATS2_peak_14	38	3.3827	3.89819	0	281	Promoter (<=1kb)	88498309	88498676	368	-	ENSG00000230053	ENST00000415219	359	ENSG00000230053
8	7158502	7158924	423	YEATS2_peak_795	38	3.63038	3.89819	0	275	Intron (ENST00000641821/ENSG00000284620, intron 3 of 3)	7170550	7170741	192	+	ENSG00000230106	ENST00000424055	-11626	SNRPCP15
6	29476714	29477139	426	YEATS2_peak_677	38	3.02111	3.80231	0	191	Promoter (<=1kb)	29475025	29476071	1047	-	ENSG00000230164	ENST00000419416	-643	MAS1LP1
9	7440438	7440892	455	YEATS2_peak_818	29	2.51243	2.95763	0	154	Distal Intergenic	7477045	7478320	1276	-	ENSG00000230207	ENST00000413888	37428	RPL4P5
9	7445864	7446286	423	YEATS2_peak_819	29	2.73539	2.99882	0	188	Distal Intergenic	7477045	7478320	1276	-	ENSG00000230207	ENST00000413888	32034	RPL4P5
9	7506890	7507544	655	YEATS2_peak_820	29	2.9477	2.9599	0	482	Distal Intergenic	7477045	7478320	1276	-	ENSG00000230207	ENST00000413888	-28570	RPL4P5
20	39148954	39149396	443	YEATS2_peak_501	38	3.32182	3.80874	0	269	Distal Intergenic	39213777	39224748	10972	-	ENSG00000230324	ENST00000412672	75352	LINC01734
7	34740105	34740667	563	YEATS2_peak_723	40	3.40215	4.00178	0	172	Intron (ENST00000360581/ENSG00000187258, intron 2 of 8)	34750253	34752053	1801	-	ENSG00000230356	ENST00000432906	11386	NCAPD2P1
7	34751288	34751778	491	YEATS2_peak_724	38	3.3827	3.89819	0	235	Promoter (<=1kb)	34750253	34752053	1801	-	ENSG00000230356	ENST00000432906	275	NCAPD2P1
1	213820717	213821143	427	YEATS2_peak_74	33	2.49834	3.3375	0	365	Exon (ENST00000433082/ENSG00000230461, exon 6 of 6)	213832591	213841041	8451	-	ENSG00000230461	ENST00000609394	19898	PROX1-AS1
1	213827108	213827608	501	YEATS2_peak_75	28	2.58071	2.89999	0	268	Intron (ENST00000433082/ENSG00000230461, intron 5 of 5)	213832591	213841041	8451	-	ENSG00000230461	ENST00000609394	13433	PROX1-AS1
1	213861770	213862436	667	YEATS2_peak_76	24	2.03899	2.44027	0	92	Intron (ENST00000433082/ENSG00000230461, intron 4 of 5)	213832593	213841388	8796	-	ENSG00000230461	ENST00000608399	-20382	PROX1-AS1
1	213874993	213876062	1070	YEATS2_peak_77	41	3.05904	4.1579	0	772	Intron (ENST00000433082/ENSG00000230461, intron 4 of 5)	213832541	213894748	62208	-	ENSG00000230461	ENST00000608035	18686	PROX1-AS1
1	213876226	213876910	685	YEATS2_peak_78	56	3.6004	5.67421	0.623688	327	Exon (ENST00000598105/ENSG00000230461, exon 5 of 6)	213832541	213894748	62208	-	ENSG00000230461	ENST00000608035	17838	PROX1-AS1
1	213884033	213884460	428	YEATS2_peak_79	45	3.07752	4.55048	0.0575408	261	Intron (ENST00000433082/ENSG00000230461, intron 4 of 5)	213832541	213894748	62208	-	ENSG00000230461	ENST00000608035	10288	PROX1-AS1
1	213898225	213898720	496	YEATS2_peak_80	34	2.73719	3.48131	0	346	Promoter (2-3kb)	213894663	213895970	1308	-	ENSG00000230461	ENST00000613050	-2255	PROX1-AS1
1	213933989	213934822	834	YEATS2_peak_82	35	2.61326	3.5627	0	286	Promoter (2-3kb)	213832541	213937423	104883	-	ENSG00000230461	ENST00000600591	2601	PROX1-AS1
1	213951014	213951615	602	YEATS2_peak_83	39	2.71795	3.93381	0	252	Intron (ENST00000433082/ENSG00000230461, intron 2 of 5)	213832541	213955239	122699	-	ENSG00000230461	ENST00000593620	3624	PROX1-AS1
7	55269904	55270413	510	YEATS2_peak_756	29	2.9477	2.9599	0	201	Distal Intergenic	55259809	55260256	448	-	ENSG00000230564	ENST00000452941	-9648	CALM1P2
7	85392448	85392904	457	YEATS2_peak_765	55	4.12574	5.55226	0.538766	237	Distal Intergenic	85381118	85381375	258	-	ENSG00000230614	ENST00000429273	-11073	DYNLL1P7
1	217982479	217983167	689	YEATS2_peak_130	29	2.75753	2.97616	0	218	Distal Intergenic	218031835	218033660	1826	+	ENSG00000230714	ENST00000420347	-48668	ENSG00000230714
1	218008246	218008768	523	YEATS2_peak_131	64	4.6211	6.44176	1.1839	258	Distal Intergenic	218031835	218033660	1826	+	ENSG00000230714	ENST00000420347	-23067	ENSG00000230714
9	107101799	107102221	423	YEATS2_peak_871	55	4.37342	5.55226	0.538766	216	Promoter (<=1kb)	107102044	107102872	829	-	ENSG00000230782	ENST00000418656	651	ENSG00000230782
20	56304747	56305225	479	YEATS2_peak_529	23	2.54549	2.34354	0	189	Distal Intergenic	56295967	56299160	3194	-	ENSG00000230843	ENST00000431983	-5587	ENSG00000230843
7	80048693	80049310	618	YEATS2_peak_762	32	3.13707	3.22147	0	221	Intron (ENST00000649225/ENSG00000127955, intron 3 of 12)	80096600	80097215	616	-	ENSG00000230853	ENST00000414541	47905	RPL10P11
10	80811667	80812178	512	YEATS2_peak_189	31	2.88734	3.14243	0	178	Distal Intergenic	80776165	80778088	1924	-	ENSG00000231060	ENST00000435808	-33579	FARSBP1
9	76246726	76247148	423	YEATS2_peak_852	30	3.00193	3.03497	0	307	Intron (ENST00000545128/ENSG00000099139, intron 24 of 36)	76286494	76288081	1588	-	ENSG00000231137	ENST00000449536	40933	RBM22P5
7	76819905	76820378	474	YEATS2_peak_757	24	2.63966	2.44176	0	211	Intron (ENST00000648393/ENSG00000285666, intron 6 of 7)	76902480	76919186	16707	+	ENSG00000231183	ENST00000472463	-82102	ENSG00000231183
7	86763779	86764201	423	YEATS2_peak_767	29	2.74659	2.9599	0	170	Intron (ENST00000361669/ENSG00000198822, intron 1 of 5)	86775081	86776022	942	-	ENSG00000231255	ENST00000423979	11821	ENSG00000231255
2	113413717	113414139	423	YEATS2_peak_479	31	3.13502	3.14243	0	168	Intron (ENST00000690999/ENSG00000234997, intron 2 of 3)	113406396	113406872	477	+	ENSG00000231292	ENST00000453673	7321	IGKV1OR2-108
1	245706125	245706791	667	YEATS2_peak_156	38	3.3827	3.89819	0	618	3' UTR	245673732	245676478	2747	-	ENSG00000231612	ENST00000414565	-29647	ENSG00000231612
7	50192386	50192812	427	YEATS2_peak_747	64	4.6211	6.44176	1.1839	204	Distal Intergenic	50202239	50204318	2080	-	ENSG00000231681	ENST00000457592	11506	ENSG00000231681
1	217919888	217920585	698	YEATS2_peak_128	28	2.83887	2.80888	0	517	Exon (ENST00000431637/ENSG00000231814, exon 4 of 4)	217892901	217920034	27134	+	ENSG00000231814	ENST00000659987	26987	LINC00210
1	217922197	217922837	641	YEATS2_peak_129	26	2.79284	2.67893	0	390	Distal Intergenic	217892901	217920034	27134	+	ENSG00000231814	ENST00000659987	29296	LINC00210
3	40787448	40787870	423	YEATS2_peak_559	38	3.3827	3.89819	0	206	Intron (ENST00000665970/ENSG00000231873, intron 2 of 3)	40766207	40862626	96420	+	ENSG00000231873	ENST00000412811	21241	ENSG00000231873
9	7963220	7963659	440	YEATS2_peak_828	44	3.52044	4.41647	0	209	Promoter (1-2kb)	7914514	7961224	46711	-	ENSG00000231902	ENST00000668681	-1996	ENSG00000231902
9	7967063	7967675	613	YEATS2_peak_829	29	2.66326	2.95763	0	354	Distal Intergenic	7914514	7961224	46711	-	ENSG00000231902	ENST00000668681	-5839	ENSG00000231902
9	8007833	8008287	455	YEATS2_peak_830	27	2.34505	2.76631	0	226	Distal Intergenic	7914514	7961224	46711	-	ENSG00000231902	ENST00000668681	-46609	ENSG00000231902
9	8189962	8190544	583	YEATS2_peak_831	47	3.56518	4.78048	0.134133	286	Distal Intergenic	7914514	7961224	46711	-	ENSG00000231902	ENST00000668681	-228738	ENSG00000231902
9	8207650	8208115	466	YEATS2_peak_832	41	3.22623	4.13436	0	216	Distal Intergenic	7914514	7961224	46711	-	ENSG00000231902	ENST00000668681	-246426	ENSG00000231902
20	52686979	52687456	478	YEATS2_peak_520	43	3.55101	4.33257	0	220	Promoter (1-2kb)	52685122	52690929	5808	+	ENSG00000232294	ENST00000422666	1857	ENSG00000232294
1	221503739	221504395	657	YEATS2_peak_146	35	3.01103	3.50612	0	389	Distal Intergenic	221508559	221510979	2421	+	ENSG00000232436	ENST00000440104	-4164	ENSG00000232436
1	111815028	111815473	446	YEATS2_peak_29	31	2.88734	3.14243	0	206	Intron (ENST00000369697/ENSG00000171385, intron 1 of 5)	111853762	111856905	3144	-	ENSG00000232558	ENST00000439736	41432	KCND3-IT1
1	222107913	222108343	431	YEATS2_peak_147	32	2.96758	3.28726	0	388	Intron (ENST00000652067/ENSG00000236230, intron 6 of 6)	222010825	222064773	53949	-	ENSG00000232679	ENST00000668844	-43140	LINC01705
1	215234733	215235186	454	YEATS2_peak_96	58	3.18324	5.85335	0.761714	208	3' UTR	215376484	215377374	891	+	ENSG00000232809	ENST00000416715	-141298	VDAC1P10
1	215245662	215246135	474	YEATS2_peak_97	39	3.32949	3.99679	0	346	Distal Intergenic	215376484	215377374	891	+	ENSG00000232809	ENST00000416715	-130349	VDAC1P10
1	215248402	215248824	423	YEATS2_peak_98	24	2.59245	2.46455	0	169	Distal Intergenic	215376484	215377374	891	+	ENSG00000232809	ENST00000416715	-127660	VDAC1P10
1	215374783	215375205	423	YEATS2_peak_99	35	2.84179	3.58146	0	190	Promoter (1-2kb)	215376484	215377374	891	+	ENSG00000232809	ENST00000416715	-1279	VDAC1P10
1	215376150	215376572	423	YEATS2_peak_100	39	3.19909	3.91071	0	51	Promoter (<=1kb)	215376484	215377374	891	+	ENSG00000232809	ENST00000416715	0	VDAC1P10
1	215379348	215379940	593	YEATS2_peak_101	36	2.94618	3.67989	0	254	Promoter (2-3kb)	215376484	215377374	891	+	ENSG00000232809	ENST00000416715	2864	VDAC1P10
1	97129131	97129554	424	YEATS2_peak_20	31	3.13502	3.14243	0	360	Intron (ENST00000422980/ENSG00000232878, intron 1 of 4)	97095923	97322955	227033	+	ENSG00000232878	ENST00000422980	33208	DPYD-AS1
1	220318035	220318545	511	YEATS2_peak_141	25	2.495	2.56538	0	157	Promoter (<=1kb)	220316667	220317599	933	-	ENSG00000232883	ENST00000448115	-436	ENSG00000232883
9	79554248	79554819	572	YEATS2_peak_854	31	3.13502	3.14243	0	264	Intron (ENST00000670754/ENSG00000233086, intron 1 of 2)	79517873	79567759	49887	-	ENSG00000233086	ENST00000671232	12940	LNCARSR
10	3422413	3422835	423	YEATS2_peak_173	34	3.33739	3.49681	0	236	Distal Intergenic	3432519	3435745	3227	-	ENSG00000233321	ENST00000685074	12910	LINC02669
1	146083797	146084232	436	YEATS2_peak_42	55	4.37342	5.55226	0.538766	334	Exon (ENST00000583866/ENSG00000271425, exon 68 of 90)	146057694	146061706	4013	+	ENSG00000233396	ENST00000457465	26103	LINC01719
7	88410028	88410450	423	YEATS2_peak_768	29	2.78783	2.99599	0	190	Distal Intergenic	88420167	88744945	324779	+	ENSG00000233420	ENST00000663862	-9717	ENSG00000233420
7	81555122	81555611	490	YEATS2_peak_763	38	3.3827	3.89819	0	218	Intron (ENST00000636281/ENSG00000233491, intron 5 of 7)	81528403	81570382	41980	-	ENSG00000233491	ENST00000412900	14771	ENSG00000233491
1	216008018	216008550	533	YEATS2_peak_107	33	2.77417	3.39634	0	231	Intron (ENST00000307340/ENSG00000042781, intron 32 of 71)	216072465	216086917	14453	+	ENSG00000233620	ENST00000446411	-63915	USH2A-AS2
1	216010078	216010525	448	YEATS2_peak_108	56	3.30583	5.62603	0.58624	234	Intron (ENST00000307340/ENSG00000042781, intron 32 of 71)	216072465	216086917	14453	+	ENSG00000233620	ENST00000446411	-61940	USH2A-AS2
1	216021788	216022500	713	YEATS2_peak_109	41	3.11574	4.14638	0	325	Intron (ENST00000307340/ENSG00000042781, intron 32 of 71)	216072465	216086917	14453	+	ENSG00000233620	ENST00000446411	-49965	USH2A-AS2
10	80742334	80742756	423	YEATS2_peak_188	29	2.9477	2.9599	0	228	Distal Intergenic	80749632	80751231	1600	-	ENSG00000233703	ENST00000456245	8475	ENSG00000233703
7	25339530	25339952	423	YEATS2_peak_711	38	3.63038	3.89819	0	160	Distal Intergenic	25321302	25326865	5564	-	ENSG00000233824	ENST00000414127	-12665	ENSG00000233824
7	9541004	9541426	423	YEATS2_peak_702	24	2.63966	2.44176	0	183	Distal Intergenic	9614978	9615985	1008	+	ENSG00000233876	ENST00000434621	-73552	GAPDHP68
2	6157112	6157534	423	YEATS2_peak_460	38	3.3827	3.89819	0	178	Distal Intergenic	6302314	6314880	12567	-	ENSG00000234275	ENST00000660708	157346	ENSG00000234275
9	39001049	39001471	423	YEATS2_peak_846	48	3.52261	4.83605	0.163351	279	Distal Intergenic	39016969	39039594	22626	+	ENSG00000234680	ENST00000422626	-15498	VN2R3P
1	221305683	221306288	606	YEATS2_peak_145	47	3.4174	4.79185	0.134263	359	Distal Intergenic	221332161	221335958	3798	-	ENSG00000234754	ENST00000434398	29670	LINC02817
19	12452293	12452715	423	YEATS2_peak_445	23	2.54549	2.34354	0	218	Promoter (1-2kb)	12450935	12460705	9771	+	ENSG00000234848	ENST00000420038	1358	ENSG00000234848
20	52281256	52281694	439	YEATS2_peak_517	30	3.04567	3.0954	0	235	Intron (ENST00000656056/ENSG00000234948, intron 2 of 3)	52234807	52452563	217757	+	ENSG00000234948	ENST00000665325	46449	LINC01524
20	52374309	52374798	490	YEATS2_peak_518	23	2.54869	2.31998	0	242	Intron (ENST00000656056/ENSG00000234948, intron 3 of 3)	52340624	52576015	235392	+	ENSG00000234948	ENST00000669578	33685	LINC01524
20	52590697	52591128	432	YEATS2_peak_519	34	3.06084	3.42483	0	419	Intron (ENST00000656501/ENSG00000234948, intron 4 of 4)	52619302	52650459	31158	+	ENSG00000234948	ENST00000665561	-28174	LINC01524
6	28770170	28770592	423	YEATS2_peak_674	27	2.57525	2.70435	0	188	Distal Intergenic	28783633	28784004	372	-	ENSG00000235559	ENST00000440030	13412	NOP56P1
6	28771504	28772262	759	YEATS2_peak_675	41	3.41991	4.13436	0	238	Distal Intergenic	28783633	28784004	372	-	ENSG00000235559	ENST00000440030	11742	NOP56P1
Y	56847896	56848588	693	YEATS2_peak_936	38	3.3827	3.89819	0	495	Distal Intergenic	56855244	56855488	245	+	ENSG00000235857	ENST00000431853	-6656	CTBP2P1
2	8575201	8575623	423	YEATS2_peak_464	34	3.28495	3.42483	0	235	Promoter (<=1kb)	8518779	8575425	56647	-	ENSG00000236008	ENST00000685270	0	LINC01814
1	158454965	158455387	423	YEATS2_peak_47	31	3.13502	3.14243	0	266	Promoter (<=1kb)	158454198	158455273	1076	+	ENSG00000236257	ENST00000397776	767	EI24P2
1	216145646	216146617	972	YEATS2_peak_112	28	2.38298	2.83663	0	230	Intron (ENST00000307340/ENSG00000042781, intron 21 of 71)	216194051	216204366	10316	+	ENSG00000236292	ENST00000420867	-47434	USH2A-AS1
1	216153049	216153562	514	YEATS2_peak_114	41	2.92402	4.1579	0	244	Intron (ENST00000307340/ENSG00000042781, intron 21 of 71)	216194051	216204366	10316	+	ENSG00000236292	ENST00000420867	-40489	USH2A-AS1
1	216167097	216167752	656	YEATS2_peak_115	42	3.18039	4.25761	0	323	Intron (ENST00000307340/ENSG00000042781, intron 21 of 71)	216194051	216204366	10316	+	ENSG00000236292	ENST00000420867	-26299	USH2A-AS1
1	216149381	216150147	767	YEATS2_peak_113	35	2.96247	3.53015	0	317	Intron (ENST00000307340/ENSG00000042781, intron 21 of 71)	216194051	216204366	10316	+	ENSG00000236292	ENST00000420867	-43904	USH2A-AS1
20	53965910	53966332	423	YEATS2_peak_523	31	3.09069	3.15754	0	156	Intron (ENST00000448484/ENSG00000064787, intron 6 of 8)	53940160	53942508	2349	+	ENSG00000236352	ENST00000450473	25750	ENSG00000236352
3	188000324	188000746	423	YEATS2_peak_602	28	2.83887	2.80888	0	222	Promoter (2-3kb)	188001700	188003406	1707	-	ENSG00000236412	ENST00000444379	2660	ENSG00000236412
3	188001680	188002119	440	YEATS2_peak_603	31	3.13502	3.14243	0	280	Promoter (1-2kb)	188001700	188003406	1707	-	ENSG00000236412	ENST00000444379	1287	ENSG00000236412
7	10680729	10681151	423	YEATS2_peak_703	24	2.63966	2.44176	0	169	Intron (ENST00000634803/ENSG00000283117, intron 1 of 2)	10702676	10707406	4731	+	ENSG00000236414	ENST00000422697	-21525	ENSG00000236414
3	198140642	198141123	482	YEATS2_peak_612	54	4.29471	5.43671	0.538766	244	Distal Intergenic	198153287	198170059	16773	+	ENSG00000236438	ENST00000437428	-12164	FAM157A
1	247642962	247643384	423	YEATS2_peak_163	64	4.6211	6.44176	1.1839	257	Promoter (2-3kb)	247565639	247640854	75216	-	ENSG00000236817	ENST00000435333	-2108	ENSG00000236817
7	94165852	94166461	610	YEATS2_peak_775	55	4.12574	5.55226	0.538766	289	Distal Intergenic	94071759	94077157	5399	-	ENSG00000236938	ENST00000411946	-88695	ENSG00000236938
12	68064027	68064734	708	YEATS2_peak_327	31	3.13502	3.14243	0	421	Intron (ENST00000536914/ENSG00000255733, intron 5 of 5)	68035767	68036853	1087	+	ENSG00000236946	ENST00000420836	28260	HNRNPA1P70
10	55688482	55688904	423	YEATS2_peak_187	24	2.63966	2.44176	0	291	Distal Intergenic	55667341	55668350	1010	-	ENSG00000236993	ENST00000450301	-20132	GAPDHP21
9	6143544	6144127	584	YEATS2_peak_811	58	3.18324	5.85335	0.761714	313	Distal Intergenic	6195934	6197248	1315	+	ENSG00000237274	ENST00000416942	-51807	GTF3AP1
9	6149358	6149823	466	YEATS2_peak_812	48	2.8639	4.87297	0.177014	216	Distal Intergenic	6195934	6197248	1315	+	ENSG00000237274	ENST00000416942	-46111	GTF3AP1
2	178754464	178754956	493	YEATS2_peak_482	24	2.63966	2.44176	0	229	Intron (ENST00000659121/ENSG00000237298, intron 6 of 12)	178758754	178774319	15566	+	ENSG00000237298	ENST00000610005	-3798	TTN-AS1
9	99698296	99698725	430	YEATS2_peak_866	43	3.34991	4.33257	0	196	Intron (ENST00000652827/ENSG00000237461, intron 2 of 5)	99585786	99819889	234104	-	ENSG00000237461	ENST00000427039	121164	ENSG00000237461
1	111898581	111899012	432	YEATS2_peak_30	46	3.56512	4.67445	0.0793463	211	Intron (ENST00000369697/ENSG00000171385, intron 1 of 5)	111909336	111910161	826	+	ENSG00000237556	ENST00000441125	-10324	KCND3-AS1
2	830368	830889	522	YEATS2_peak_450	27	2.83672	2.73836	0	261	Intron (ENST00000621134/ENSG00000237667, intron 2 of 3)	780351	868191	87841	-	ENSG00000237667	ENST00000415700	37302	LINC01115
7	142308192	142308729	538	YEATS2_peak_791	55	4.12178	5.5461	0.538766	263	Promoter (<=1kb)	142308542	142309048	507	+	ENSG00000237702	ENST00000390387	0	TRBV3-1
15	28354916	28355338	423	YEATS2_peak_388	38	3.63038	3.89819	0	232	Promoter (2-3kb)	28347851	28358084	10234	-	ENSG00000237850	ENST00000568624	2746	GOLGA6L24P
1	60975164	60975633	470	YEATS2_peak_11	24	2.63966	2.44176	0	243	Intron (ENST00000371191/ENSG00000162599, intron 1 of 10)	60940239	60970776	30538	-	ENSG00000237928	ENST00000438559	-4388	NFIA-AS2
1	95407752	95408241	490	YEATS2_peak_19	31	2.88734	3.14243	0	171	Distal Intergenic	95356229	95381000	24772	-	ENSG00000237954	ENST00000426881	-26752	ENSG00000237954
2	54660664	54661115	452	YEATS2_peak_471	31	3.13502	3.14243	0	238	Promoter (1-2kb)	54661011	54662792	1782	-	ENSG00000238018	ENST00000456363	1677	ENSG00000238018
3	193919809	193920709	901	YEATS2_peak_609	38	3.3827	3.89819	0	688	Distal Intergenic	193980614	194006098	25485	+	ENSG00000238043	ENST00000426616	-59905	ENSG00000238043
1	188839724	188840216	493	YEATS2_peak_51	47	3.87806	4.70307	0.0793463	187	Distal Intergenic	188869477	188887434	17958	-	ENSG00000238054	ENST00000414765	47218	ENSG00000238054
17	46548684	46549195	512	YEATS2_peak_435	50	3.71448	5.02035	0.270164	232	Promoter (1-2kb)	46547225	46555643	8419	+	ENSG00000238083	ENST00000572638	1459	LRRC37A2
7	29875705	29876211	507	YEATS2_peak_719	49	3.95729	4.93918	0.207695	210	Exon (ENST00000409123/ENSG00000122574, exon 3 of 8)	29912528	29912632	105	+	ENSG00000238906	ENST00000459368	-36317	ENSG00000238906
7	89733994	89734426	433	YEATS2_peak_771	38	3.63038	3.89819	0	190	Distal Intergenic	89754620	89754726	107	-	ENSG00000239075	ENST00000459566	20300	RNU6-274P
16	55210963	55211385	423	YEATS2_peak_415	38	3.63038	3.89819	0	265	Distal Intergenic	55291379	55291675	297	-	ENSG00000239555	ENST00000470547	80290	RN7SL841P
16	55279314	55279736	423	YEATS2_peak_416	41	3.50907	4.16001	0	197	Intron (ENST00000558730/ENSG00000259283, intron 2 of 3)	55291379	55291675	297	-	ENSG00000239555	ENST00000470547	11939	RN7SL841P
3	182134803	182135225	423	YEATS2_peak_597	24	2.63966	2.44176	0	204	Intron (ENST00000462382/ENSG00000240478, intron 1 of 1)	182121884	182142137	20254	+	ENSG00000240478	ENST00000462382	12919	ENSG00000240478
7	38572621	38573043	423	YEATS2_peak_732	31	3.13502	3.14243	0	359	Intron (ENST00000356264/ENSG00000078053, intron 1 of 20)	38531042	38531338	297	-	ENSG00000241756	ENST00000468131	-41283	RN7SL83P
3	148416565	148417048	484	YEATS2_peak_586	38	3.63038	3.89819	0	225	Intron (ENST00000648979/ENSG00000285557, intron 4 of 5)	148312147	148399956	87810	+	ENSG00000242440	ENST00000481334	104418	LINC02046
3	101213915	101214365	451	YEATS2_peak_570	40	3.45478	4.07974	0	353	Distal Intergenic	101163094	101163986	893	+	ENSG00000242573	ENST00000480448	50821	ACTR3P3
3	112811776	112812199	424	YEATS2_peak_578	31	3.13502	3.14243	0	210	Intron (ENST00000496067/ENSG00000242770, intron 2 of 2)	112802596	112803604	1009	+	ENSG00000242770	ENST00000519700	9180	CD200R1L-AS1
11	93024206	93024628	423	YEATS2_peak_250	38	3.63038	3.89819	0	248	Distal Intergenic	93052395	93052827	433	-	ENSG00000242807	ENST00000463604	28199	RPL26P31
3	181382819	181383362	544	YEATS2_peak_596	24	2.63966	2.44176	0	201	Intron (ENST00000660576/ENSG00000242808, intron 3 of 6)	181359485	181699637	340153	+	ENSG00000242808	ENST00000630150	23334	SOX2-OT
7	21146938	21147469	532	YEATS2_peak_708	55	4.12574	5.55226	0.538766	288	Distal Intergenic	21215537	21215830	294	-	ENSG00000243633	ENST00000467147	68361	RN7SL542P
3	107272964	107273386	423	YEATS2_peak_575	47	3.83672	4.76019	0.118056	228	Intron (ENST00000663366/ENSG00000243701, intron 4 of 4)	107283193	107294990	11798	+	ENSG00000243701	ENST00000666345	-9807	DUBR
6	52788862	52789284	423	YEATS2_peak_681	25	2.70902	2.56538	0	165	Downstream (2-3kb)	52791664	52799297	7634	-	ENSG00000243955	ENST00000493331	10013	GSTA1
11	95298327	95298766	440	YEATS2_peak_252	29	2.9477	2.9599	0	420	Distal Intergenic	95232571	95234104	1534	+	ENSG00000245552	ENST00000543573	65756	ENSG00000245552
5	169063275	169063701	427	YEATS2_peak_644	31	3.13201	3.13835	0	218	Intron (ENST00000519560/ENSG00000184347, intron 4 of 35)	169030438	169037998	7561	+	ENSG00000248222	ENST00000508470	32837	SLIT3-AS1
7	277422	278000	579	YEATS2_peak_696	28	2.87795	2.86318	0	275	Distal Intergenic	290170	291488	1319	+	ENSG00000248767	ENST00000506382	-12170	FOXL3
4	49288737	49289679	943	YEATS2_peak_616	41	2.3926	4.17504	0	234	Distal Intergenic	49246601	49246915	315	+	ENSG00000248946	ENST00000510932	42136	MTND3P22
4	49322748	49323429	682	YEATS2_peak_617a	24	2.38485	2.45629	0	183	Distal Intergenic	49246601	49246915	315	+	ENSG00000248946	ENST00000510932	76147	MTND3P22
4	49322748	49323429	682	YEATS2_peak_617b	34	3.28495	3.42483	0	483	Distal Intergenic	49246601	49246915	315	+	ENSG00000248946	ENST00000510932	76147	MTND3P22
4	49219471	49220237	767	YEATS2_peak_614	31	3.13502	3.14243	0	168	Distal Intergenic	49212251	49212624	374	-	ENSG00000249079	ENST00000508739	-6847	ENSG00000249079
5	40059461	40059935	475	YEATS2_peak_629	34	3.03255	3.44989	0	243	Distal Intergenic	40066651	40067200	550	+	ENSG00000249668	ENST00000507275	-6716	KRT18P56
5	67703767	67704189	423	YEATS2_peak_630	38	3.3827	3.89819	0	326	Intron (ENST00000503106/ENSG00000249364, intron 3 of 3)	67692812	67693200	389	-	ENSG00000249721	ENST00000514578	-10567	ENSG00000249721
5	136524005	136524591	587	YEATS2_peak_635	31	2.88734	3.14243	0	138	Distal Intergenic	136466860	136504801	37942	+	ENSG00000249803	ENST00000659712	57145	ENSG00000249803
5	39987480	39988239	760	YEATS2_peak_628	41	3.22623	4.13436	0	176	Intron (ENST00000638070/ENSG00000250048, intron 2 of 2)	40010912	40053324	42413	+	ENSG00000250048	ENST00000507027	-22673	LINC00603
5	135557737	135558389	653	YEATS2_peak_634	24	2.63966	2.44176	0	429	Promoter (1-2kb)	135559577	135634874	75298	+	ENSG00000250167	ENST00000509372	-1188	ENSG00000250167
11	95421299	95421722	424	YEATS2_peak_253	47	3.87806	4.70307	0.0793463	331	Distal Intergenic	95482406	95497553	15148	+	ENSG00000250390	ENST00000511947	-60684	ENSG00000250390
5	39654678	39655112	435	YEATS2_peak_627	24	2.38752	2.40712	0	158	Distal Intergenic	39718984	39721513	2530	-	ENSG00000250492	ENST00000504674	66401	INTS6P1
5	38793376	38793910	535	YEATS2_peak_626	24	2.63009	2.45836	0	281	Intron (ENST00000662290/ENSG00000249740, intron 2 of 4)	38783580	38792754	9175	+	ENSG00000250629	ENST00000514586	9796	ENSG00000250629
4	49511949	49512427	479	YEATS2_peak_618	33	2.61369	3.3375	0	193	Distal Intergenic	49507764	49508806	1043	-	ENSG00000250769	ENST00000514077	-3143	ENSG00000250769
11	134785099	134785840	742	YEATS2_peak_282	24	2.63966	2.44176	0	159	Distal Intergenic	134735596	134763810	28215	+	ENSG00000251226	ENST00000513405	49503	LINC02714
11	7417884	7418438	555	YEATS2_peak_209	31	2.88734	3.14243	0	265	3' UTR	7427587	7435630	8044	-	ENSG00000251364	ENST00000530846	17192	ENSG00000251364
5	94537325	94537747	423	YEATS2_peak_632	47	3.87806	4.70307	0.0793463	253	Intron (ENST00000682413/ENSG00000185261, intron 2 of 20)	94567461	94568909	1449	+	ENSG00000251544	ENST00000502851	-29714	MTND5P12
11	43286126	43286585	460	YEATS2_peak_232	41	3.50907	4.16001	0	264	Distal Intergenic	43261500	43269396	7897	-	ENSG00000251557	ENST00000511537	-16730	HNRNPKP3
7	34901712	34902323	612	YEATS2_peak_726	29	2.74659	2.9599	0	336	Distal Intergenic	34892417	34892549	133	+	ENSG00000251802	ENST00000515993	9295	ENSG00000251802
3	177556760	177557209	450	YEATS2_peak_591	57	4.18141	5.75843	0.684584	216	Intron (ENST00000442937/ENSG00000228221, intron 2 of 3)	177503303	177503552	250	-	ENSG00000252028	ENST00000516219	-53208	RN7SKP52
1	219783921	219784524	604	YEATS2_peak_140	43	3.34991	4.33257	0	231	Intron (ENST00000484239/ENSG00000196660, intron 8 of 8)	219761789	219761875	87	+	ENSG00000252086	ENST00000516277	22132	RNA5SP76
1	237141736	237142358	623	YEATS2_peak_153	33	2.77417	3.39634	0	302	Intron (ENST00000366574/ENSG00000198626, intron 1 of 104)	237120807	237121109	303	+	ENSG00000252396	ENST00000516587	20929	RN7SKP195
11	122009829	122010297	469	YEATS2_peak_259	38	3.3827	3.89819	0	226	Intron (ENST00000651822/ENSG00000286023, intron 1 of 2)	122004355	122004451	97	+	ENSG00000252556	ENST00000516747	5474	RNU6-256P
11	15378068	15378490	423	YEATS2_peak_211	31	2.88734	3.14243	0	205	Distal Intergenic	15481808	15481893	86	-	ENSG00000253072	ENST00000517263	103403	ENSG00000253072
5	172724771	172725202	432	YEATS2_peak_648	23	2.55562	2.3573	0	193	Distal Intergenic	172690454	172697720	7267	-	ENSG00000253445	ENST00000519976	-27051	ENSG00000253445
8	131310099	131310542	444	YEATS2_peak_806	38	3.63038	3.89819	0	250	Promoter (<=1kb)	131310472	131317506	7035	+	ENSG00000253507	ENST00000519005	0	ENSG00000253507
7	142505879	142506401	523	YEATS2_peak_792	24	2.63966	2.44176	0	289	Promoter (<=1kb)	142507382	142507810	429	+	ENSG00000253534	ENST00000390376	-981	TRBV6-8
3	191457362	191457975	614	YEATS2_peak_606	31	2.88734	3.14243	0	383	Intron (ENST00000657540/ENSG00000223812, intron 1 of 5)	191461163	191461456	294	+	ENSG00000253548	ENST00000518817	-3188	PYDC2
5	141374084	141374606	523	YEATS2_peak_637	37	3.25345	3.78077	0	188	Promoter (<=1kb)	141373993	141379642	5650	+	ENSG00000253731	ENST00000610583	91	PCDHGA6
8	95421766	95422237	472	YEATS2_peak_802	24	2.63966	2.44176	0	431	Intron (ENST00000517655/ENSG00000253773, intron 2 of 2)	95432637	95810136	377500	+	ENSG00000253773	ENST00000517437	-10400	CFAP418-AS1
5	168194920	168195492	573	YEATS2_peak_642	46	3.77915	4.67445	0.0793463	271	3' UTR	168085329	168187719	102391	-	ENSG00000253925	ENST00000517408	-7201	ENSG00000253925
5	173590939	173591379	441	YEATS2_peak_649	55	4.12574	5.55226	0.538766	209	Distal Intergenic	173579686	173580872	1187	+	ENSG00000253955	ENST00000659572	11253	ENSG00000253955
5	158521389	158521852	464	YEATS2_peak_640	83	5.61182	8.32879	2.75489	228	Intron (ENST00000652854/ENSG00000254135, intron 2 of 2)	158485300	158534438	49139	+	ENSG00000254135	ENST00000519609	36089	ENSG00000254135
5	173836489	173837054	566	YEATS2_peak_650	30	3.0786	3.06593	0	170	Distal Intergenic	173790809	173809039	18231	-	ENSG00000254211	ENST00000518675	-27450	LINC01485
11	134314159	134314581	423	YEATS2_peak_279	43	3.55101	4.33257	0	194	Promoter (2-3kb)	134316782	134317088	307	-	ENSG00000254442	ENST00000525536	2507	ENSG00000254442
11	30561498	30562276	779	YEATS2_peak_216	38	3.3827	3.89819	0	458	Intron (ENST00000448418/ENSG00000066382, intron 2 of 6)	30584118	30627325	43208	+	ENSG00000254489	ENST00000692592	-21842	MPPED2-AS1
11	45712350	45712832	483	YEATS2_peak_238	24	2.63966	2.44176	0	150	Distal Intergenic	45722279	45724551	2273	+	ENSG00000254519	ENST00000652868	-9447	ENSG00000254519
11	30163144	30163577	434	YEATS2_peak_214	38	3.63038	3.89819	0	232	Promoter (2-3kb)	30044053	30161019	116967	-	ENSG00000254532	ENST00000669123	-2125	ARL14EP-DT
11	127547376	127547798	423	YEATS2_peak_261	38	3.3827	3.89819	0	276	Distal Intergenic	127657568	127657877	310	+	ENSG00000254591	ENST00000529936	-109770	ENSG00000254591
11	70023976	70024775	800	YEATS2_peak_242	30	2.79713	3.03497	0	208	Promoter (2-3kb)	70014858	70021059	6202	-	ENSG00000254605	ENST00000528507	-2917	ENSG00000254605
11	126736479	126737402	924	YEATS2_peak_260	38	3.63038	3.89819	0	200	Intron (ENST00000525144/ENSG00000149571, intron 1 of 16)	126656086	126682104	26019	+	ENSG00000254607	ENST00000534620	80393	ENSG00000254607
11	6754910	6755446	537	YEATS2_peak_208	31	3.13502	3.14243	0	312	Distal Intergenic	6748131	6750324	2194	+	ENSG00000254781	ENST00000533934	6779	GVINP2
11	42596750	42597252	503	YEATS2_peak_229	23	2.54549	2.34354	0	224	Distal Intergenic	42939775	42939998	224	+	ENSG00000254914	ENST00000534066	-342523	ENSG00000254914
11	42966936	42967404	469	YEATS2_peak_230	29	3.02698	2.99599	0	352	Distal Intergenic	42939775	42939998	224	+	ENSG00000254914	ENST00000534066	27161	ENSG00000254914
11	97273843	97274288	446	YEATS2_peak_254	46	3.87434	4.69761	0.0793463	230	Distal Intergenic	97222644	97259987	37344	-	ENSG00000255039	ENST00000529088	-13856	LINC02553
11	45478536	45479007	472	YEATS2_peak_236	32	3.18486	3.28726	0	167	Intron (ENST00000528445/ENSG00000255041, intron 2 of 2)	45387215	45513802	126588	-	ENSG00000255041	ENST00000528445	34795	ENSG00000255041
11	133687653	133688170	518	YEATS2_peak_277	47	3.87806	4.70307	0.0793463	226	Distal Intergenic	133783671	133810376	26706	-	ENSG00000255258	ENST00000526254	122206	LINC02743
11	134880747	134881188	442	YEATS2_peak_283	46	3.65824	4.62985	0.0793463	265	Distal Intergenic	134950708	134951568	861	+	ENSG00000255327	ENST00000528497	-69520	LINC02697
11	91798282	91798838	557	YEATS2_peak_249	24	2.63966	2.44176	0	480	Promoter (2-3kb)	91795307	91803492	8186	+	ENSG00000255332	ENST00000581290	2975	LINC02756
11	132849570	132850115	546	YEATS2_peak_268	55	4.12574	5.55226	0.538766	237	Intron (ENST00000331898/ENSG00000183715, intron 1 of 6)	132859245	132860077	833	-	ENSG00000255371	ENST00000533260	9962	OPCML-IT2
11	32159954	32160381	428	YEATS2_peak_220	29	2.74659	2.9599	0	409	Intron (ENST00000419556/ENSG00000227160, intron 2 of 2)	32136908	32143719	6812	+	ENSG00000255375	ENST00000649877	23046	ENSG00000255375
11	45518124	45518563	440	YEATS2_peak_237	30	3.0786	3.06593	0	173	Intron (ENST00000662539/ENSG00000254746, intron 4 of 4)	45514187	45514451	265	+	ENSG00000255519	ENST00000533158	3937	ENSG00000255519
11	35111262	35111834	573	YEATS2_peak_222	64	4.86878	6.44176	1.1839	296	Distal Intergenic	35136234	35137726	1493	-	ENSG00000255521	ENST00000530263	25892	ENSG00000255521
11	35115439	35115861	423	YEATS2_peak_223	49	3.73318	4.93918	0.207695	329	Distal Intergenic	35136234	35137726	1493	-	ENSG00000255521	ENST00000530263	21865	ENSG00000255521
11	134428190	134428658	469	YEATS2_peak_280	38	3.3827	3.89819	0	152	Intron (ENST00000657630/ENSG00000255545, intron 1 of 2)	134436473	134505659	69187	+	ENSG00000255545	ENST00000531319	-7815	B3GAT1-DT
11	84946906	84947484	579	YEATS2_peak_248	38	3.3827	3.89819	0	222	Intron (ENST00000532123/ENSG00000255555, intron 1 of 1)	84936689	84955705	19017	+	ENSG00000255555	ENST00000532123	10217	ENSG00000255555
11	41623717	41624144	428	YEATS2_peak_228	43	3.34991	4.33257	0	204	Intron (ENST00000526978/ENSG00000255388, intron 2 of 6)	41660030	41660221	192	+	ENSG00000255563	ENST00000530771	-35886	ENSG00000255563
12	26246295	26246746	452	YEATS2_peak_314	23	2.59215	2.37811	0	195	Intron (ENST00000534829/ENSG00000123096, intron 1 of 3)	26229548	26271822	42275	-	ENSG00000255750	ENST00000537525	25076	ENSG00000255750
12	16741726	16742148	423	YEATS2_peak_307	31	2.88734	3.14243	0	201	Intron (ENST00000637435/ENSG00000283240, intron 3 of 6)	16693800	16695977	2178	+	ENSG00000255871	ENST00000418574	47926	ENSG00000255871
12	5210834	5211389	556	YEATS2_peak_291	31	2.88734	3.14243	0	336	Distal Intergenic	5234418	5240105	5688	-	ENSG00000256115	ENST00000540619	28716	LINC02443
11	115530848	115531355	508	YEATS2_peak_256	38	3.3827	3.89819	0	275	Promoter (1-2kb)	115532322	115532953	632	-	ENSG00000256281	ENST00000544663	1598	ENSG00000256281
11	104584070	104584604	535	YEATS2_peak_255	31	3.13502	3.14243	0	268	Intron (ENST00000536529/ENSG00000256422, intron 1 of 4)	104560371	104574300	13930	-	ENSG00000256422	ENST00000668287	-9770	LINC02552
12	35580903	35581332	430	YEATS2_peak_316	47	3.09591	4.70046	0.0793463	258	Distal Intergenic	34249481	34249958	478	+	ENSG00000256614	ENST00000540219	1331422	AK6P1
12	128603587	128604025	439	YEATS2_peak_341	31	3.13502	3.14243	0	306	Intron (ENST00000435159/ENSG00000181234, intron 3 of 8)	128437778	128439206	1429	-	ENSG00000256630	ENST00000535243	-164381	ENSG00000256630
12	2255589	2256297	709	YEATS2_peak_288	113	6.60254	11.3923	5.38664	369	Intron (ENST00000682544/ENSG00000151067, intron 3 of 49)	2269776	2288937	19162	+	ENSG00000256721	ENST00000542680	-13479	CACNA1C-IT3
12	2273752	2274174	423	YEATS2_peak_289	55	4.12574	5.55226	0.538766	248	Intron (ENST00000682544/ENSG00000151067, intron 3 of 49)	2269776	2288937	19162	+	ENSG00000256721	ENST00000542680	3976	CACNA1C-IT3
12	66266864	66267357	494	YEATS2_peak_321	45	3.74441	4.50677	0.0230347	302	Distal Intergenic	66275940	66276651	712	-	ENSG00000256777	ENST00000392251	9294	PDCL3P7
12	22701015	22701437	423	YEATS2_peak_312	31	3.13502	3.14243	0	170	Promoter (<=1kb)	22700028	22732240	32213	+	ENSG00000256995	ENST00000628326	987	ENSG00000256995
12	10543328	10543750	423	YEATS2_peak_299	31	2.88734	3.14243	0	361	Distal Intergenic	10551266	10551535	270	-	ENSG00000257016	ENST00000537614	7785	SLC25A39P2
12	108295543	108295965	423	YEATS2_peak_338	23	2.34438	2.34354	0	203	Intron (ENST00000412676/ENSG00000174600, intron 1 of 2)	108281103	108282235	1133	-	ENSG00000257281	ENST00000548873	-13308	ENSG00000257281
12	63389927	63390505	579	YEATS2_peak_320	38	3.63038	3.89819	0	289	Distal Intergenic	63292625	63360037	67413	-	ENSG00000258117	ENST00000551729	-29890	ENSG00000258117
15	21355815	21356437	623	YEATS2_peak_361	64	4.86878	6.44176	1.1839	340	Distal Intergenic	21344548	21345085	538	-	ENSG00000258415	ENST00000554326	-10730	LONRF2P4
15	20627591	20628213	623	YEATS2_peak_359	30	3.0786	3.06593	0	326	Promoter (<=1kb)	20626819	20627365	547	-	ENSG00000258707	ENST00000553844	-226	ENSG00000258707
15	20986633	20987072	440	YEATS2_peak_360	49	3.95729	4.93918	0.207695	259	Intron (ENST00000654677/ENSG00000258710, intron 2 of 3)	20979065	20983414	4350	+	ENSG00000258710	ENST00000554209	7568	LINC01193
16	73434298	73434899	602	YEATS2_peak_422	31	3.13502	3.14243	0	576	Exon (ENST00000669193/ENSG00000258779, exon 3 of 4)	73418272	73421396	3125	+	ENSG00000258779	ENST00000662417	16026	LINC01568
15	20176048	20176470	423	YEATS2_peak_357	29	2.9477	2.9599	0	134	Distal Intergenic	20153776	20160826	7051	+	ENSG00000258780	ENST00000554269	22272	BMS1P15
15	20179958	20180389	432	YEATS2_peak_358	66	4.62964	6.61447	1.32388	211	Distal Intergenic	20153776	20160826	7051	+	ENSG00000258780	ENST00000554269	26182	BMS1P15
15	92301632	92302054	423	YEATS2_peak_405	34	3.06084	3.42483	0	366	Intron (ENST00000561674/ENSG00000260661, intron 2 of 3)	92285841	92286678	838	+	ENSG00000258925	ENST00000557228	15791	NPM1P5
14	89108786	89109386	601	YEATS2_peak_351	31	3.13502	3.14243	0	366	Promoter (1-2kb)	89110148	89111223	1076	-	ENSG00000258990	ENST00000557286	1837	MPPE1P1
15	37978236	37978705	470	YEATS2_peak_392	31	3.13502	3.14243	0	236	Promoter (1-2kb)	37980676	38025018	44343	+	ENSG00000259225	ENST00000669882	-1971	LINC02345
15	49731096	49731518	423	YEATS2_peak_395	31	2.88734	3.14243	0	409	Distal Intergenic	49794246	49796097	1852	+	ENSG00000259388	ENST00000558657	-62728	ENSG00000259388
15	37650034	37650768	735	YEATS2_peak_391	38	3.63038	3.89819	0	215	Distal Intergenic	37366442	37490864	124423	-	ENSG00000259434	ENST00000669587	-159170	ENSG00000259434
15	61122909	61123354	446	YEATS2_peak_399	31	3.13502	3.14243	0	53	Intron (ENST00000335670/ENSG00000069667, intron 1 of 10)	61181249	61195938	14690	+	ENSG00000259481	ENST00000560876	-57895	ENSG00000259481
15	49093981	49094403	423	YEATS2_peak_394	38	3.32182	3.80874	0	201	Distal Intergenic	49101791	49103264	1474	+	ENSG00000259656	ENST00000557910	-7388	ENSG00000259656
15	81759192	81759678	487	YEATS2_peak_403	24	2.63966	2.44176	0	228	Intron (ENST00000559428/ENSG00000259692, intron 1 of 2)	81660487	81798070	137584	-	ENSG00000259692	ENST00000668584	38392	ENSG00000259692
16	54204933	54205533	601	YEATS2_peak_413	23	2.54549	2.34354	0	334	Distal Intergenic	54239693	54240654	962	+	ENSG00000259759	ENST00000557953	-34160	ENSG00000259759
16	54249171	54249668	498	YEATS2_peak_414	36	3.1488	3.62443	0	326	Intron (ENST00000649252/ENSG00000259517, intron 2 of 3)	54239693	54240654	962	+	ENSG00000259759	ENST00000557953	9478	ENSG00000259759
15	20037065	20037570	506	YEATS2_peak_355	31	3.13502	3.14243	0	442	Distal Intergenic	20046296	20047994	1699	-	ENSG00000259769	ENST00000560680	10424	ENSG00000259769
15	20055009	20055482	474	YEATS2_peak_356	35	2.84051	3.50612	0	165	Distal Intergenic	20046296	20047994	1699	-	ENSG00000259769	ENST00000560680	-7015	ENSG00000259769
15	24063086	24063518	433	YEATS2_peak_373	34	2.73719	3.48131	0	246	Intron (ENST00000652183/ENSG00000260232, intron 7 of 10)	24101827	24445011	343185	+	ENSG00000259905	ENST00000650870	-38309	PWRN1
15	24158228	24158661	434	YEATS2_peak_374	38	3.20248	3.80231	0	381	Promoter (<=1kb)	24158954	24200379	41426	+	ENSG00000259905	ENST00000652316	-293	PWRN1
15	24342687	24343752	1066	YEATS2_peak_379a	41	3.22623	4.13436	0	192	Promoter (<=1kb)	24343558	24359593	16036	+	ENSG00000259905	ENST00000670594	0	PWRN1
15	24244085	24244864	780	YEATS2_peak_376	39	3.28605	3.93044	0	356	Promoter (<=1kb)	24245026	24326385	81360	+	ENSG00000259905	ENST00000667431	-162	PWRN1
15	24258481	24258915	435	YEATS2_peak_377	37	3.12771	3.79668	0	145	Promoter (2-3kb)	24261071	24282990	21920	+	ENSG00000259905	ENST00000670841	-2156	PWRN1
15	24285424	24286006	583	YEATS2_peak_378	28	2.66998	2.89848	0	279	Promoter (2-3kb)	24288161	24300430	12270	+	ENSG00000259905	ENST00000669910	-2155	PWRN1
15	24520682	24521104	423	YEATS2_peak_382	31	2.88734	3.14243	0	201	Intron (ENST00000565295/ENSG00000259905, intron 7 of 14)	24508859	24534732	25874	+	ENSG00000259905	ENST00000660084	11823	PWRN1
15	24342687	24343752	1066	YEATS2_peak_379b	23	2.51995	2.30885	0	726	Promoter (<=1kb)	24343558	24359593	16036	+	ENSG00000259905	ENST00000670594	0	PWRN1
15	24437854	24438511	658	YEATS2_peak_380	34	2.97546	3.45065	0	497	Promoter (2-3kb)	24441127	24447967	6841	+	ENSG00000259905	ENST00000566797	-2616	PWRN1
15	24471053	24471475	423	YEATS2_peak_381	48	3.45105	4.85027	0.163351	326	Intron (ENST00000565295/ENSG00000259905, intron 2 of 14)	24455190	24535808	80619	+	ENSG00000259905	ENST00000669731	15863	PWRN1
16	48963700	48964213	514	YEATS2_peak_411	36	3.1488	3.62443	0	316	Distal Intergenic	49066567	49066729	163	-	ENSG00000260067	ENST00000570218	102516	MTND4LP25
17	21610519	21610988	470	YEATS2_peak_432	38	3.63038	3.89819	0	263	Distal Intergenic	21614487	21641536	27050	+	ENSG00000260157	ENST00000618784	-3499	ENSG00000260157
15	23912207	23912647	441	YEATS2_peak_372	42	2.6423	4.24476	0	205	Promoter (<=1kb)	23912411	24090821	178411	+	ENSG00000260232	ENST00000652183	0	PWRN4
1	220406389	220406811	423	YEATS2_peak_142	43	3.55101	4.33257	0	217	Distal Intergenic	220401122	220404033	2912	+	ENSG00000260505	ENST00000563417	5267	ENSG00000260505
16	50432229	50432802	574	YEATS2_peak_412	31	3.13502	3.14243	0	244	Intron (ENST00000637635/ENSG00000260573, intron 2 of 4)	50407701	50408513	813	+	ENSG00000260573	ENST00000567899	24528	ENSG00000260573
4	190179270	190179942	673	YEATS2_peak_622	98	1.85188	9.89588	4.08066	341	Promoter (2-3kb)	190182117	190185911	3795	+	ENSG00000260596	ENST00000564366	-2175	DUX4
2	231832159	231833060	902	YEATS2_peak_490	31	2.88734	3.14243	0	164	Distal Intergenic	231810348	231810844	497	-	ENSG00000260622	ENST00000569668	-21315	ENSG00000260622
2	231833277	231833930	654	YEATS2_peak_491	24	2.63966	2.44176	0	435	Distal Intergenic	231810348	231810844	497	-	ENSG00000260622	ENST00000569668	-22433	ENSG00000260622
16	77514009	77514541	533	YEATS2_peak_425	51	3.96896	5.10433	0.318133	262	Distal Intergenic	77442839	77445708	2870	+	ENSG00000260701	ENST00000658875	71170	ENSG00000260701
15	54882087	54882534	448	YEATS2_peak_397	38	3.63038	3.89819	0	159	Distal Intergenic	55056723	55092177	35455	+	ENSG00000260937	ENST00000653058	-174189	ENSG00000260937
7	25352985	25353486	502	YEATS2_peak_712	31	3.13502	3.14243	0	320	Distal Intergenic	25358240	25359908	1669	-	ENSG00000260951	ENST00000562268	6422	ENSG00000260951
15	24240896	24241472	577	YEATS2_peak_375	40	3.45478	4.07974	0	274	Promoter (<=1kb)	24238145	24240192	2048	-	ENSG00000260959	ENST00000565943	-704	ENSG00000260959
15	23590121	23590622	502	YEATS2_peak_368	31	2.37882	3.15615	0	223	Intron (ENST00000679144/ENSG00000179455, intron 1 of 1)	23565265	23569657	4393	-	ENSG00000260978	ENST00000563044	-20464	ENSG00000260978
11	29856434	29856959	526	YEATS2_peak_213	47	3.87806	4.70307	0.0793463	294	Intron (ENST00000530249/ENSG00000254734, intron 2 of 2)	29980113	29982392	2280	-	ENSG00000261340	ENST00000561816	125433	LINC01616
15	23431852	23432625	774	YEATS2_peak_367	25	2.25127	2.54672	0	439	Promoter (1-2kb)	23430839	23435212	4374	+	ENSG00000261418	ENST00000569537	1013	HERC2P6
16	75707183	75707705	523	YEATS2_peak_423	47	3.87806	4.70307	0.0793463	192	Promoter (2-3kb)	75709056	75709815	760	-	ENSG00000261424	ENST00000567330	2110	ATP5PBP7
9	119823285	119823931	647	YEATS2_peak_878	31	3.13502	3.14243	0	240	Distal Intergenic	119935053	119937832	2780	+	ENSG00000261432	ENST00000561476	-111122	LINC01613
6	26744748	26745186	439	YEATS2_peak_667	64	4.38832	6.41352	1.1839	228	Distal Intergenic	26686241	26687964	1724	+	ENSG00000261584	ENST00000562904	58507	ENSG00000261584
6	26749279	26749899	621	YEATS2_peak_668	36	3.1488	3.62443	0	239	Distal Intergenic	26686241	26687964	1724	+	ENSG00000261584	ENST00000562904	63038	ENSG00000261584
15	23358236	23358936	701	YEATS2_peak_366	35	2.73392	3.5627	0	334	Exon (ENST00000604046/ENSG00000261739, exon 5 of 18)	23354810	23365134	10325	+	ENSG00000261739	ENST00000562295	3426	GOLGA8S
6	28136752	28137283	532	YEATS2_peak_670	62	3.72224	6.23287	1.07549	312	Promoter (<=1kb)	28136849	28139678	2830	+	ENSG00000261839	ENST00000565046	0	ENSG00000261839
18	107894	108960	1067	YEATS2_peak_437	125	1.76334	12.5192	6.36361	375	Promoter (<=1kb)	109065	122219	13155	+	ENSG00000263006	ENST00000608049	-105	ROCK1P1
18	110272	110768	497	YEATS2_peak_438	58	1.5946	5.8483	0.761714	230	Promoter (<=1kb)	111613	122335	10723	+	ENSG00000263006	ENST00000693583	-845	ROCK1P1
11	36038969	36039427	459	YEATS2_peak_226	66	4.35543	6.6833	1.37913	222	Intron (ENST00000524419/ENSG00000179241, intron 1 of 5)	36010098	36010204	107	+	ENSG00000263389	ENST00000579824	28871	MIR3973
11	36047910	36048463	554	YEATS2_peak_227	34	3.06084	3.42483	0	481	Intron (ENST00000524419/ENSG00000179241, intron 1 of 5)	36010098	36010204	107	+	ENSG00000263389	ENST00000579824	37812	MIR3973
21	8989377	8990037	661	YEATS2_peak_542	38	3.37945	3.89341	0	222	Promoter (2-3kb)	8987370	8987430	61	+	ENSG00000264063	ENST00000577708	2007	ENSG00000264063
2	12177388	12178071	684	YEATS2_peak_466	47	3.87806	4.70307	0.0793463	397	Intron (ENST00000438292/ENSG00000224184, intron 3 of 4)	12199130	12199201	72	+	ENSG00000264089	ENST00000580089	-21059	MIR3681
16	15223044	15223466	423	YEATS2_peak_408	38	3.63038	3.89819	0	284	Distal Intergenic	15154850	15155002	153	-	ENSG00000264115	ENST00000582223	-68042	MIR3180-4
17	46526120	46526673	554	YEATS2_peak_434	36	3.1488	3.62443	0	300	Intron (ENST00000576629/ENSG00000238083, intron 6 of 14)	46537534	46537814	281	+	ENSG00000265315	ENST00000578752	-10861	RN7SL199P
3	103428802	103429224	423	YEATS2_peak_574	31	2.88734	3.14243	0	325	Distal Intergenic	103524033	103524116	84	-	ENSG00000265328	ENST00000584917	94892	MIR548AB
20	60523667	60524162	496	YEATS2_peak_531	31	3.13502	3.14243	0	277	Intron (ENST00000668055/ENSG00000228340, intron 3 of 4)	60564562	60564625	64	+	ENSG00000265617	ENST00000581228	-40400	MIR548AG2
17	27074968	27075514	547	YEATS2_peak_433	38	3.63038	3.89819	0	278	Distal Intergenic	27082690	27084036	1347	-	ENSG00000265646	ENST00000581294	8522	TUFMP1
2	110067970	110068392	423	YEATS2_peak_478	31	2.88734	3.14243	0	175	Promoter (1-2kb)	110069961	110070042	82	-	ENSG00000265682	ENST00000578475	1650	MIR4267
9	9331210	9331632	423	YEATS2_peak_845	33	2.49834	3.3375	0	128	Intron (ENST00000381196/ENSG00000153707, intron 9 of 45)	9442060	9442380	321	+	ENSG00000265735	ENST00000581458	-110428	RN7SL5P
1	120176093	120176628	536	YEATS2_peak_39	46	3.56512	4.67445	0.0793463	312	Promoter (<=1kb)	120150898	120176520	25623	-	ENSG00000265808	ENST00000578049	0	SEC22B
1	237360785	237361207	423	YEATS2_peak_154	45	3.51241	4.59104	0.0793463	220	Intron (ENST00000366574/ENSG00000198626, intron 4 of 104)	237471119	237471191	73	+	ENSG00000266262	ENST00000584884	-109912	MIR4428
18	49658519	49658941	423	YEATS2_peak_442	34	3.03255	3.44989	0	352	Distal Intergenic	49650350	49651160	811	+	ENSG00000267444	ENST00000590640	8169	SMUG1P1
18	48833410	48833832	423	YEATS2_peak_441	33	2.69775	3.33405	0	201	Promoter (<=1kb)	48826051	48834770	8720	-	ENSG00000267764	ENST00000590649	938	ENSG00000267764
18	35852872	35853322	451	YEATS2_peak_439	31	3.13502	3.14243	0	194	Distal Intergenic	35841759	35842617	859	+	ENSG00000267797	ENST00000587407	11113	NRBF2P1
19	8781141	8781600	460	YEATS2_peak_444	73	5.11646	7.36821	1.95147	223	Promoter (2-3kb)	8778665	8778861	197	-	ENSG00000268922	ENST00000600294	-2280	ENSG00000268922
6	77953611	77954033	423	YEATS2_peak_683	31	2.88734	3.14243	0	143	Distal Intergenic	77690656	77924759	234104	+	ENSG00000269964	ENST00000649759	262955	MEI4
16	86522103	86522682	580	YEATS2_peak_428	30	2.79713	3.03497	0	399	Promoter (1-2kb)	86520383	86523897	3515	-	ENSG00000270020	ENST00000602739	1215	ENSG00000270020
12	39569082	39569504	423	YEATS2_peak_317	24	2.63966	2.44176	0	184	Intron (ENST00000308666/ENSG00000173208, intron 9 of 9)	39539581	39539851	271	-	ENSG00000270273	ENST00000605387	-29231	ENSG00000270273
2	180432316	180432767	452	YEATS2_peak_483	31	3.13502	3.14243	0	173	Distal Intergenic	180473137	180473419	283	-	ENSG00000270289	ENST00000603209	40652	ENSG00000270289
15	37239476	37239898	423	YEATS2_peak_390	54	4.29471	5.43671	0.538766	204	Distal Intergenic	37253879	37254952	1074	+	ENSG00000270304	ENST00000604029	-13981	ENSG00000270304
7	119115003	119115425	423	YEATS2_peak_780	38	3.63038	3.89819	0	272	Distal Intergenic	119178177	119179149	973	-	ENSG00000270516	ENST00000605356	63724	ENSG00000270516
7	119350087	119350529	443	YEATS2_peak_781	31	3.13502	3.14243	0	220	Distal Intergenic	119178177	119179149	973	-	ENSG00000270516	ENST00000605356	-170938	ENSG00000270516
7	119351247	119351688	442	YEATS2_peak_782	64	4.86878	6.44176	1.1839	224	Distal Intergenic	119178177	119179149	973	-	ENSG00000270516	ENST00000605356	-172098	ENSG00000270516
7	119435258	119436011	754	YEATS2_peak_783	41	3.50907	4.16001	0	479	Distal Intergenic	119178177	119179149	973	-	ENSG00000270516	ENST00000605356	-256109	ENSG00000270516
10	127853608	127854064	457	YEATS2_peak_202	23	2.51995	2.30885	0	429	Distal Intergenic	127867881	127868487	607	+	ENSG00000270778	ENST00000603541	-13817	BUB1P1
8	85650935	85651493	559	YEATS2_peak_799	52	2.93883	5.27101	0.456216	244	Distal Intergenic	85642777	85646325	3549	-	ENSG00000270971	ENST00000604378	-4610	REXO1L8P
11	43058172	43058630	459	YEATS2_peak_231	38	3.63038	3.89819	0	227	Distal Intergenic	43063637	43065932	2296	-	ENSG00000271028	ENST00000603543	7302	ENSG00000271028
9	99344650	99345174	525	YEATS2_peak_865	24	2.63966	2.44176	0	181	Distal Intergenic	99355337	99356264	928	-	ENSG00000271086	ENST00000603491	11090	NAMA
10	43707688	43708127	440	YEATS2_peak_184	43	3.34991	4.33257	0	234	Distal Intergenic	43728217	43728728	512	+	ENSG00000271173	ENST00000603304	-20090	SPRING1P1
7	9107289	9107711	423	YEATS2_peak_700	47	3.87806	4.70307	0.0793463	206	Intron (ENST00000614289/ENSG00000278254, intron 1 of 1)	9084022	9084175	154	+	ENSG00000271526	ENST00000605206	23267	ENSG00000271526
1	157289882	157290378	497	YEATS2_peak_46	24	2.63966	2.44176	0	286	Exon (ENST00000650679/ENSG00000286073, exon 3 of 6)	157280716	157283068	2353	+	ENSG00000271736	ENST00000607010	9166	LINC02772
6	76810190	76810612	423	YEATS2_peak_682	38	3.63038	3.89819	0	194	Intron (ENST00000669468/ENSG00000271945, intron 2 of 2)	76774990	77097788	322799	+	ENSG00000271945	ENST00000669724	35200	ENSG00000271945
1	214066601	214067251	651	YEATS2_peak_84	43	3.55101	4.33257	0	297	Intron (ENST00000637598/ENSG00000283518, intron 2 of 4)	214028891	214030901	2011	-	ENSG00000272167	ENST00000607258	-35700	ENSG00000272167
7	32834531	32834953	423	YEATS2_peak_721	48	3.6136	4.8585	0.163351	284	Intron (ENST00000426647/ENSG00000231952, intron 8 of 8)	32845394	32846061	668	+	ENSG00000272905	ENST00000608314	-10441	ENSG00000272905
9	7731343	7731765	423	YEATS2_peak_824	48	3.29874	4.85027	0.163351	264	Distal Intergenic	7786105	7786688	584	-	ENSG00000273056	ENST00000609091	54923	ENSG00000273056
12	13909065	13909667	603	YEATS2_peak_303	38	3.3827	3.89819	0	336	Intron (ENST00000609686/ENSG00000273079, intron 2 of 13)	13977346	13979983	2638	-	ENSG00000273079	ENST00000637875	70316	GRIN2B
12	14043273	14043699	427	YEATS2_peak_304	31	3.09069	3.15754	0	220	Distal Intergenic	13615599	13982002	366404	-	ENSG00000273079	ENST00000630791	-61271	GRIN2B
1	120825028	120825487	460	YEATS2_peak_40	75	4.75764	7.53305	2.08799	257	Intron (ENST00000620612/ENSG00000273136, intron 18 of 29)	120813906	120841481	27576	+	ENSG00000273136	ENST00000609741	11122	NBPF26
1	120829695	120830444	750	YEATS2_peak_41	47	3.26657	4.79185	0.134263	420	Exon (ENST00000620612/ENSG00000273136, exon 19 of 30)	120813906	120841481	27576	+	ENSG00000273136	ENST00000609741	15789	NBPF26
11	128036239	128036661	423	YEATS2_peak_262	30	3.00193	3.03497	0	146	Distal Intergenic	128095758	128183552	87795	+	ENSG00000273415	ENST00000670942	-59097	LINC02725
KI270733.1	1623	2088	466	YEATS2_peak_920	73	5.11646	7.36821	1.95147	238	Distal Intergenic	122136	122225	90	+	ENSG00000273739	ENST00000618675	-120048	ENSG00000273739
15	23180989	23181623	635	YEATS2_peak_364	43	2.9692	4.34134	0	280	Promoter (1-2kb)	23179869	23182049	2181	+	ENSG00000274099	ENST00000614297	1120	ABCB10P1
15	23184854	23185295	442	YEATS2_peak_365	60	3.69908	6.01976	0.89208	210	Distal Intergenic	23179869	23182049	2181	+	ENSG00000274099	ENST00000614297	4985	ABCB10P1
GL000216.2	158658	159090	433	YEATS2_peak_898	137	4.26728	13.7765	7.42368	222	Distal Intergenic	93197	93309	113	-	ENSG00000274202	ENST00000611062	-65349	U2
GL000216.2	166479	167092	614	YEATS2_peak_899	31	1.87661	3.19714	0	305	Distal Intergenic	93197	93309	113	-	ENSG00000274202	ENST00000611062	-73170	U2
X	49329894	49330325	432	YEATS2_peak_931	53	3.33724	5.31046	0.48317	360	Promoter (1-2kb)	49331582	49338949	7368	+	ENSG00000274274	ENST00000612958	-1257	GAGE13
15	22390020	22390442	423	YEATS2_peak_362	43	3.55101	4.33257	0	273	Distal Intergenic	22401208	22406944	5737	+	ENSG00000274279	ENST00000613133	-10766	SPATA31E3P
14	94926075	94926497	423	YEATS2_peak_352	31	3.13502	3.14243	0	157	Distal Intergenic	94918253	94918734	482	-	ENSG00000274379	ENST00000612261	-7341	ENSG00000274379
1	115502094	115502516	423	YEATS2_peak_32	29	2.74186	2.92838	0	133	Distal Intergenic	115479428	115481572	2145	+	ENSG00000274468	ENST00000620370	22666	ENSG00000274468
16	55420888	55421352	465	YEATS2_peak_417	38	3.3827	3.89819	0	276	Intron (ENST00000570308/ENSG00000087245, intron 1 of 13)	55425574	55426130	557	-	ENSG00000274508	ENST00000611626	4778	ENSG00000274508
9	66068571	66068993	423	YEATS2_peak_850	36	3.1488	3.62443	0	169	Intron (ENST00000668069/ENSG00000286945, intron 10 of 10)	66047087	66055006	7920	-	ENSG00000274628	ENST00000620585	-13565	CYP4F59P
13	107910553	107911011	459	YEATS2_peak_349	24	2.63966	2.44176	0	248	Intron (ENST00000663056/ENSG00000286343, intron 1 of 1)	107870383	107873372	2990	+	ENSG00000274718	ENST00000622038	40170	ENSG00000274718
3	99073805	99074461	657	YEATS2_peak_568	24	2.63966	2.44176	0	427	Distal Intergenic	98987387	98987449	63	+	ENSG00000275108	ENST00000614961	86418	U7
X	49345011	49346175	1165	YEATS2_peak_932	39	2.51819	3.94657	0	251	Exon (ENST00000621907/ENSG00000275113, exon 4 of 4)	49341192	49345922	4731	+	ENSG00000275113	ENST00000621907	3819	GAGE2E
6	141077271	141077786	516	YEATS2_peak_690	29	2.74659	2.9599	0	252	Distal Intergenic	141019788	141020026	239	-	ENSG00000275138	ENST00000617394	-57245	ENSG00000275138
21	45799624	45800046	423	YEATS2_peak_547	24	2.63966	2.44176	0	210	Intron (ENST00000400314/ENSG00000183570, intron 2 of 15)	45759804	45763758	3955	-	ENSG00000275139	ENST00000617854	-35866	ENSG00000275139
7	45327028	45327534	507	YEATS2_peak_739	38	3.63038	3.89819	0	360	Intron (ENST00000666999/ENSG00000286738, intron 1 of 1)	45303620	45304362	743	+	ENSG00000275295	ENST00000618594	23408	ENSG00000275295
20	30829887	30830309	423	YEATS2_peak_496	43	3.62292	4.32798	0	350	Distal Intergenic	30816156	30816274	119	-	ENSG00000275305	ENST00000612928	-13613	RNA5SP528
20	30851374	30851932	559	YEATS2_peak_497	35	2.96492	3.53412	0	241	Distal Intergenic	30816156	30816274	119	-	ENSG00000275305	ENST00000612928	-35100	RNA5SP528
12	8217876	8218410	535	YEATS2_peak_296	24	2.15956	2.46283	0	169	Promoter (<=1kb)	8217758	8221115	3358	+	ENSG00000275367	ENST00000618256	118	ENSG00000275367
9	40926241	40927132	892	YEATS2_peak_847	31	3.13502	3.14243	0	528	Promoter (1-2kb)	40929010	40929092	83	-	ENSG00000275377	ENST00000622265	1960	MIR1299
9	40927874	40928346	473	YEATS2_peak_848	38	3.3827	3.89819	0	214	Promoter (<=1kb)	40929010	40929092	83	-	ENSG00000275377	ENST00000622265	746	MIR1299
KI270713.1	21961	22387	427	YEATS2_peak_917	47	3.09591	4.70046	0.0793463	205	Promoter (<=1kb)	21861	22024	164	-	ENSG00000275405	ENST00000619109	0	U1
15	96010747	96011329	583	YEATS2_peak_406	24	2.63966	2.44176	0	148	Intron (ENST00000619812/ENSG00000275443, intron 1 of 3)	95990601	96052785	62185	+	ENSG00000275443	ENST00000665732	20146	ENSG00000275443
21	10368391	10369004	614	YEATS2_peak_544	110	4.90585	11.0053	5.04867	290	Distal Intergenic	10357400	10358620	1221	+	ENSG00000275592	ENST00000619242	10991	VN1R7P
21	10330538	10331011	474	YEATS2_peak_543	30	3.04567	3.0954	0	231	Promoter (<=1kb)	10330732	10331537	806	+	ENSG00000275945	ENST00000613970	0	EIF3FP1
10	133687458	133687894	437	YEATS2_peak_205	76	2.99779	7.60861	2.14504	342	Distal Intergenic	133683668	133684936	1269	+	ENSG00000276164	ENST00000619712	3790	DUX4L20
10	133688168	133688690	523	YEATS2_peak_206	149	3.00759	14.998	8.40729	273	Distal Intergenic	133683668	133684936	1269	+	ENSG00000276164	ENST00000619712	4500	DUX4L20
10	133689905	133690355	451	YEATS2_peak_207	55	2.69425	5.53144	0.538766	188	Distal Intergenic	133683668	133684936	1269	+	ENSG00000276164	ENST00000619712	6237	DUX4L20
KI270733.1	158338	159074	737	YEATS2_peak_921	167	2.98658	16.7815	9.9929	362	Distal Intergenic	167218	167307	90	+	ENSG00000276312	ENST00000615130	-8144	ENSG00000276312
KI270733.1	164077	164584	508	YEATS2_peak_922	95	2.60452	9.5997	3.84341	267	Promoter (2-3kb)	167218	167307	90	+	ENSG00000276312	ENST00000615130	-2634	ENSG00000276312
10	130280698	130281120	423	YEATS2_peak_204	38	3.3827	3.89819	0	215	Intron (ENST00000648275/ENSG00000236303, intron 1 of 1)	130282445	130286604	4160	-	ENSG00000276375	ENST00000620178	5484	ENSG00000276375
8	85742544	85743091	548	YEATS2_peak_800	77	3.78655	7.73977	2.2518	322	Downstream (1-2kb)	85744543	85748373	3831	-	ENSG00000276540	ENST00000615707	5282	REXO1L10P
15	22544369	22544960	592	YEATS2_peak_363	37	3.26612	3.72689	0	433	Intron (ENST00000613386/ENSG00000276550, intron 10 of 31)	22561434	22564467	3034	+	ENSG00000276550	ENST00000615156	-16474	HERC2P2
GL000225.1	65966	66570	605	YEATS2_peak_908	97	3.28989	9.7866	3.99863	321	Distal Intergenic	183252	183364	113	+	ENSG00000276711	ENST00000621409	-116682	U2
GL000225.1	70447	70931	485	YEATS2_peak_909	77	2.2045	7.70748	2.22534	380	Distal Intergenic	183252	183364	113	+	ENSG00000276711	ENST00000621409	-112321	U2
GL000225.1	73736	74248	513	YEATS2_peak_910	66	2.7784	6.60034	1.32291	198	Distal Intergenic	183252	183364	113	+	ENSG00000276711	ENST00000621409	-109004	U2
GL000225.1	85591	86013	423	YEATS2_peak_911	66	2.7784	6.60034	1.32291	213	Distal Intergenic	183252	183364	113	+	ENSG00000276711	ENST00000621409	-97239	U2
GL000225.1	111109	111864	756	YEATS2_peak_912	81	2.94908	8.18652	2.65021	378	Distal Intergenic	183252	183364	113	+	ENSG00000276711	ENST00000621409	-71388	U2
GL000225.1	112495	113107	613	YEATS2_peak_913	98	3.04491	9.85331	4.04699	204	Distal Intergenic	183252	183364	113	+	ENSG00000276711	ENST00000621409	-70145	U2
GL000225.1	125320	126008	689	YEATS2_peak_914	110	4.01207	11.0078	5.04867	453	Distal Intergenic	183252	183364	113	+	ENSG00000276711	ENST00000621409	-57244	U2
GL000225.1	130172	130996	825	YEATS2_peak_915	80	3.32879	8.09835	2.57101	470	Distal Intergenic	183252	183364	113	+	ENSG00000276711	ENST00000621409	-52256	U2
GL000225.1	131581	132056	476	YEATS2_peak_916	94	2.88213	9.41343	3.67654	209	Distal Intergenic	183252	183364	113	+	ENSG00000276711	ENST00000621409	-51196	U2
22	11352658	11353185	528	YEATS2_peak_549	29	2.9477	2.9599	0	208	Distal Intergenic	11249809	11249959	151	-	ENSG00000276871	ENST00000612732	-102699	5_8S_rRNA
21	6374983	6375901	919	YEATS2_peak_539	38	3.63038	3.89819	0	181	Distal Intergenic	6365955	6366055	101	+	ENSG00000276902	ENST00000615262	9028	Y_RNA
GL000205.2	2231	3711	1481	YEATS2_peak_888a	64	4.86878	6.44176	1.1839	256	Distal Intergenic	93050	93150	101	-	ENSG00000276932	ENST00000620032	89439	Y_RNA
GL000205.2	2231	3711	1481	YEATS2_peak_888b	50	3.95322	5.08049	0.29981	1290	Distal Intergenic	93050	93150	101	-	ENSG00000276932	ENST00000620032	89439	Y_RNA
GL000205.2	6377	7869	1493	YEATS2_peak_889a	47	3.87806	4.70307	0.0793463	216	Distal Intergenic	93050	93150	101	-	ENSG00000276932	ENST00000620032	85281	Y_RNA
GL000205.2	6377	7869	1493	YEATS2_peak_889b	38	3.56504	3.80874	0	1066	Distal Intergenic	93050	93150	101	-	ENSG00000276932	ENST00000620032	85281	Y_RNA
GL000205.2	14006	14958	953	YEATS2_peak_890	31	2.88734	3.14243	0	203	Distal Intergenic	93050	93150	101	-	ENSG00000276932	ENST00000620032	78192	Y_RNA
GL000205.2	37616	38095	480	YEATS2_peak_891	29	2.9477	2.9599	0	260	Distal Intergenic	93050	93150	101	-	ENSG00000276932	ENST00000620032	55055	Y_RNA
GL000205.2	71794	72241	448	YEATS2_peak_892	58	3.63098	5.88841	0.783895	241	Distal Intergenic	93050	93150	101	-	ENSG00000276932	ENST00000620032	20909	Y_RNA
9	41251937	41252443	507	YEATS2_peak_849	55	4.12574	5.55226	0.538766	256	Distal Intergenic	41237440	41237557	118	-	ENSG00000277049	ENST00000612104	-14380	RNA5SP530
GL000194.1	20106	20532	427	YEATS2_peak_884	55	3.69313	5.5526	0.538766	216	Distal Intergenic	53590	115018	61429	-	ENSG00000277400	ENST00000613230	94486	ENSG00000277400
GL000195.1	13946	14368	423	YEATS2_peak_885	24	2.63966	2.44176	0	354	Distal Intergenic	37434	37534	101	-	ENSG00000277428	ENST00000618679	23166	Y_RNA
GL000195.1	21950	22403	454	YEATS2_peak_886	52	3.87682	5.27887	0.462343	220	Distal Intergenic	37434	37534	101	-	ENSG00000277428	ENST00000618679	15131	Y_RNA
GL000195.1	27862	28998	1137	YEATS2_peak_887a	42	3.56508	4.24271	0	348	Distal Intergenic	37434	37534	101	-	ENSG00000277428	ENST00000618679	8536	Y_RNA
GL000195.1	27862	28998	1137	YEATS2_peak_887b	84	5.30198	8.42608	2.82586	886	Distal Intergenic	37434	37534	101	-	ENSG00000277428	ENST00000618679	8536	Y_RNA
GL000218.1	19376	19798	423	YEATS2_peak_900	33	3.01349	3.35502	0	190	Distal Intergenic	51867	54893	3027	-	ENSG00000278384	ENST00000612565	35095	ENSG00000278384
GL000218.1	65695	66121	427	YEATS2_peak_901	43	3.55101	4.33257	0	236	Distal Intergenic	51867	54893	3027	-	ENSG00000278384	ENST00000612565	-10802	ENSG00000278384
7	9178932	9179354	423	YEATS2_peak_701	31	3.13502	3.14243	0	177	Intron (ENST00000614289/ENSG00000278254, intron 1 of 1)	9170948	9171273	326	-	ENSG00000278446	ENST00000614131	-7659	ENSG00000278446
7	117198839	117199346	508	YEATS2_peak_778	31	3.13502	3.14243	0	256	Exon (ENST00000543837/ENSG00000004866, exon 8 of 10)	117191647	117191761	115	+	ENSG00000278482	ENST00000611709	7192	ENSG00000278482
KI270744.1	6052	6474	423	YEATS2_peak_925	55	4.12574	5.55226	0.538766	194	Distal Intergenic	51009	51114	106	-	ENSG00000278625	ENST00000616830	44640	U6
KI270744.1	109013	111428	2416	YEATS2_peak_926a	63	2.07043	6.306	1.1308	234	Distal Intergenic	51009	51114	106	-	ENSG00000278625	ENST00000616830	-57899	U6
KI270744.1	109013	111428	2416	YEATS2_peak_926b	40	2.01242	4.0778	0	1000	Distal Intergenic	51009	51114	106	-	ENSG00000278625	ENST00000616830	-57899	U6
KI270744.1	109013	111428	2416	YEATS2_peak_926c	36	1.71635	3.63926	0	1860	Distal Intergenic	51009	51114	106	-	ENSG00000278625	ENST00000616830	-57899	U6
KI270744.1	112969	113530	562	YEATS2_peak_927	44	2.10208	4.41028	0	207	Distal Intergenic	51009	51114	106	-	ENSG00000278625	ENST00000616830	-61855	U6
KI270744.1	117206	117687	482	YEATS2_peak_928	74	2.90283	7.46219	2.03612	296	Distal Intergenic	51009	51114	106	-	ENSG00000278625	ENST00000616830	-66092	U6
21	10574484	10574914	431	YEATS2_peak_545	46	3.77915	4.67445	0.0793463	215	Promoter (1-2kb)	10576292	10576587	296	+	ENSG00000278678	ENST00000616920	-1378	CYCSP41
6	26026588	26027176	589	YEATS2_peak_666	41	3.35208	4.153	0	330	Promoter (<=1kb)	26026896	26027283	388	-	ENSG00000278705	ENST00000377745	107	H4C2
KI270734.1	109436	109858	423	YEATS2_peak_923	47	3.87806	4.70307	0.0793463	195	Distal Intergenic	131494	137392	5899	+	ENSG00000278817	ENST00000613204	-21636	ENSG00000278817
16	77686137	77686621	485	YEATS2_peak_426	40	3.45478	4.07974	0	160	Distal Intergenic	77657174	77660570	3397	+	ENSG00000278862	ENST00000624623	28963	ENSG00000278862
11	134983704	134984175	472	YEATS2_peak_285	38	3.3827	3.89819	0	218	Promoter (1-2kb)	134985683	134986799	1117	+	ENSG00000279046	ENST00000624288	-1508	ENSG00000279046
11	132423030	132423558	529	YEATS2_peak_264	31	2.88734	3.14243	0	457	Intron (ENST00000331898/ENSG00000183715, intron 6 of 6)	132403360	132404060	701	-	ENSG00000279090	ENST00000624880	-18970	ENSG00000279090
7	49665984	49666406	423	YEATS2_peak_744	36	3.1488	3.62443	0	235	Distal Intergenic	49760897	49762764	1868	-	ENSG00000279104	ENST00000624154	96358	ENSG00000279104
7	49669919	49670600	682	YEATS2_peak_745	31	2.88734	3.14243	0	179	Distal Intergenic	49760897	49762764	1868	-	ENSG00000279104	ENST00000624154	92164	ENSG00000279104
11	133260343	133260791	449	YEATS2_peak_273	31	3.13502	3.14243	0	28	Intron (ENST00000524381/ENSG00000183715, intron 1 of 7)	133297189	133302634	5446	-	ENSG00000279189	ENST00000625192	41843	ENSG00000279189
11	133226127	133226549	423	YEATS2_peak_270	38	3.63038	3.89819	0	199	Intron (ENST00000524381/ENSG00000183715, intron 1 of 7)	133297189	133302634	5446	-	ENSG00000279189	ENST00000625192	76085	ENSG00000279189
11	133230101	133230850	750	YEATS2_peak_271	38	3.3827	3.89819	0	213	Intron (ENST00000524381/ENSG00000183715, intron 1 of 7)	133297189	133302634	5446	-	ENSG00000279189	ENST00000625192	71784	ENSG00000279189
11	133237426	133237848	423	YEATS2_peak_272	31	2.88734	3.14243	0	176	Intron (ENST00000524381/ENSG00000183715, intron 1 of 7)	133297189	133302634	5446	-	ENSG00000279189	ENST00000625192	64786	ENSG00000279189
12	66947591	66948013	423	YEATS2_peak_325	38	3.3827	3.89819	0	145	Intron (ENST00000643019/ENSG00000155974, intron 1 of 1)	67065018	67065278	261	-	ENSG00000279310	ENST00000623987	117265	ENSG00000279310
1	210653773	210654434	662	YEATS2_peak_52	64	4.86878	6.44176	1.1839	380	Intron (ENST00000413764/ENSG00000054392, intron 11 of 11)	210678315	210681932	3618	+	ENSG00000279333	ENST00000625140	-23881	ENSG00000279333
11	132746348	132746770	423	YEATS2_peak_267	32	2.96758	3.28726	0	308	Intron (ENST00000331898/ENSG00000183715, intron 1 of 6)	132771623	132773371	1749	-	ENSG00000279497	ENST00000622964	26601	ENSG00000279497
13	18211743	18212182	440	YEATS2_peak_343	80	1.81678	8.09193	2.57101	353	Promoter (<=1kb)	18211959	18230481	18523	+	ENSG00000279516	ENST00000651051	0	FAM230C
21	5221389	5221902	514	YEATS2_peak_533	45	3.51241	4.59104	0.0793463	213	Distal Intergenic	5232668	5243833	11166	-	ENSG00000279669	ENST00000623753	21931	ENSG00000279669
21	5223263	5223779	517	YEATS2_peak_534	46	3.87434	4.69761	0.0793463	306	Distal Intergenic	5232668	5243833	11166	-	ENSG00000279669	ENST00000623753	20054	ENSG00000279669
21	5224916	5225388	473	YEATS2_peak_535	38	3.63038	3.89819	0	241	Distal Intergenic	5232668	5243833	11166	-	ENSG00000279669	ENST00000623753	18445	ENSG00000279669
21	5232079	5232962	884	YEATS2_peak_536	50	3.75212	5.08049	0.29981	292	Exon (ENST00000623753/ENSG00000279669, exon 2 of 2)	5232668	5243833	11166	-	ENSG00000279669	ENST00000623753	10871	ENSG00000279669
21	5235872	5236298	427	YEATS2_peak_537	41	3.41991	4.13436	0	208	Intron (ENST00000623753/ENSG00000279669, intron 1 of 1)	5232668	5243833	11166	-	ENSG00000279669	ENST00000623753	7535	ENSG00000279669
21	5237047	5237474	428	YEATS2_peak_538	29	2.74659	2.9599	0	366	Intron (ENST00000623753/ENSG00000279669, intron 1 of 1)	5232668	5243833	11166	-	ENSG00000279669	ENST00000623753	6359	ENSG00000279669
17	19031540	19031973	434	YEATS2_peak_431	41	3.50907	4.16001	0	199	Promoter (<=1kb)	19030857	19033529	2673	+	ENSG00000279825	ENST00000625108	683	ENSG00000279825
13	17749537	17749965	429	YEATS2_peak_342	64	4.86878	6.44176	1.1839	245	Distal Intergenic	18174010	18178465	4456	-	ENSG00000279924	ENST00000623078	428500	ENSG00000279924
4	49220799	49221496	698	YEATS2_peak_615	24	2.63966	2.44176	0	428	Distal Intergenic	49229573	49231284	1712	+	ENSG00000280043	ENST00000623090	-8077	ENSG00000280043
17	117263	117773	511	YEATS2_peak_429	23	2.34438	2.34354	0	210	Promoter (<=1kb)	88641	118578	29938	-	ENSG00000280136	ENST00000624936	805	ENSG00000280136
16	62296936	62297358	423	YEATS2_peak_419	23	2.35372	2.3573	0	200	Distal Intergenic	62342420	62342557	138	+	ENSG00000280261	ENST00000624626	-45062	ENSG00000280261
4	190108553	190109099	547	YEATS2_peak_620	35	3.01103	3.50612	0	372	Distal Intergenic	190091005	190092279	1275	+	ENSG00000280457	ENST00000561772	17548	DUX4L2
4	190111466	190111910	445	YEATS2_peak_621	41	2.85458	4.11731	0	194	Distal Intergenic	190091005	190092279	1275	+	ENSG00000280457	ENST00000561772	20461	DUX4L2
1	213927680	213928115	436	YEATS2_peak_81	29	2.42216	2.90901	0	309	Promoter (1-2kb)	213924749	213926654	1906	-	ENSG00000281664	ENST00000626109	-1026	LINC00538
1	215414921	215415764	844	YEATS2_peak_102	25	2.27046	2.54382	0	449	Distal Intergenic	215393646	215394418	773	-	ENSG00000282265	ENST00000632868	-20503	ENSG00000282265
1	215469673	215470393	721	YEATS2_peak_103	28	2.21136	2.85376	0	605	Distal Intergenic	215393646	215394418	773	-	ENSG00000282265	ENST00000632868	-75255	ENSG00000282265
22	10936155	10936592	438	YEATS2_peak_548	51	4.08569	5.129	0.333274	221	Downstream (2-3kb)	10939388	10961338	21951	-	ENSG00000283047	ENST00000635667	24746	FRG1FP
20	45140369	45140819	451	YEATS2_peak_511	30	3.0786	3.06593	0	206	Promoter (1-2kb)	45137706	45138976	1271	-	ENSG00000283142	ENST00000636811	-1393	ENSG00000283142
3	90835931	90836367	437	YEATS2_peak_563	31	3.13502	3.14243	0	199	Distal Intergenic	91356755	91356914	160	+	ENSG00000283367	ENST00000636724	-520388	ENSG00000283367
3	90868822	90869674	853	YEATS2_peak_564	103	6.35486	10.3428	4.465	494	Distal Intergenic	91356755	91356914	160	+	ENSG00000283367	ENST00000636724	-487081	ENSG00000283367
13	96331547	96332111	565	YEATS2_peak_347	24	2.63966	2.44176	0	525	Intron (ENST00000376705/ENSG00000185352, intron 1 of 1)	96427229	96427292	64	+	ENSG00000283487	ENST00000635771	-95118	MIR4501
11	132571019	132571460	442	YEATS2_peak_265	55	4.12574	5.55226	0.538766	206	Intron (ENST00000331898/ENSG00000183715, intron 2 of 6)	132525809	132525887	79	+	ENSG00000283489	ENST00000637108	45210	U6
11	132580636	132581210	575	YEATS2_peak_266	38	3.3827	3.89819	0	231	Intron (ENST00000331898/ENSG00000183715, intron 2 of 6)	132525809	132525887	79	+	ENSG00000283489	ENST00000637108	54827	U6
1	214114439	214114880	442	YEATS2_peak_85	47	3.4174	4.79185	0.134263	228	Intron (ENST00000637598/ENSG00000283518, intron 1 of 4)	214051194	214187773	136580	-	ENSG00000283518	ENST00000637598	72893	LINC02775
1	214117879	214118310	432	YEATS2_peak_86	30	3.00193	3.03497	0	205	Intron (ENST00000637598/ENSG00000283518, intron 1 of 4)	214051194	214187773	136580	-	ENSG00000283518	ENST00000637598	69463	LINC02775
1	214122224	214122680	457	YEATS2_peak_87	26	2.17772	2.6949	0	229	Intron (ENST00000637598/ENSG00000283518, intron 1 of 4)	214051194	214187773	136580	-	ENSG00000283518	ENST00000637598	65093	LINC02775
1	214193252	214193782	531	YEATS2_peak_88	45	2.95174	4.52191	0.0314024	239	Distal Intergenic	214051194	214187773	136580	-	ENSG00000283518	ENST00000637598	-5479	LINC02775
5	176155896	176156475	580	YEATS2_peak_652	55	4.37342	5.55226	0.538766	250	Promoter (<=1kb)	176143078	176155503	12426	-	ENSG00000283559	ENST00000656489	-393	ENSG00000283559
5	176157851	176158413	563	YEATS2_peak_653	55	4.12574	5.55226	0.538766	350	Promoter (<=1kb)	176145025	176156989	11965	-	ENSG00000283559	ENST00000637171	-862	ENSG00000283559
1	161399331	161400191	861	YEATS2_peak_48	31	2.70521	3.10776	0	424	Promoter (<=1kb)	161399409	161422424	23016	+	ENSG00000283696	ENST00000636161	0	ENSG00000283696
5	55995286	55995644	359	YEATS2_peak_625	61	3.86989	6.17368	1.02875	261	Promoter (<=1kb)	55935095	55994963	59869	-	ENSG00000134352	ENST00000381298	-323	IL6ST
5	17526677	17527805	1129	YEATS2_peak_624	47	3.87806	4.70307	0.0793463	706	Promoter (<=1kb)	17528669	17529265	597	+	ENSG00000284042	ENST00000640558	-864	TAF11L6
1	35146321	35146867	547	YEATS2_peak_7	38	3.63038	3.89819	0	224	Promoter (<=1kb)	35141515	35146435	4921	-	ENSG00000284640	ENST00000641402	0	ENSG00000284640
1	86814019	86814460	442	YEATS2_peak_13	24	2.63966	2.44176	0	185	Distal Intergenic	86821558	86834169	12612	-	ENSG00000284846	ENST00000646669	19709	ENSG00000284846
7	48703940	48704382	443	YEATS2_peak_742	38	3.63038	3.89819	0	206	Distal Intergenic	48708327	48711582	3256	+	ENSG00000285536	ENST00000649656	-3945	LINC02838
9	85352930	85353497	568	YEATS2_peak_859	28	2.83887	2.80888	0	547	Distal Intergenic	85369591	85443924	74334	-	ENSG00000285634	ENST00000669133	90427	ENSG00000285634
9	7226777	7227199	423	YEATS2_peak_814	36	2.75527	3.69717	0	329	Distal Intergenic	7177577	7203458	25882	+	ENSG00000285688	ENST00000649299	49200	ENSG00000285688
11	35797962	35798462	501	YEATS2_peak_225	31	3.13502	3.14243	0	327	Intron (ENST00000299413/ENSG00000166326, intron 4 of 4)	35824192	35838523	14332	+	ENSG00000285705	ENST00000648434	-25730	ENSG00000285705
7	25255759	25256638	880	YEATS2_peak_710	31	3.13502	3.14243	0	522	Promoter (<=1kb)	25254965	25257129	2165	-	ENSG00000285716	ENST00000649460	491	ENSG00000285716
11	135021440	135022449	1010	YEATS2_peak_286	27	2.61261	2.73836	0	223	Distal Intergenic	134997448	135007779	10332	-	ENSG00000285735	ENST00000652919	-13661	LINC02717
7	51451982	51452595	614	YEATS2_peak_749	45	3.46124	4.50988	0.0230347	366	Distal Intergenic	51471717	51729716	258000	+	ENSG00000285741	ENST00000648455	-19122	ENSG00000285741
7	51466706	51467416	711	YEATS2_peak_750	38	3.63038	3.89819	0	359	Distal Intergenic	51471717	51729716	258000	+	ENSG00000285741	ENST00000648455	-4301	ENSG00000285741
6	29843471	29843893	423	YEATS2_peak_678	35	3.11721	3.5771	0	346	Distal Intergenic	29852363	29852491	129	-	ENSG00000285799	ENST00000432679	8598	ENSG00000285799
1	23593260	23593733	474	YEATS2_peak_5	40	3.40215	4.00178	0	257	Promoter (<=1kb)	23576436	23593621	17186	-	ENSG00000285802	ENST00000648225	0	ENSG00000285802
10	52949732	52950232	501	YEATS2_peak_186	31	2.88734	3.14243	0	288	Exon (ENST00000648218/ENSG00000285958, exon 2 of 2)	52946431	52955585	9155	-	ENSG00000285958	ENST00000648218	5353	ENSG00000285958
1	104947223	104947645	423	YEATS2_peak_24	26	2.79284	2.67893	0	316	Distal Intergenic	104998406	105032365	33960	-	ENSG00000285981	ENST00000648518	84720	ENSG00000285981
3	178090352	178090807	456	YEATS2_peak_593	24	2.63966	2.44176	0	155	Intron (ENST00000651726/ENSG00000286003, intron 1 of 3)	178028130	178172449	144320	-	ENSG00000286003	ENST00000651726	81642	ENSG00000286003
3	178130131	178130595	465	YEATS2_peak_594	36	3.21226	3.64771	0	246	Intron (ENST00000651726/ENSG00000286003, intron 1 of 3)	178028130	178172449	144320	-	ENSG00000286003	ENST00000651726	41854	ENSG00000286003
20	55880604	55881026	423	YEATS2_peak_528	38	3.32182	3.80874	0	208	Distal Intergenic	55775598	55781231	5634	+	ENSG00000286006	ENST00000656795	105006	ENSG00000286006
15	24553358	24553780	423	YEATS2_peak_383	38	3.3827	3.89819	0	296	Intron (ENST00000565295/ENSG00000259905, intron 13 of 14)	24558060	24912924	354865	+	ENSG00000286110	ENST00000651136	-4280	ENSG00000286110
21	8420035	8420569	535	YEATS2_peak_541	52	1.70053	5.2891	0.468678	304	Promoter (<=1kb)	8420675	8421003	329	+	ENSG00000286146	ENST00000652246	-106	ENSG00000286146
21	8228991	8229882	892	YEATS2_peak_540a	23	1.82085	2.39128	0	197	Distal Intergenic	8235354	8235832	479	+	ENSG00000286155	ENST00000651830	-5472	ENSG00000286155
21	8228991	8229882	892	YEATS2_peak_540b	87	3.30927	8.75882	3.11512	684	Distal Intergenic	8235354	8235832	479	+	ENSG00000286155	ENST00000651830	-5472	ENSG00000286155
7	47216280	47216702	423	YEATS2_peak_741	36	3.16134	3.6432	0	173	Distal Intergenic	47252139	47254558	2420	-	ENSG00000286315	ENST00000656460	37856	ENSG00000286315
11	134636748	134637212	465	YEATS2_peak_281	24	2.3616	2.41987	0	209	Distal Intergenic	134655769	134661206	5438	+	ENSG00000286374	ENST00000663285	-18557	ENSG00000286374
11	45422517	45423017	501	YEATS2_peak_235	31	2.88734	3.14243	0	247	Intron (ENST00000528445/ENSG00000255041, intron 2 of 2)	45397590	45412745	15156	-	ENSG00000286418	ENST00000669753	-9772	ENSG00000286418
3	96050487	96050920	434	YEATS2_peak_566	31	3.13502	3.14243	0	241	Distal Intergenic	95916726	95919552	2827	+	ENSG00000286516	ENST00000662488	133761	ENSG00000286516
7	35424954	35425425	472	YEATS2_peak_727	34	3.06084	3.42483	0	54	Distal Intergenic	35372349	35379675	7327	-	ENSG00000286526	ENST00000661178	-45279	ENSG00000286526
20	54181517	54181939	423	YEATS2_peak_525	30	2.79713	3.03497	0	345	Intron (ENST00000655028/ENSG00000286587, intron 1 of 1)	54178414	54183129	4716	+	ENSG00000286587	ENST00000655028	3103	ENSG00000286587
10	3407178	3407629	452	YEATS2_peak_172	38	3.63038	3.89819	0	207	Distal Intergenic	3397505	3400180	2676	+	ENSG00000286610	ENST00000661754	9673	ENSG00000286610
3	118444357	118444892	536	YEATS2_peak_580	31	3.13502	3.14243	0	334	Intron (ENST00000482142/ENSG00000243276, intron 3 of 6)	118488876	118491760	2885	+	ENSG00000286660	ENST00000667867	-43984	ENSG00000286660
11	120062610	120063210	601	YEATS2_peak_257	27	2.61261	2.73836	0	330	Distal Intergenic	120026753	120028341	1589	+	ENSG00000286731	ENST00000652852	35857	ENSG00000286731
1	218080778	218081200	423	YEATS2_peak_132	50	3.46007	5.00936	0.266719	277	Distal Intergenic	218046943	218049221	2279	-	ENSG00000286775	ENST00000664236	-31557	ENSG00000286775
2	43123051	43123614	564	YEATS2_peak_468	36	3.16134	3.6432	0	286	Intron (ENST00000663868/ENSG00000230587, intron 1 of 1)	43128819	43131999	3181	+	ENSG00000286796	ENST00000669652	-5205	ENSG00000286796
2	7951018	7951440	423	YEATS2_peak_463	31	3.13502	3.14243	0	180	Intron (ENST00000655474/ENSG00000286857, intron 1 of 1)	7937282	7953402	16121	+	ENSG00000286857	ENST00000655474	13736	ENSG00000286857
10	2772803	2773313	511	YEATS2_peak_170	43	3.36325	4.35387	0	209	Distal Intergenic	2724819	2728267	3449	-	ENSG00000286858	ENST00000671591	-44536	ENSG00000286858
10	2800237	2800701	465	YEATS2_peak_171	55	4.12574	5.55226	0.538766	223	Distal Intergenic	2724819	2728267	3449	-	ENSG00000286858	ENST00000671591	-71970	ENSG00000286858
20	40717354	40717819	466	YEATS2_peak_506	48	3.80728	4.8585	0.163351	335	Promoter (<=1kb)	40717257	40758636	41380	+	ENSG00000286972	ENST00000655799	97	ENSG00000286972
20	40762672	40763118	447	YEATS2_peak_507	31	2.88734	3.14243	0	210	Distal Intergenic	40717257	40758636	41380	+	ENSG00000286972	ENST00000655799	45415	ENSG00000286972
15	23752751	23753368	618	YEATS2_peak_369	24	2.59245	2.46455	0	279	Distal Intergenic	23757115	23856375	99261	+	ENSG00000286973	ENST00000658937	-3747	ENSG00000286973
15	23763009	23763489	481	YEATS2_peak_370	40	3.31248	4.09056	0	247	Intron (ENST00000658937/ENSG00000286973, intron 1 of 2)	23757115	23856375	99261	+	ENSG00000286973	ENST00000658937	5894	ENSG00000286973
7	35593753	35594232	480	YEATS2_peak_728	54	4.29471	5.43671	0.538766	186	Distal Intergenic	35614650	35622939	8290	-	ENSG00000287032	ENST00000664446	28707	ENSG00000287032
20	48144343	48144783	441	YEATS2_peak_514	38	3.32182	3.80874	0	300	Distal Intergenic	48120269	48136844	16576	+	ENSG00000287107	ENST00000655183	24074	ENSG00000287107
11	134971938	134972417	480	YEATS2_peak_284	24	2.63966	2.44176	0	322	Intron (ENST00000662732/ENSG00000287251, intron 1 of 1)	134945118	134980574	35457	-	ENSG00000287251	ENST00000662732	8157	ENSG00000287251
7	79670312	79670967	656	YEATS2_peak_761	31	3.13502	3.14243	0	183	Exon (ENST00000662153/ENSG00000287488, exon 2 of 3)	79657947	79675015	17069	+	ENSG00000287488	ENST00000662153	12365	ENSG00000287488
1	219291965	219292557	593	YEATS2_peak_137	39	3.3511	3.92604	0	363	Promoter (2-3kb)	219294982	219297668	2687	+	ENSG00000287676	ENST00000655747	-2425	ENSG00000287676
10	123947640	123948067	428	YEATS2_peak_201	38	3.62689	3.89341	0	161	Distal Intergenic	123943255	123944099	845	-	ENSG00000287768	ENST00000671455	-3541	ENSG00000287768
2	229467942	229468364	423	YEATS2_peak_489	38	3.3827	3.89819	0	175	Intron (ENST00000341772/ENSG00000187957, intron 7 of 12)	229407358	229408328	971	+	ENSG00000287791	ENST00000658948	60584	ENSG00000287791
6	28481189	28482010	822	YEATS2_peak_673	55	4.12574	5.55226	0.538766	235	Intron (ENST00000666335/ENSG00000287804, intron 1 of 1)	28476996	28489455	12460	-	ENSG00000287804	ENST00000666335	7445	ENSG00000287804
7	54285000	54285474	475	YEATS2_peak_753	38	3.63038	3.89819	0	176	Distal Intergenic	54185071	54257577	72507	-	ENSG00000287953	ENST00000657889	-27423	ENSG00000287953
20	39280871	39281427	557	YEATS2_peak_502	31	2.88734	3.14243	0	305	Distal Intergenic	39231115	39233836	2722	-	ENSG00000287983	ENST00000654983	-47035	ENSG00000287983
16	48049156	48049592	437	YEATS2_peak_410	23	2.54549	2.34354	0	376	Downstream (<1kb)	48050588	48055099	4512	-	ENSG00000288026	ENST00000667168	5507	ENSG00000288026
9	7272152	7272600	449	YEATS2_peak_815	47	3.22975	4.72476	0.0963608	197	Distal Intergenic	7304551	7343556	39006	+	ENSG00000288042	ENST00000654575	-31951	ENSG00000288042
9	7342773	7343485	713	YEATS2_peak_816	48	3.52261	4.83605	0.163351	598	Exon (ENST00000654575/ENSG00000288042, exon 3 of 3)	7304551	7343556	39006	+	ENSG00000288042	ENST00000654575	38222	ENSG00000288042
9	7348809	7349255	447	YEATS2_peak_817	49	3.37073	4.98037	0.240102	284	Distal Intergenic	7304551	7343556	39006	+	ENSG00000288042	ENST00000654575	44258	ENSG00000288042
3	113264379	113265182	804	YEATS2_peak_579	34	3.28495	3.42483	0	654	Promoter (1-2kb)	113259786	113266824	7039	-	ENSG00000288079	ENST00000658424	1642	ENSG00000288079
1	110693466	110693888	423	YEATS2_peak_26	31	3.13502	3.14243	0	306	Distal Intergenic	110680508	110682674	2167	+	ENSG00000288803	ENST00000685046	12958	ENSG00000288803
3	176324843	176325265	423	YEATS2_peak_590	34	3.06084	3.42483	0	237	Promoter (1-2kb)	176287129	176327044	39916	-	ENSG00000288895	ENST00000687649	1779	ENSG00000288895
10	6535558	6536288	731	YEATS2_peak_176	31	3.13502	3.14243	0	260	Intron (ENST00000397176/ENSG00000065675, intron 1 of 16)	6492482	6493371	890	+	ENSG00000288915	ENST00000686939	43076	ENSG00000288915
11	15899541	15900022	482	YEATS2_peak_212	31	3.13502	3.14243	0	386	Distal Intergenic	15890568	15895692	5125	+	ENSG00000289116	ENST00000685753	8973	ENSG00000289116
20	45187833	45188258	426	YEATS2_peak_512	49	3.73318	4.93918	0.207695	192	Distal Intergenic	45179984	45187241	7258	+	ENSG00000289172	ENST00000690047	7849	ENSG00000289172
10	47240055	47240555	501	YEATS2_peak_185	37	3.26612	3.72689	0	320	Distal Intergenic	47207531	47224994	17464	+	ENSG00000289299	ENST00000686610	32524	ENSG00000289299
6	116091201	116091628	428	YEATS2_peak_687	34	3.28495	3.42483	0	232	Intron (ENST00000692859/ENSG00000289376, intron 1 of 1)	115901795	116100705	198911	-	ENSG00000289376	ENST00000692859	9077	ENSG00000289376
1	234799986	234800771	786	YEATS2_peak_150	38	3.02111	3.80231	0	514	Distal Intergenic	234771523	234772797	1275	-	ENSG00000289377	ENST00000692297	-27189	ENSG00000289377
7	41782246	41782923	678	YEATS2_peak_737	24	2.63966	2.44176	0	152	Distal Intergenic	41707986	41709051	1066	-	ENSG00000289403	ENST00000686185	-73195	ENSG00000289403
20	61194493	61195012	520	YEATS2_peak_532	30	3.0786	3.06593	0	161	Distal Intergenic	61162202	61162714	513	-	ENSG00000289577	ENST00000690433	-31779	ENSG00000289577
