# Supplementary material for: YEATS2 promotes malignant phenotypes of esophageal squamous cell carcinoma via H3K27ac activated-IL6ST
Source: Front Cell Dev Biol. 2025 Feb 18;13:1497290. doi: 10.3389/fcell.2025.1497290 (PMC11876388; doi:10.3389/fcell.2025.1497290)
Supplement: Supplementary file 11 [file Table8.xlsx]

## Sheet: Repeat 1
Supplementary Table 8: List of proteins identified in IP-MS
Accession	Description	Coverage	# Peptides	# Unique Peptides	# AAs	MW [kDa]	calc. pI	Score Mascot
P04264	Keratin, type II cytoskeletal 1 OS=Homo sapiens OX=9606 GN=KRT1 PE=1 SV=6	59.9379	43	37	644	65.999	8.12	2622.41
	Sequence	Modifications	# PSMs	Master Protein Accessions	# Missed Cleavages	Theo. MH+ [Da]	Ions Score Mascot	Charge Mascot	DeltaM [ppm] Mascot	RT [min] Mascot
	LNDLEDALQQAK		2	P04264	0	1357.7	73.6	2	0.136798	16.5193
	IEISELNRVIQR		1	P35908; P04264	1	1469.84	21.58	3	-0.272321	17.3589
	NKLNDLEDALQQAK		2	P04264	1	1599.83	71.42	2	0.0704905	16.7002
	YEELQITAGR		2	P04264	0	1179.6	66.2	2	0.48478	13.9623
	IEISELNR		2	P35908; P04264	0	973.531	51.05	2	-0.740216	16.3332
	FSSCGGGGGSFGAGGGFGSR	1xCarbamidomethyl [C4]	4	P04264	0	1765.73	136.74	2	-0.229843	13.6877
	FLEQQNQVLQTK		2	P35908; P04264	0	1475.79	68.22	2	0.948832	13.5533
	SLVNLGGSK		1	P04264	0	874.499	45.03	2	-0.143372	13.0876
	LLRDYQELMNTK		1	P04264	1	1523.79	26.6	3	-3.28473	15.0475
	SGGGFSSGSAGIINYQR		1	P04264	0	1657.79	67.05	2	-0.207995	14.9508
	TNAENEFVTIK		1	P04264	0	1265.64	53.64	2	-0.0590377	14.6477
	QISNLQQSISDAEQR		3	P04264	0	1716.85	95.67	2	-0.352089	14.4535
	QISNLQQSISDAEQRGENALKDAK		1	P04264	2	2643.33	19.78	4	-0.133877	18.0182
	THNLEPYFESFINNLRR		1	P04264	1	2150.08	29.09	4	0.235348	22.1791
	LALDIEIATYR		2	P04264	0	1277.71	61.17	2	1.17011	21.3309
	SLDLDSIIAEVK		3	P04264	0	1302.72	63.42	2	0.29054	23.8737
	THNLEPYFESFINNLR		3	P04264	0	1993.98	76.31	2	-3.87724	23.5331
	LNDLEDALQQAKEDLAR		1	P04264	1	1941.99	49.97	3	0.772167	21.1421
	WELLQQVDTSTR		3	P04264	0	1475.75	72.98	2	-0.203385	18.8936
	SLNNQFASFIDK		1	P04264	0	1383.69	92.86	2	0.12418	19.25
	NKLNDLEDALQQAKEDLAR		1	P04264	2	2184.13	74.57	3	0.709049	20.8336
	SLNNQFASFIDKVR		1	P04264	1	1638.86	29.87	3	0.00372725	20.0114
	NKYEDEINKR		2	P04264; P48668; P13647	2	1308.65	49.53	3	0.594979	8.20279
	LRSEIDNVKK		1	P04264	2	1201.69	39	3	1.85631	7.98731
	YEDEINKR		1	P35908; P04264; P48668; P13647	1	1066.52	62.77	2	0.267404	7.69749
	DVDGAYMTK	1xOxidation [M7]	1	P04264	0	1015.44	31.93	2	0.443553	8.37371
	SKAEAESLYQSK		2	P04264	1	1340.67	66.21	2	0.274216	9.08913
	NKYEDEINK		1	P04264; P48668; P13647	1	1152.55	26.34	2	0.427847	8.46374
	KDVDGAYMTK	1xOxidation [M8]	1	P04264	1	1143.54	64.82	2	1.0945	7.18151
	KDVDGAYMTK		1	P04264	1	1127.54	64.45	2	0.714186	8.80404
	GENALKDAK		1	P04264	1	945.5	45.37	2	0.259148	6.52313
	GSGGGSSGGSIGGR		2	P04264	0	1092.5	67.3	2	0.126477	6.3843
	GGGGGGYGSGGSSYGSGGGSYGSGGGGGGGR		2	P04264	0	2383.95	145.68	2	-0.2625	9.24834
	MSGECAPNVSVSVSTSHTTISGGGSR	1xCarbamidomethyl [C5]	2	P04264	0	2565.17	151.1	2	1.04951	13.1112
	NSKIEISELNR		1	P04264	1	1302.7	43.49	2	-0.269615	12.2135
	TNAENEFVTIKK		2	P04264	1	1393.73	82.81	2	0.127114	12.044
	KQISNLQQSISDAEQR		2	P04264	1	1844.95	132.88	2	-1.84523	12.3383
	MSGECAPNVSVSVSTSHTTISGGGSR	1xOxidation [M1]; 1xCarbamidomethyl [C5]	1	P04264	0	2581.16	52.39	3	-0.468178	12.5799
	AQYEDIAQK		1	P04264	0	1065.52	40.87	2	0.162205	9.91264
	GSYGSGGSSYGSGGGSYGSGGGGGGHGSYGSGSSSGGYR		1	P04264	0	3312.31	83.22	3	0.50332	9.79796
	NMQDMVEDYR	2xOxidation [M2; M5]	1	P04264	0	1332.52	57.95	2	0.259298	9.56883
	NMQDMVEDYR	1xOxidation [M5]	1	P04264	0	1316.52	40.16	2	-0.169294	11.6152
	DYQELMNTK	1xOxidation [M6]	1	P04264	0	1157.51	35.46	2	-0.093014	10.1605
	DYQELMNTK		1	P04264	0	1141.52	30.63	2	0.370182	13.3572
	LRSEIDNVK		2	P04264	1	1073.59	41.07	2	0.178589	9.16601
	SEIDNVKK		1	P04264	1	932.505	33.16	2	0.273174	7.27894
	DVDGAYMTK		1	P04264	0	999.445	27.84	2	0.187283	10.7248
	AEAESLYQSK		1	P04264	0	1125.54	31.13	2	0.360553	10.1593
P35527	Keratin, type I cytoskeletal 9 OS=Homo sapiens OX=9606 GN=KRT9 PE=1 SV=3	75.4414	31	30	623	62.027	5.24	2270.76
	Sequence	Modifications	# PSMs	Master Protein Accessions	# Missed Cleavages	Theo. MH+ [Da]	Ions Score Mascot	Charge Mascot	DeltaM [ppm] Mascot	RT [min] Mascot
	QVLDNLTMEK		1	P35527	0	1190.61	33.82	2	0.220473	14.8912
	DQIVDLTVGNNK		1	P35527	0	1315.69	49.85	2	-0.921573	15.7361
	TLLDIDNTR		1	P35527	0	1060.56	44.49	2	0.773516	15.4503
	NYSPYYNTIDDLK		1	P35527	0	1605.74	48.74	2	-0.0243931	17.1284
	EIETYHNLLEGGQEDFESSGAGK		2	P35527	0	2510.13	100.71	2	2.38086	16.8652
	QGVDADINGLR		1	P35527	0	1157.59	72.66	2	-0.577303	13.5479
	NHKEEMSQLTGQNSGDVNVEINVAPGK	1xOxidation [M6]	1	P35527	1	2911.39	23.23	4	2.38728	13.1973
	NHKEEMSQLTGQNSGDVNVEINVAPGK		2	P35527	1	2895.39	123.09	3	-1.69102	14.3311
	SDLEMQYETLQEELMALKK	2xOxidation [M5; M15]	1	P35527	1	2331.11	43.9	3	-0.380192	22.3978
	SDLEMQYETLQEELMALKK	1xOxidation [M]	2	P35527	1	2315.11	80.32	3	-1.44561	23.1458
	SDLEMQYETLQEELMALKK		2	P35527	1	2299.12	85.74	3	0.181956	23.38
	QEIECQNQEYSLLLSIK	1xCarbamidomethyl [C5]	2	P35527	0	2095.04	113.32	2	-0.209679	21.5273
	SDLEMQYETLQEELMALK	2xOxidation [M5; M15]	2	P35527	0	2203.01	45.06	2	0.54227	24.5875
	SDLEMQYETLQEELMALK	1xOxidation [M]	2	P35527	0	2187.02	56.12	2	0.342155	25.5912
	SDLEMQYETLQEELMALK		1	P35527	0	2171.02	60.12	2	0.0266381	25.7903
	GGGGSFGYSYGGGSGGGFSASSLGGGFGGGSR		2	P35527	0	2705.16	180.03	2	0.74815	18.6599
	LASYLDKVQALEEANNDLENK		1	P35527	1	2377.19	79.69	3	0.609947	18.5452
	HGVQELEIELQSQLSKK		1	P35527	1	1966.06	67.34	3	-0.580911	18.2964
	DIENQYETQITQIEHEVSSSGQEVQSSAK		1	P35527	0	3264.51	90.52	3	0.195075	20.9933
	HGVQELEIELQSQLSK		2	P35527	0	1837.97	132.54	2	0.31153	19.4322
	GGSGGSYGGGSGSGGGSGGGYGGGSGGGHSGGSGGGHSGGSGGNYGGGSGSGGGSGGGYGGGSGSR		1	P35527	0	4972.94	83.59	4	0.941031	8.22877
	GGSGGSYGGGGSGGGYGGGSGSR		2	P35527	0	1791.73	105.15	2	0.0694871	7.98849
	FSSSSGYGGGSSR		2	P35527	0	1235.53	79.86	2	-0.185733	8.42504
	FSSSGGGGGGGR		1	P35527	0	982.434	53.17	2	-0.13927	5.92615
	GGSGGSYGR		1	P35527	0	797.354	22.33	2	0.189984	5.19816
	KGPAAIQK		1	P35527	1	812.499	49.71	2	-0.571004	6.05111
	IKFEMEQNLR		2	P35527	1	1307.68	59.12	3	-0.222592	14.2581
	VQALEEANNDLENK		2	P35527	0	1586.77	69.92	2	0.395711	12.3319
	GGSGGSHGGGSGFGGESGGSYGGGEEASGSGGGYGGGSGK		2	P35527	0	3223.28	130.79	3	-0.183773	9.78926
	SGGGGGGGLGSGGSIR		1	P35527	0	1232.6	84.35	2	-0.0796864	9.6212
	QFSSSYLSR		1	P35527	0	1074.52	40.74	2	0.0768749	12.777
	LASYLDK		1	P02533; P13645; P35527; P08779	0	809.44	27.99	2	-0.515999	13.9225
	STMQELNSR	1xOxidation [M3]	1	P35527	0	1081.49	57.12	2	-0.733151	7.45676
	IQDWYDKK		1	P35527	1	1095.55	37.33	2	-0.569225	10.7801
	SLEDTKNR		1	P35527	1	962.49	44.48	2	0.137896	5.9849
	FEMEQNLR	1xOxidation [M3]	1	P35527	0	1082.49	26.48	2	0.0530277	10.0636
P35908	Keratin, type II cytoskeletal 2 epidermal OS=Homo sapiens OX=9606 GN=KRT2 PE=1 SV=2	62.7543	34	27	639	65.393	8	1648.06
	Sequence	Modifications	# PSMs	Master Protein Accessions	# Missed Cleavages	Theo. MH+ [Da]	Ions Score Mascot	Charge Mascot	DeltaM [ppm] Mascot	RT [min] Mascot
	DYQELMNVK		1	P35908	0	1139.54	22.45	2	0.92091	15.4848
	NKLNDLEEALQQAK		1	P35908	1	1613.85	90.92	2	0.356907	17.5283
	LNDLEEALQQAK		2	P35908	0	1371.71	47.57	2	-0.416816	17.4336
	IEISELNRVIQR		1	P35908; P04264	1	1469.84	21.58	3	-0.272321	17.3589
	WELLQQMNVGTR	1xOxidation [M7]	1	P35908	0	1490.74	48.57	2	0.878691	17.2764
	TSQNSELNNMQDLVEDYKK		2	P35908	1	2256.04	109.54	2	-0.60345	17.2552
	DVDNAYMIK		1	P35908	0	1068.5	44.01	2	-0.0419688	13.8798
	IEISELNR		2	P35908; P04264	0	973.531	51.05	2	-0.740216	16.3332
	FLEQQNQVLQTK		2	P35908; P04264	0	1475.79	68.22	2	0.948832	13.5533
	NVQDAIADAEQR		1	P35908	0	1329.64	49.64	2	-0.00199655	13.0753
	TAAENDFVTLK		1	P35908	0	1208.62	51.7	2	0.325063	14.9899
	YEELQVTVGR		1	P35908	0	1193.62	73.93	2	0.355824	14.3567
	VDLLNQEIEFLK		1	P35908	0	1460.8	77.54	2	-0.0242571	23.1407
	PINLEPIFQGYIDSLKR		1	P35908	1	2003.1	61.34	3	1.16027	25.3786
	NLDLDSIIAEVK		1	P35908; P48668; P13647	0	1329.73	63.28	2	-0.200518	23.8726
	SLVGLGGTK		1	P35908	0	831.493	37.93	2	0.0878143	13.0108
	TSQNSELNNMQDLVEDYK		1	P35908	0	2127.95	122.23	2	0.159699	18.997
	GGGFGGGSSFGGGSGFSGGGFGGGGFGGGR		2	P35908	0	2399.02	139.07	2	-0.529953	18.9311
	VLYDAEISQIHQSVTDTNVILSMDNSR	1xOxidation [M23]	1	P35908	0	3064.49	51.11	3	0.0600948	19.5856
	VLYDAEISQIHQSVTDTNVILSMDNSR		1	P35908	0	3048.49	87.98	3	-1.88793	21.0607
	GGSISGGGYGSGGGK		1	P35908	0	1197.55	60.75	2	1.24922	8.25109
	GSSSGGGYSSGSSSYGSGGR		1	P35908	0	1740.71	107.28	2	0.233437	8.06514
	YEDEINKR		1	P35908; P04264; P48668; P13647	1	1066.52	62.77	2	0.267404	7.69749
	LQGEIAHVK		1	P35908	0	994.568	20.12	2	-1.80579	9.34855
	GGSGGGGSISGGGYGSGGGSGGR		1	P35908	0	1741.75	109.79	2	-0.339559	8.59924
	SKEEAEALYHSK		2	P35908	1	1391.68	54.34	2	-0.111678	8.50151
	KLLEGEECR	1xCarbamidomethyl [C8]	1	Q86Y46; P35908; P48668; P13647	1	1133.56	52.2	2	0.218019	8.81387
	GEHALKDAR		1	P35908	1	996.522	37.45	2	-0.159445	5.49606
	GGSSSGGGYGSGGGGSSSVK		1	P35908	0	1588.68	106.09	2	0.547466	7.15688
	VDPEIQNVK		1	P35908	0	1041.56	32.67	2	0.0405123	11.0015
	GFSSGSAVVSGGSR		1	P35908	0	1254.61	84.6	2	0.326384	10.8403
	TAAENDFVTLKK		1	P35908	1	1336.71	23.99	3	-1.14867	12.4296
	KDVDNAYMIK		1	P35908	1	1196.6	55.32	2	-0.439063	11.2146
	HGGGGGGFGGGGFGSR		1	P35908	0	1320.58	52.74	3	0.0519672	10.3827
	AQYEEIAQR		1	P35908; P48668	0	1107.54	45.41	2	0.313694	10.3461
P13645	Keratin, type I cytoskeletal 10 OS=Homo sapiens OX=9606 GN=KRT10 PE=1 SV=6	50	28	25	584	58.792	5.21	1579.29
	Sequence	Modifications	# PSMs	Master Protein Accessions	# Missed Cleavages	Theo. MH+ [Da]	Ions Score Mascot	Charge Mascot	DeltaM [ppm] Mascot	RT [min] Mascot
	VLDELTLTK		1	P13645	0	1031.6	58.57	2	0.129479	16.3569
	DAEAWFNEK		1	P13645	0	1109.49	34.29	2	0.200951	15.9289
	GSLGGGFSSGGFSGGSFSR		2	P13645	0	1707.77	78.83	2	0.717665	16.8239
	IRLENEIQTYR		2	P13645	1	1434.77	81.06	2	-0.345666	13.337
	ADLEMQIESLTEELAYLKK	1xOxidation [M5]	1	P13645	1	2240.14	80.66	3	-0.00480684	26.4323
	QSVEADINGLR		1	P13645	0	1201.62	59	2	-0.429266	14.0618
	QSLEASLAETEGR		1	P13645	0	1390.68	77.32	2	-0.547631	14.1869
	NVSTGDVNVEMNAAPGVDLTQLLNNMR	2xOxidation [M11; M26]	1	P13645	0	2904.38	60.74	3	0.0863772	21.9804
	NVSTGDVNVEMNAAPGVDLTQLLNNMR	1xOxidation [M11]	1	P13645	0	2888.39	72.08	3	-0.511425	24.9201
	NVQALEIELQSQLALK		1	P13645	0	1797.01	58	3	-0.98972	23.3645
	AETECQNTEYQQLLDIK	1xCarbamidomethyl [C5]	2	P13645	0	2082.96	77.99	2	1.32104	18.5695
	GSSGGGCFGGSSGGYGGLGGFGGGSFR	1xCarbamidomethyl [C7]	2	P13645	0	2342.98	175.83	2	0.142946	18.3989
	ELTTEIDNNIEQISSYK		2	P13645	0	1996.97	117.58	2	0.569536	19.0375
	KDAEAWFNEK		2	P13645	1	1237.58	67.05	2	0.38368	12.8966
	VTMQNLNDR		1	P02533; P13645; P08779	0	1090.53	58.99	2	0.302063	10.6587
	SQYEQLAEQNRK		1	P13645	1	1493.73	59.96	2	-1.05897	9.37681
	NHEEEMKDLR		1	P13645	1	1300.6	30.75	3	0.899704	8.16034
	KNHEEEMKDLR	1xOxidation [M7]	1	P13645	2	1444.68	52.48	3	-0.248788	5.41665
	SGGGGGGGGCGGGGGVSSLR	1xCarbamidomethyl [C10]	1	P13645	0	1549.68	123.33	2	-0.485475	9.45827
	YENEVALR		1	P13645	0	993.5	52.14	2	-1.10493	11.3651
	SLLEGEGSSGGGGR		1	P13645	0	1262.6	62.56	2	-0.61164	10.7997
	LASYLDKVR		1	P02533; P13645; P08779	1	1064.61	37.04	2	-0.650015	12.2902
	ALEESNYELEGK		1	P13645	0	1381.65	73.55	2	0.2311	12.2005
	LENEIQTYR		1	P13645	0	1165.58	62.66	2	0.197923	11.5313
	LKYENEVALR		1	P13645	1	1234.68	54.37	2	-0.403485	11.9735
	QSVEADINGLRR		2	P13645	1	1357.72	42.7	2	-0.137247	12.4739
	SQYEQLAEQNR		1	P13645	0	1365.64	61.05	2	0.444991	10.5288
	LASYLDK		1	P02533; P13645; P35527; P08779	0	809.44	27.99	2	-0.515999	13.9225
	RVLDELTLTK		1	P13645	1	1187.7	37.84	2	-0.329588	14.829
Q86YZ3	Hornerin OS=Homo sapiens OX=9606 GN=HRNR PE=1 SV=2	24.9474	21	21	2850	282.228	10.04	979.403
	Sequence	Modifications	# PSMs	Master Protein Accessions	# Missed Cleavages	Theo. MH+ [Da]	Ions Score Mascot	Charge Mascot	DeltaM [ppm] Mascot	RT [min] Mascot
	SGSGWSSSR		1	Q86YZ3	0	910.401	33.32	2	0.289545	7.92256
	GPYESGSGHSSGLGHQESR		1	Q86YZ3	0	1928.85	22.68	4	-2.52655	7.44186
	QSSSYGPHGYGSGR		1	Q86YZ3	0	1439.63	59.47	2	0.323835	8.29622
	GPYESGSGHSSGLGHR		3	Q86YZ3	0	1584.71	94.65	2	-0.118426	7.3105
	QSSSYGQHESASR		2	Q86YZ3	0	1423.62	25.62	3	0.366838	5.94046
	SEQHGSSSGSSSSYGQHGSGSR		1	Q86YZ3	0	2152.89	91.67	3	-0.0138888	5.40189
	GEQHGSSSGSSSSYGQHGSGSR		2	Q86YZ3	0	2122.88	103.44	3	0.477312	5.37778
	HGAGSGQSLSHGR		2	Q86YZ3	0	1250.6	83.13	2	-0.125228	5.31572
	HGSGSGQSPSPSR		1	Q86YZ3	0	1240.57	70.14	2	0.354822	5.25565
	SSSGSSSSYGQHGSGSR		1	Q86YZ3	0	1614.67	62.93	2	1.28263	5.17294
	HGSSSGSSSSYGQHGSGSR		2	Q86YZ3	0	1808.75	36.8	3	-0.00542466	2.50175
	HGSSSGSSSHYGQHGSGSR		2	Q86YZ3	0	1858.78	73.03	3	-0.0531737	0.581068
	HGSGLGHSSSHGQHGSGSGR		2	Q86YZ3	0	1885.84	41.02	3	-0.400596	0.534764
	GSGSSQSSGYGR		1	Q86YZ3	0	1129.49	73.89	2	0.224408	6.06581
	QSLGHGQHGSGSGQSPSPSR		1	Q86YZ3	0	1947.9	62.41	3	-0.189982	6.29378
	GSGSGQSPSYGR		1	Q86YZ3	0	1139.51	40.63	2	1.09391	7.24771
	HGSGSGHSSSYGQHGSGSGWSSSSGR		1	Q86YZ3	0	2477.02	64.75	4	0.775118	6.93555
	YGQQGSGSGQSPSR		1	Q86YZ3	0	1395.62	42.43	2	0.216805	6.70983
	HGSGSGQSSSYSPYGSGSGWSSSR		1	Q86YZ3	0	2348.98	59.58	3	-0.821974	11.2617
	GQHSSGSGQSPGHGQR		1	Q86YZ3	0	1563.7	39.24	2	-1.85608	0.35066
	QSPSYGR		1	Q86YZ3	0	794.379	27.93	2	-0.314153	7.03678
P48668	Keratin, type II cytoskeletal 6C OS=Homo sapiens OX=9606 GN=KRT6C PE=1 SV=3	33.5106	18	11	564	59.988	8	597.13
	Sequence	Modifications	# PSMs	Master Protein Accessions	# Missed Cleavages	Theo. MH+ [Da]	Ions Score Mascot	Charge Mascot	DeltaM [ppm] Mascot	RT [min] Mascot
	AIGGGLSSVGGGSSTIK		1	P48668	0	1447.78	70	2	1.66863	13.6406
	SLYGLGGSK		1	P48668	0	881.473	42.02	2	0.133367	13.0888
	ISIGGGSCAISGGYGSR	1xCarbamidomethyl [C8]	1	P48668	0	1598.76	119.27	2	0.274477	14.226
	NKLEGLEDALQK		1	P48668	1	1357.73	50.13	2	-0.229145	14.611
	ADTLTDEINFLR		1	P48668	0	1407.71	57.88	2	0.0274204	21.2801
	QNLEPLFEQYINNLR		2	P48668; P13647	0	1890.97	74.54	2	-0.11027	25.0395
	NLDLDSIIAEVK		1	P35908; P48668; P13647	0	1329.73	63.28	2	-0.200518	23.8726
	NMQDLVEDLK		1	P48668	0	1204.59	28.78	2	1.2176	18.6479
	NKYEDEINKR		2	P04264; P48668; P13647	2	1308.65	49.53	3	0.594979	8.20279
	YEDEINKR		1	P35908; P04264; P48668; P13647	1	1066.52	62.77	2	0.267404	7.69749
	NKYEDEINK		1	P04264; P48668; P13647	1	1152.55	26.34	2	0.427847	8.46374
	KLLEGEECR	1xCarbamidomethyl [C8]	1	Q86Y46; P35908; P48668; P13647	1	1133.56	52.2	2	0.218019	8.81387
	TAAENEFVTLKK		2	P48668	1	1350.73	23.11	3	-0.409716	12.5778
	YEELQVTAGR		1	P48668	0	1165.58	52.41	2	-0.744636	12.4783
	AEAESWYQTK		1	P48668	0	1212.55	33.64	2	0.60802	12.0338
	GSGGLGGACGGAGFGSR	1xCarbamidomethyl [C9]	1	P48668	0	1424.63	43.68	2	-1.93103	11.7252
	QEIAEINR		1	P48668	0	972.511	26.16	2	0.404476	10.6222
	AQYEEIAQR		1	P35908; P48668	0	1107.54	45.41	2	0.313694	10.3461
P13647	Keratin, type II cytoskeletal 5 OS=Homo sapiens OX=9606 GN=KRT5 PE=1 SV=3	27.9661	17	11	590	62.34	7.74	609.668
	Sequence	Modifications	# PSMs	Master Protein Accessions	# Missed Cleavages	Theo. MH+ [Da]	Ions Score Mascot	Charge Mascot	DeltaM [ppm] Mascot	RT [min] Mascot
	LAELEEALQK		1	P13647	0	1143.63	53.26	2	0.174883	15.6141
	QCANLQNAIADAEQR	1xCarbamidomethyl [C2]	1	P13647	0	1701.8	81.8	2	-0.440841	15.3577
	TTAENEFVMLK	1xOxidation [M9]	1	P13647	0	1298.63	35.38	2	1.22723	15.3227
	ISISTSGGSFR		1	P13647	0	1111.57	52.57	2	1.25582	13.6278
	VDALMDEINFMK		1	P13647	0	1425.68	85.82	2	-0.278292	22.131
	QNLEPLFEQYINNLR		2	P48668; P13647	0	1890.97	74.54	2	-0.11027	25.0395
	NLDLDSIIAEVK		1	P35908; P48668; P13647	0	1329.73	63.28	2	-0.200518	23.8726
	NMQDLVEDFK		1	P13647	0	1238.57	61.11	2	-0.668164	18.9567
	NKYEDEINKR		2	P04264; P48668; P13647	2	1308.65	49.53	3	0.594979	8.20279
	YEDEINKR		1	P35908; P04264; P48668; P13647	1	1066.52	62.77	2	0.267404	7.69749
	SGGGGGGGFGR		1	P13647	0	865.391	46.33	2	-0.357446	7.47547
	NKYEDEINK		1	P04264; P48668; P13647	1	1152.55	26.34	2	0.427847	8.46374
	KLLEGEECR	1xCarbamidomethyl [C8]	1	Q86Y46; P35908; P48668; P13647	1	1133.56	52.2	2	0.218019	8.81387
	NTKHEISEMNR		1	P13647	1	1358.65	39.9	3	-0.260054	7.1404
	EYQELMNTK		1	P13647	0	1155.54	21.82	2	-2.61391	11.8665
	SLYNLGGSK		1	P13647	0	938.494	35.14	2	-0.503048	12.8556
	YEELQQTAGR		1	P13647	0	1194.57	58.35	2	0.0480176	9.76043
	EYQELMNTK	1xOxidation [M6]	1	P13647	0	1171.53	22.2	2	-0.946871	9.45977
P02533	Keratin, type I cytoskeletal 14 OS=Homo sapiens OX=9606 GN=KRT14 PE=1 SV=4	37.9237	17	7	472	51.529	5.16	450.495
	Sequence	Modifications	# PSMs	Master Protein Accessions	# Missed Cleavages	Theo. MH+ [Da]	Ions Score Mascot	Charge Mascot	DeltaM [ppm] Mascot	RT [min] Mascot
	MSVEADINGLR		1	P02533	0	1204.6	33.83	2	0.505798	16.0101
	GQVGGDVNVEMDAAPGVDLSR	1xOxidation [M11]	1	P02533	0	2101.98	28.41	3	0.626128	15.4003
	VLDELTLAR		1	P02533; P08779	0	1029.59	36.46	2	-0.323022	16.9754
	ALEEANADLEVK		1	P02533; P08779	0	1301.66	65.01	2	0.778051	13.1614
	DAEEWFFTK		1	P02533	0	1172.53	44.26	2	0.780339	20.4713
	LLEGEDAHLSSSQFSSGSQSSR		1	P02533	0	2309.06	69.61	3	0.598205	12.9267
	VTMQNLNDR		1	P02533; P13645; P08779	0	1090.53	58.99	2	0.302063	10.6587
	NHEEEMNALR	1xOxidation [M6]	1	P02533	0	1258.55	30.02	2	-0.430782	7.34727
	NHEEEMNALR		1	P02533	0	1242.55	26.46	2	0.678093	9.5494
	CEMEQQNQEYK	1xCarbamidomethyl [C1]	1	P02533	0	1486.59	44.54	2	-0.51216	8.52653
	QFTSSSSMK	1xOxidation [M8]	1	P02533; P08779	0	1018.45	40.18	2	0.707746	6.81145
	LASYLDKVR		1	P02533; P13645; P08779	1	1064.61	37.04	2	-0.650015	12.2902
	ASLENSLEETK		1	P02533; P08779	0	1220.6	43.53	2	-0.0802837	12.2312
	TKYETELNLR		1	P02533	1	1266.67	37.58	3	-0.565892	12.1823
	LEQEIATYR		1	P02533; P08779	0	1122.58	55.97	2	1.57839	11.9495
	TRLEQEIATYR		1	P02533; P08779	1	1379.73	61.81	2	-0.474876	12.8893
	GSCGIGGGIGGGSSR	1xCarbamidomethyl [C3]	1	P02533; P08779	0	1278.59	43.25	2	0.361305	10.3839
	LASYLDK		1	P02533; P13645; P35527; P08779	0	809.44	27.99	2	-0.515999	13.9225
P08779	Keratin, type I cytoskeletal 16 OS=Homo sapiens OX=9606 GN=KRT16 PE=1 SV=4	29.3869	14	4	473	51.236	5.05	381.721
	Sequence	Modifications	# PSMs	Master Protein Accessions	# Missed Cleavages	Theo. MH+ [Da]	Ions Score Mascot	Charge Mascot	DeltaM [ppm] Mascot	RT [min] Mascot
	VLDELTLAR		1	P02533; P08779	0	1029.59	36.46	2	-0.323022	16.9754
	ALEEANADLEVK		1	P02533; P08779	0	1301.66	65.01	2	0.778051	13.1614
	IIAATIENAQPILQIDNAR		1	P08779	0	2064.14	49.32	3	-0.073746	20.8534
	DAETWFLSK		1	P08779	0	1096.53	48.36	2	-0.0182778	19.5632
	VTMQNLNDR		1	P02533; P13645; P08779	0	1090.53	58.99	2	0.302063	10.6587
	EVFTSSSSSSSR		1	P08779	0	1260.57	30.22	2	-0.88093	9.13682
	QFTSSSSMK	1xOxidation [M8]	1	P02533; P08779	0	1018.45	40.18	2	0.707746	6.81145
	LASYLDKVR		1	P02533; P13645; P08779	1	1064.61	37.04	2	-0.650015	12.2902
	ASLENSLEETK		1	P02533; P08779	0	1220.6	43.53	2	-0.0802837	12.2312
	APSTYGGGLSVSSR		1	P08779	0	1338.66	46.46	2	0.108781	12.1161
	LEQEIATYR		1	P02533; P08779	0	1122.58	55.97	2	1.57839	11.9495
	TRLEQEIATYR		1	P02533; P08779	1	1379.73	61.81	2	-0.474876	12.8893
	GSCGIGGGIGGGSSR	1xCarbamidomethyl [C3]	1	P02533; P08779	0	1278.59	43.25	2	0.361305	10.3839
	LASYLDK		1	P02533; P13645; P35527; P08779	0	809.44	27.99	2	-0.515999	13.9225
Q9ULM3	YEATS domain-containing protein 2 OS=Homo sapiens OX=9606 GN=YEATS2 PE=1 SV=2	12.166	12	12	1422	150.689	8.98	222.698
	Sequence	Modifications	# PSMs	Master Protein Accessions	# Missed Cleavages	Theo. MH+ [Da]	Ions Score Mascot	Charge Mascot	DeltaM [ppm] Mascot	RT [min] Mascot
	ETDPDYEDVSVALPNK		1	Q9ULM3	0	1791.83	30.29	2	0.125029	16.3885
	AIVSGGGGTIVAQPVQTLTK		1	Q9ULM3	0	1897.08	49.07	2	-0.9321	17.608
	SVEQYYGWNIGK		1	Q9ULM3	0	1443.69	22.9	2	0.964562	17.5521
	QAVAISGGQILVAK		1	Q9ULM3	0	1354.81	27.67	2	-0.218785	16.8678
	QVITPGEGIAQSAK		1	Q9ULM3	0	1398.76	46.08	2	0.258423	13.1326
	VVGVPVGSALPSTVK		1	Q9ULM3	0	1409.84	45.5	2	-0.614719	17.722
	FYLPPTPGSEFIGDVTQK		1	Q9ULM3	0	1996.01	37.97	2	1.73926	22.8062
	QSHEPVPDTSVEK		1	Q9ULM3	0	1452.7	27.8	2	-0.373443	9.30009
	TPTSTPVHVK		1	Q9ULM3	0	1066.59	23.6	3	0.00981678	8.81504
	IHGSSFVTSTVK		2	Q9ULM3	0	1262.67	24.44	3	-2.08159	11.232
	ISTASQVSQGTGSPVPK		1	Q9ULM3	0	1643.86	86.52	2	0.458386	11.2176
	IGITLQPVALHR		1	Q9ULM3	0	1317.8	34.64	3	0.774272	18.1024
P68363	Tubulin alpha-1B chain OS=Homo sapiens OX=9606 GN=TUBA1B PE=1 SV=1	23.0599	7	7	451	50.12	5.06	317.088
	Sequence	Modifications	# PSMs	Master Protein Accessions	# Missed Cleavages	Theo. MH+ [Da]	Ions Score Mascot	Charge Mascot	DeltaM [ppm] Mascot	RT [min] Mascot
	QIFHPEQLITGK		4	P68363	0	1410.77	49.57	2	-2.51081	17.1107
	AVFVDLEPTVIDEVR		2	P68363	0	1701.91	78.32	2	0.0187775	22.8807
	VGINYQPPTVVPGGDLAK		1	P68363	0	1824.99	23.85	2	0.387375	18.7002
	IHFPLATYAPVISAEK		1	P68363	0	1756.96	66.25	2	0.805081	20.6126
	TIGGGDDSFNTFFSETGAGK		1	P68363	0	2007.89	142.46	2	-0.328024	20.2517
	EDAANNYAR		1	P68363	0	1023.45	46.74	2	0.486384	7.61629
	LISQIVSSITASLR		1	P68363	0	1487.88	21.79	2	-0.8008	25.6561
Q5D862	Filaggrin-2 OS=Homo sapiens OX=9606 GN=FLG2 PE=1 SV=1	8.49017	9	9	2391	247.928	8.31	292.181
	Sequence	Modifications	# PSMs	Master Protein Accessions	# Missed Cleavages	Theo. MH+ [Da]	Ions Score Mascot	Charge Mascot	DeltaM [ppm] Mascot	RT [min] Mascot
	SVVTVIDVFYK		1	Q5D862	0	1269.71	75.16	2	-0.773704	23.2664
	QDGECGTLSK	1xCarbamidomethyl [C5]	1	Q5D862	0	1094.48	29.72	2	0.0501637	7.62777
	LGSSCSGSGDSGR	1xCarbamidomethyl [C5]	1	Q5D862	0	1226.51	40.56	2	0.0287774	6.21907
	HQEEESETEEDEEDTPGHK		1	Q5D862	0	2254.89	56.1	3	-0.341597	7.11844
	SGQSSYGQHSSGSSQSSGYGQHGSR		1	Q5D862	0	2500.05	55.56	4	-0.0138335	6.68827
	QGNLSSSGNQEGSQK		1	Q5D862	0	1520.69	41.71	2	0.0646839	6.5953
	SSGFGQHESR		1	Q5D862	0	1091.49	21.41	3	-1.01295	6.54525
	FSNSSSSNEFSK		1	Q5D862	0	1320.57	80.08	2	0.0834706	9.55113
	ENGQPQNCGGQWR	1xCarbamidomethyl [C8]	1	Q5D862	0	1530.65	24.46	2	0.522651	9.51723
P68371	Tubulin beta-4B chain OS=Homo sapiens OX=9606 GN=TUBB4B PE=1 SV=1	24.0449	7	2	445	49.799	4.89	263.91
	Sequence	Modifications	# PSMs	Master Protein Accessions	# Missed Cleavages	Theo. MH+ [Da]	Ions Score Mascot	Charge Mascot	DeltaM [ppm] Mascot	RT [min] Mascot
	IMNTFSVVPSPK		1	P07437; P68371	0	1319.7	66.62	2	-1.37087	18.1332
	SGPFGQIFRPDNFVFGQSGAGNNWAK		1	P07437; P68371	1	2798.34	57.18	3	-0.594167	22.8461
	NSSYFVEWIPNNVK		1	P07437; P68371	0	1696.83	35.52	2	-0.72735	21.4553
	GHYTEGAELVDSVLDVVR		1	P07437; P68371	0	1958.98	85.31	3	-0.254893	23.2795
	AVLVDLEPGTMDSVR		1	P68371	0	1601.82	54.11	2	0.0929874	19.6052
	ISEQFTAMFR		1	P07437; P68371	0	1229.6	61.87	2	-0.00427757	19.3126
	INVYYNEATGGK		1	P68371	0	1328.65	40.95	2	-0.633662	12.7308
P15924	Desmoplakin OS=Homo sapiens OX=9606 GN=DSP PE=1 SV=3	4.31905	11	11	2871	331.569	6.81	200.648
	Sequence	Modifications	# PSMs	Master Protein Accessions	# Missed Cleavages	Theo. MH+ [Da]	Ions Score Mascot	Charge Mascot	DeltaM [ppm] Mascot	RT [min] Mascot
	LNDSILQATEQR		1	P15924	0	1387.72	54.5	2	-1.8515	15.2253
	QQIQNDLNQWK		1	P15924	0	1414.71	29.6	2	0.238007	14.2303
	QLQNIIQATSR		1	P15924	0	1271.71	44.78	2	-0.314462	14.8547
	ALLQAILQTEDMLK		1	P15924	0	1586.88	49.55	2	-0.741193	26.2724
	SVQNDSQAIAEVLNQLK		1	P15924	0	1856.97	22.32	3	0.194262	23.7831
	TLELQGLINDLQR		1	P15924	0	1512.84	39.27	2	-0.304208	23.3543
	YEVTSGGGGTSR		1	P15924	0	1170.54	69.06	2	1.09918	8.37882
	QIEHCEGR	1xCarbamidomethyl [C5]	1	P15924	0	1028.46	23.78	2	0.600921	5.57729
	QLLQEQESVK		1	P15924	0	1201.64	34.08	2	0.175571	11.4202
	LTYEIEDEK		1	P15924	0	1139.55	20.6	2	-0.413149	12.7249
	FLSEMLK		1	P15924	0	867.464	32.36	2	-0.830281	16.7973
P07437	Tubulin beta chain OS=Homo sapiens OX=9606 GN=TUBB PE=1 SV=2	20.7207	6	1	444	49.639	4.89	258.464
	Sequence	Modifications	# PSMs	Master Protein Accessions	# Missed Cleavages	Theo. MH+ [Da]	Ions Score Mascot	Charge Mascot	DeltaM [ppm] Mascot	RT [min] Mascot
	IMNTFSVVPSPK		1	P07437; P68371	0	1319.7	66.62	2	-1.37087	18.1332
	SGPFGQIFRPDNFVFGQSGAGNNWAK		1	P07437; P68371	1	2798.34	57.18	3	-0.594167	22.8461
	NSSYFVEWIPNNVK		1	P07437; P68371	0	1696.83	35.52	2	-0.72735	21.4553
	GHYTEGAELVDSVLDVVR		1	P07437; P68371	0	1958.98	85.31	3	-0.254893	23.2795
	ISEQFTAMFR		1	P07437; P68371	0	1229.6	61.87	2	-0.00427757	19.3126
	ISVYYNEATGGK		1	P07437	0	1301.64	65.81	2	-0.432533	12.8142
P20930	Filaggrin OS=Homo sapiens OX=9606 GN=FLG PE=1 SV=3	4.5309	5	5	4061	434.922	9.25	174.801
	Sequence	Modifications	# PSMs	Master Protein Accessions	# Missed Cleavages	Theo. MH+ [Da]	Ions Score Mascot	Charge Mascot	DeltaM [ppm] Mascot	RT [min] Mascot
	HAETSSGGQAASSHEQAR		1	P20930	0	1810.81	55.43	3	-0.0914008	5.4058
	HSQVGQGESAGSK		2	P20930	0	1271.6	85.49	2	0.281708	5.2862
	HSGIGHGQASSAVR		1	P20930	0	1363.68	52.07	3	-0.876785	6.62308
	QSESSHGWTGPSTGVR		1	P20930	0	1672.77	34.62	2	1.69904	10.4596
	WSGSASR		1	P20930	0	750.353	21.73	2	-1.26786	7.14468
P11142	Heat shock cognate 71 kDa protein OS=Homo sapiens OX=9606 GN=HSPA8 PE=1 SV=1	11.6099	6	5	646	70.854	5.52	304.272
	Sequence	Modifications	# PSMs	Master Protein Accessions	# Missed Cleavages	Theo. MH+ [Da]	Ions Score Mascot	Charge Mascot	DeltaM [ppm] Mascot	RT [min] Mascot
	NQVAMNPTNTVFDAK		1	P11142	0	1649.8	59.54	2	0.241682	15.9456
	TTPSYVAFTDTER		1	P11142	0	1487.7	62.61	2	0.790614	15.5578
	LLQDFFNGK		1	P11142	0	1081.57	38.01	2	1.35736	19.0148
	FEELNADLFR		1	P11142	0	1253.62	86.87	2	1.99416	19.7811
	IINEPTAAAIAYGLDK		1	P11142; P11021	0	1659.9	107.74	2	0.353548	19.5962
	DAGTIAGLNVLR		1	P11142	0	1199.67	61.1	2	0.594175	19.4369
Q02413	Desmoglein-1 OS=Homo sapiens OX=9606 GN=DSG1 PE=1 SV=2	6.86368	5	5	1049	113.676	5.03	108.79
	Sequence	Modifications	# PSMs	Master Protein Accessions	# Missed Cleavages	Theo. MH+ [Da]	Ions Score Mascot	Charge Mascot	DeltaM [ppm] Mascot	RT [min] Mascot
	VGDFVATDLDTGRPSTTVR		1	Q02413	1	2007.01	31.51	3	-0.590332	15.4081
	EQYGQYALAVR		1	Q02413	0	1297.65	42.46	2	0.348462	14.8721
	ISGVGIDQPPYGIFVINQK		1	Q02413	0	2045.11	44.8	2	-1.54572	23.0488
	YQGTILSIDDNLQR		1	Q02413	0	1635.83	51.53	2	1.2629	18.4125
	EQYNMLGGK	1xOxidation [M5]	1	Q02413	0	1055.48	30.63	2	0.79901	9.31872
P62805	Histone H4 OS=Homo sapiens OX=9606 GN=H4C1 PE=1 SV=2	50.4854	5	5	103	11.36	11.36	212.576
	Sequence	Modifications	# PSMs	Master Protein Accessions	# Missed Cleavages	Theo. MH+ [Da]	Ions Score Mascot	Charge Mascot	DeltaM [ppm] Mascot	RT [min] Mascot
	ISGLIYEETR		1	P62805	0	1180.62	66.59	2	-0.252403	15.0567
	VFLENVIR		1	P62805	0	989.578	49.4	2	0.210603	18.6503
	TVTAMDVVYALK		1	P62805	0	1310.7	82.36	2	0.178689	21.4884
	DAVTYTEHAK		1	P62805	0	1134.54	25.94	2	0.385758	8.6169
	DNIQGITKPAIR		2	P62805	1	1325.75	48	2	-0.450426	12.5288
P81605	Dermcidin OS=Homo sapiens OX=9606 GN=DCD PE=1 SV=2	30	4	4	110	11.277	6.54	179.417
	Sequence	Modifications	# PSMs	Master Protein Accessions	# Missed Cleavages	Theo. MH+ [Da]	Ions Score Mascot	Charge Mascot	DeltaM [ppm] Mascot	RT [min] Mascot
	DAVEDLESVGK		1	P81605	0	1161.56	65.81	2	0.129585	15.0153
	LGKDAVEDLESVGK		2	P81605	1	1459.76	76.01	2	0.402583	14.6583
	ENAGEDPGLAR		1	P81605	0	1128.53	37.81	2	-0.531561	9.39436
	KAVGGLGK		1	P81605	1	729.462	46.19	2	0.792409	6.66768
Q5T749	Keratinocyte proline-rich protein OS=Homo sapiens OX=9606 GN=KPRP PE=1 SV=1	13.1261	5	5	579	64.093	8.27	79.5129
	Sequence	Modifications	# PSMs	Master Protein Accessions	# Missed Cleavages	Theo. MH+ [Da]	Ions Score Mascot	Charge Mascot	DeltaM [ppm] Mascot	RT [min] Mascot
	SPSPCWGPNPVPYPGDLGCHESSPHR	2xCarbamidomethyl [C5; C19]	1	Q5T749	0	2887.27	28.59	3	0.607424	16.5038
	CPVEIPPIR	1xCarbamidomethyl [C1]	1	Q5T749	0	1080.59	21.21	2	1.86008	16.9572
	TSFSPCVPQCQTQGSYGSFTEQHR	2xCarbamidomethyl [C6; C10]	1	Q5T749	0	2789.2	46.5	3	-1.06496	14.8151
	GRPAVCQPQGR	1xCarbamidomethyl [C6]	1	Q5T749	1	1225.62	25	2	-1.07551	7.40902
	LQLFPR		1	Q5T749	0	773.467	39.64	2	-1.48737	17.2631
P01024	Complement C3 OS=Homo sapiens OX=9606 GN=C3 PE=1 SV=2	3.30728	5	5	1663	187.03	6.4	153.762
	Sequence	Modifications	# PSMs	Master Protein Accessions	# Missed Cleavages	Theo. MH+ [Da]	Ions Score Mascot	Charge Mascot	DeltaM [ppm] Mascot	RT [min] Mascot
	TIYTPGSTVLYR		1	P01024	0	1370.73	47.68	2	-0.140975	16.6419
	SGIPIVTSPYQIHFTK		1	P01024	0	1787.97	60.17	3	0.0923162	19.5915
	LVAYYTLIGASGQR		1	P01024	0	1511.82	76.15	2	0.759061	19.6729
	WLILEK		1	P01024	0	801.487	30.11	2	-0.0473557	18.7496
	NEQVEIR		1	P01024	0	887.458	33.29	2	-0.41767	9.79043
P10412	Histone H1.4 OS=Homo sapiens OX=9606 GN=H1-4 PE=1 SV=2	21.0046	4	4	219	21.852	11.03	69.6398
	Sequence	Modifications	# PSMs	Master Protein Accessions	# Missed Cleavages	Theo. MH+ [Da]	Ions Score Mascot	Charge Mascot	DeltaM [ppm] Mascot	RT [min] Mascot
	ASGPPVSELITK		1	P10412	0	1198.67	49.16	2	0.808899	16.1595
	SGVSLAALK		1	P10412	0	845.509	22.98	2	-0.737342	15.1059
	GTGASGSFK		1	P10412	0	811.394	26.76	2	0.825869	7.30658
	SETAPAAPAAPAPAEK	1xAcetyl [N-Term]	1	P10412	0	1520.76	35.17	2	0.0587484	12.5916
P60709	Actin, cytoplasmic 1 OS=Homo sapiens OX=9606 GN=ACTB PE=1 SV=1	15.7333	5	5	375	41.71	5.48	97.8509
	Sequence	Modifications	# PSMs	Master Protein Accessions	# Missed Cleavages	Theo. MH+ [Da]	Ions Score Mascot	Charge Mascot	DeltaM [ppm] Mascot	RT [min] Mascot
	VAPEEHPVLLTEAPLNPK		1	P60709	0	1954.06	42.91	3	0.730217	17.3288
	EITALAPSTMK		1	P60709	0	1161.62	34.03	2	1.21589	14.8956
	AVFPSIVGR		1	P60709	0	945.552	37.26	2	0.252812	17.9589
	DSYVGDEAQSK		1	P60709	0	1198.52	43.33	2	-0.0790679	8.86434
	AGFAGDDAPR		1	P60709	0	976.448	25.77	2	0.442996	10.0697
P02768	Albumin OS=Homo sapiens OX=9606 GN=ALB PE=1 SV=2	2.46305	2	2	609	69.321	6.28	145.033
	Sequence	Modifications	# PSMs	Master Protein Accessions	# Missed Cleavages	Theo. MH+ [Da]	Ions Score Mascot	Charge Mascot	DeltaM [ppm] Mascot	RT [min] Mascot
	KVPQVSTPTLVEVSR		2	P02768	1	1639.94	54.81	2	0.474372	15.3837
	VPQVSTPTLVEVSR		1	P02768	0	1511.84	77.44	2	-0.459469	17.2314
P12236	ADP/ATP translocase 3 OS=Homo sapiens OX=9606 GN=SLC25A6 PE=1 SV=4	16.7785	5	1	298	32.845	9.74	124.4
	Sequence	Modifications	# PSMs	Master Protein Accessions	# Missed Cleavages	Theo. MH+ [Da]	Ions Score Mascot	Charge Mascot	DeltaM [ppm] Mascot	RT [min] Mascot
	DFLAGGIAAAISK		1	P12236	0	1233.68	60.18	2	0.494592	21.7552
	YFPTQALNFAFK		1	P12236; P05141	0	1446.74	59.63	2	0.430131	23.0843
	EQGVLSFWR		1	P12236; P05141	0	1121.57	29.28	2	0.398573	20.7715
	GNLANVIR		1	P12236; P05141	0	856.5	30.93	2	2.9922	13.2355
	GAWSNVLR		1	P12236; P05141	0	902.484	33.5	2	0.703336	15.4543
P04908	Histone H2A type 1-B/E OS=Homo sapiens OX=9606 GN=H2AC4 PE=1 SV=2	14.6154	1	1	130	14.127	11.05	69.24
	Sequence	Modifications	# PSMs	Master Protein Accessions	# Missed Cleavages	Theo. MH+ [Da]	Ions Score Mascot	Charge Mascot	DeltaM [ppm] Mascot	RT [min] Mascot
	VTIAQGGVLPNIQAVLLPK		2	P04908	0	1931.17	59.31	2	0.158604	25.4861
P08670	Vimentin OS=Homo sapiens OX=9606 GN=VIM PE=1 SV=4	11.1588	5	5	466	53.619	5.12	126.413
	Sequence	Modifications	# PSMs	Master Protein Accessions	# Missed Cleavages	Theo. MH+ [Da]	Ions Score Mascot	Charge Mascot	DeltaM [ppm] Mascot	RT [min] Mascot
	ILLAELEQLK		1	P08670	0	1169.71	56.98	2	0.0305515	21.6116
	ISLPLPNFSSLNLR		1	P08670	0	1570.9	64	2	-0.365627	25.537
	QVDQLTNDK		1	P08670	0	1060.53	19.58	2	-0.369414	8.95668
	QQYESVAAK		1	P08670	0	1023.51	27.17	2	-1.91285	8.63773
	FADLSEAANR		1	P08670	0	1093.53	43.77	2	-0.105888	12.3823
P05141	ADP/ATP translocase 2 OS=Homo sapiens OX=9606 GN=SLC25A5 PE=1 SV=7	16.7785	5	1	298	32.831	9.69	116.209
	Sequence	Modifications	# PSMs	Master Protein Accessions	# Missed Cleavages	Theo. MH+ [Da]	Ions Score Mascot	Charge Mascot	DeltaM [ppm] Mascot	RT [min] Mascot
	YFPTQALNFAFK		1	P12236; P05141	0	1446.74	59.63	2	0.430131	23.0843
	EQGVLSFWR		1	P12236; P05141	0	1121.57	29.28	2	0.398573	20.7715
	DFLAGGVAAAISK		1	P05141	0	1219.67	51.89	2	0.220568	19.8797
	GNLANVIR		1	P12236; P05141	0	856.5	30.93	2	2.9922	13.2355
	GAWSNVLR		1	P12236; P05141	0	902.484	33.5	2	0.703336	15.4543
P04406	Glyceraldehyde-3-phosphate dehydrogenase OS=Homo sapiens OX=9606 GN=GAPDH PE=1 SV=3	10.7463	3	3	335	36.03	8.46	105.999
	Sequence	Modifications	# PSMs	Master Protein Accessions	# Missed Cleavages	Theo. MH+ [Da]	Ions Score Mascot	Charge Mascot	DeltaM [ppm] Mascot	RT [min] Mascot
	GALQNIIPASTGAAK		1	P04406	0	1411.79	37.92	2	1.62653	16.918
	LVINGNPITIFQER		1	P04406	0	1613.9	66.25	2	2.31975	22.7881
	LTGMAFR	1xOxidation [M4]	1	P04406	0	811.413	44.06	2	0.134446	10.5352
Q6UWP8	Suprabasin OS=Homo sapiens OX=9606 GN=SBSN PE=1 SV=2	12.2034	2	2	590	60.505	7.01	125.119
	Sequence	Modifications	# PSMs	Master Protein Accessions	# Missed Cleavages	Theo. MH+ [Da]	Ions Score Mascot	Charge Mascot	DeltaM [ppm] Mascot	RT [min] Mascot
	FGQGAHHAAGQAGNEAGR		1	Q6UWP8	0	1735.8	29.77	4	-0.111997	6.64883
	FGQGVDNAAGQAGNEAGR		1	Q6UWP8	0	1718.78	116.56	2	-0.351519	10.3938
P01040	Cystatin-A OS=Homo sapiens OX=9606 GN=CSTA PE=1 SV=1	30.6122	2	2	98	11	5.5	139.997
	Sequence	Modifications	# PSMs	Master Protein Accessions	# Missed Cleavages	Theo. MH+ [Da]	Ions Score Mascot	Charge Mascot	DeltaM [ppm] Mascot	RT [min] Mascot
	PATPEIQEIVDK		1	P01040	0	1339.71	60.74	2	1.64202	16.4778
	SLPGQNEDLVLTGYQVDK		1	P01040	0	1976	102.63	2	-0.429131	18.5041
P11021	Endoplasmic reticulum chaperone BiP OS=Homo sapiens OX=9606 GN=HSPA5 PE=1 SV=2	4.58716	2	1	654	72.288	5.16	126.853
	Sequence	Modifications	# PSMs	Master Protein Accessions	# Missed Cleavages	Theo. MH+ [Da]	Ions Score Mascot	Charge Mascot	DeltaM [ppm] Mascot	RT [min] Mascot
	ITPSYVAFTPEGER		1	P11021	0	1566.78	42.94	2	3.49588	17.3932
	IINEPTAAAIAYGLDK		1	P11142; P11021	0	1659.9	107.74	2	0.353548	19.5962
P52272	Heterogeneous nuclear ribonucleoprotein M OS=Homo sapiens OX=9606 GN=HNRNPM PE=1 SV=3	4.38356	3	3	730	77.464	8.7	102.706
	Sequence	Modifications	# PSMs	Master Protein Accessions	# Missed Cleavages	Theo. MH+ [Da]	Ions Score Mascot	Charge Mascot	DeltaM [ppm] Mascot	RT [min] Mascot
	AAGVEAAAEVAATEIK	1xAcetyl [N-Term]	1	P52272	0	1542.8	89.78	2	0.0613685	24.3245
	FESPEVAER		1	P52272	0	1063.51	26.14	2	0.53042	11.4231
	MGSGVER		1	P52272	0	735.345	31.17	2	-0.186304	6.94235
P49411	Elongation factor Tu, mitochondrial OS=Homo sapiens OX=9606 GN=TUFM PE=1 SV=2	8.84956	3	3	452	49.51	7.61	102.058
	Sequence	Modifications	# PSMs	Master Protein Accessions	# Missed Cleavages	Theo. MH+ [Da]	Ions Score Mascot	Charge Mascot	DeltaM [ppm] Mascot	RT [min] Mascot
	AEAGDNLGALVR		1	P49411	0	1185.62	52.56	2	0.217744	15.2955
	DLEKPFLLPVEAVYSVPGR		1	P49411	1	2129.16	50.89	3	-3.36358	24.4082
	ILAEGGGAK		1	P49411	0	815.462	44.33	2	-0.148387	8.60041
P32119	Peroxiredoxin-2 OS=Homo sapiens OX=9606 GN=PRDX2 PE=1 SV=5	18.6869	3	2	198	21.878	5.97	81.8888
	Sequence	Modifications	# PSMs	Master Protein Accessions	# Missed Cleavages	Theo. MH+ [Da]	Ions Score Mascot	Charge Mascot	DeltaM [ppm] Mascot	RT [min] Mascot
	QITVNDLPVGR		1	Q06830; P32119	0	1211.67	37.03	2	0.3868	16.3633
	EGGLGPLNIPLLADVTR		1	P32119	0	1734.97	62.72	2	2.27519	26.5936
	LSEDYGVLK		1	P32119	0	1023.54	26.41	2	-0.606409	13.8703
P63104	14-3-3 protein zeta/delta OS=Homo sapiens OX=9606 GN=YWHAZ PE=1 SV=1	13.0612	3	3	245	27.728	4.79	81.5449
	Sequence	Modifications	# PSMs	Master Protein Accessions	# Missed Cleavages	Theo. MH+ [Da]	Ions Score Mascot	Charge Mascot	DeltaM [ppm] Mascot	RT [min] Mascot
	NLLSVAYK		1	P63104	0	907.525	42.4	2	0.294248	15.9872
	DSTLIMQLLR		1	P63104	0	1189.66	44.93	2	-0.704336	24.9486
	SVTEQGAELSNEER		1	P63104	0	1548.71	36.96	2	0.427146	10.3005
A0A087WW87	Immunoglobulin kappa variable 2-40 OS=Homo sapiens OX=9606 GN=IGKV2-40 PE=3 SV=2	16.5289	2	2	121	13.302	4.61	91.843
	Sequence	Modifications	# PSMs	Master Protein Accessions	# Missed Cleavages	Theo. MH+ [Da]	Ions Score Mascot	Charge Mascot	DeltaM [ppm] Mascot	RT [min] Mascot
	FSGSGSGTDFTLK		1	A0A087WW87	0	1303.62	65.47	2	0.304589	14.3923
	ASGVPDR		1	A0A087WW87	0	701.358	47.25	2	2.22542	7.00765
P09651	Heterogeneous nuclear ribonucleoprotein A1 OS=Homo sapiens OX=9606 GN=HNRNPA1 PE=1 SV=5	4.83871	1	1	372	38.723	9.13	102.64
	Sequence	Modifications	# PSMs	Master Protein Accessions	# Missed Cleavages	Theo. MH+ [Da]	Ions Score Mascot	Charge Mascot	DeltaM [ppm] Mascot	RT [min] Mascot
	NQGGYGGSSSSSSYGSGR		1	P09651	0	1694.7	102.64	2	-1.42513	8.18336
Q86Y46	Keratin, type II cytoskeletal 73 OS=Homo sapiens OX=9606 GN=KRT73 PE=1 SV=1	3.88889	2	1	540	58.887	7.23	80.1299
	Sequence	Modifications	# PSMs	Master Protein Accessions	# Missed Cleavages	Theo. MH+ [Da]	Ions Score Mascot	Charge Mascot	DeltaM [ppm] Mascot	RT [min] Mascot
	FLEQQNQVLETK		1	Q86Y46	0	1476.77	49.34	2	2.18351	13.9396
	KLLEGEECR	1xCarbamidomethyl [C8]	1	Q86Y46; P35908; P48668; P13647	1	1133.56	52.2	2	0.218019	8.81387
Q8N1N4	Keratin, type II cytoskeletal 78 OS=Homo sapiens OX=9606 GN=KRT78 PE=1 SV=2	4.80769	2	2	520	56.83	6.02	58.0232
	Sequence	Modifications	# PSMs	Master Protein Accessions	# Missed Cleavages	Theo. MH+ [Da]	Ions Score Mascot	Charge Mascot	DeltaM [ppm] Mascot	RT [min] Mascot
	SLNSFGGCLEGSR	1xCarbamidomethyl [C8]	1	Q8N1N4	0	1383.63	47.31	2	2.19747	14.5863
	VQISQLHQEIQR		1	Q8N1N4	0	1478.81	32.31	3	-2.88483	12.3482
P10809	60 kDa heat shock protein, mitochondrial OS=Homo sapiens OX=9606 GN=HSPD1 PE=1 SV=2	4.71204	2	2	573	61.016	5.87	55.4934
	Sequence	Modifications	# PSMs	Master Protein Accessions	# Missed Cleavages	Theo. MH+ [Da]	Ions Score Mascot	Charge Mascot	DeltaM [ppm] Mascot	RT [min] Mascot
	ISSIQSIVPALEIANAHR		1	P10809	0	1919.07	43.64	3	1.24582	21.7283
	VTDALNATR		1	P10809	0	960.511	31.58	2	-0.416549	10.0111
P62979	Ubiquitin-40S ribosomal protein S27a OS=Homo sapiens OX=9606 GN=RPS27A PE=1 SV=2	16.0256	2	2	156	17.953	9.64	0
	Sequence	Modifications	# PSMs	Master Protein Accessions	# Missed Cleavages	Theo. MH+ [Da]	Ions Score Mascot	Charge Mascot	DeltaM [ppm] Mascot	RT [min] Mascot
	TITLEVEPSDTIENVK		1	P62979	0	1787.93	22.9	2	-0.823127	18.4158
	TLSDYNIQK		1	P62979	0	1081.55	20.59	2	-0.676601	11.5141
Q08188	Protein-glutamine gamma-glutamyltransferase E OS=Homo sapiens OX=9606 GN=TGM3 PE=1 SV=4	3.1746	2	2	693	76.584	5.86	58.1132
	Sequence	Modifications	# PSMs	Master Protein Accessions	# Missed Cleavages	Theo. MH+ [Da]	Ions Score Mascot	Charge Mascot	DeltaM [ppm] Mascot	RT [min] Mascot
	DAATDVASR		1	Q08188	0	905.432	47.17	2	0.942122	8.27961
	VITNFNSAHDTDR		1	Q08188	0	1489.7	32.91	3	-0.955279	10.3546
O60814	Histone H2B type 1-K OS=Homo sapiens OX=9606 GN=H2BC12 PE=1 SV=3	14.2857	2	2	126	13.882	10.32	73.9923
	Sequence	Modifications	# PSMs	Master Protein Accessions	# Missed Cleavages	Theo. MH+ [Da]	Ions Score Mascot	Charge Mascot	DeltaM [ppm] Mascot	RT [min] Mascot
	QVHPDTGISSK		2	O60814	0	1168.6	55.35	2	0.585494	8.06632
	IAGEASR		1	O60814	0	703.373	37.16	2	-0.333061	6.04046
Q9NZT1	Calmodulin-like protein 5 OS=Homo sapiens OX=9606 GN=CALML5 PE=1 SV=2	9.58904	1	1	146	15.883	4.44	54.13
	Sequence	Modifications	# PSMs	Master Protein Accessions	# Missed Cleavages	Theo. MH+ [Da]	Ions Score Mascot	Charge Mascot	DeltaM [ppm] Mascot	RT [min] Mascot
	AGELTPEEEAQYKK	1xAcetyl [N-Term]	1	Q9NZT1	1	1634.79	54.13	2	-0.440943	12.9003
Q9BYE4	Small proline-rich protein 2G OS=Homo sapiens OX=9606 GN=SPRR2G PE=3 SV=1	30.137	2	2	73	8.152	7.96	32.1287
	Sequence	Modifications	# PSMs	Master Protein Accessions	# Missed Cleavages	Theo. MH+ [Da]	Ions Score Mascot	Charge Mascot	DeltaM [ppm] Mascot	RT [min] Mascot
	CPEPCPPPK	2xCarbamidomethyl [C1; C5]	1	Q9BYE4	0	1081.48	28.56	2	2.48611	8.74228
	QPCQPPPVCPTPK	2xCarbamidomethyl [C3; C9]	1	Q9BYE4	0	1505.72	24.4	2	-1.62582	11.2239
Q06830	Peroxiredoxin-1 OS=Homo sapiens OX=9606 GN=PRDX1 PE=1 SV=1	10.5528	2	1	199	22.096	8.13	45.2282
	Sequence	Modifications	# PSMs	Master Protein Accessions	# Missed Cleavages	Theo. MH+ [Da]	Ions Score Mascot	Charge Mascot	DeltaM [ppm] Mascot	RT [min] Mascot
	QITVNDLPVGR		1	Q06830; P32119	0	1211.67	37.03	2	0.3868	16.3633
	TIAQDYGVLK		1	Q06830	0	1107.6	27.43	2	-0.139991	14.7112
P02452	Collagen alpha-1(I) chain OS=Homo sapiens OX=9606 GN=COL1A1 PE=1 SV=5	1.29781	2	2	1464	138.857	5.8	70.3425
	Sequence	Modifications	# PSMs	Master Protein Accessions	# Missed Cleavages	Theo. MH+ [Da]	Ions Score Mascot	Charge Mascot	DeltaM [ppm] Mascot	RT [min] Mascot
	GPAGPQGPR		1	P02452	0	836.437	44.06	2	0.192021	7.31183
	QGPSGASGER		1	P02452	0	945.438	47.8	2	0.0805142	5.57031
P31025	Lipocalin-1 OS=Homo sapiens OX=9606 GN=LCN1 PE=1 SV=1	6.25	1	1	176	19.238	5.58	80.94
	Sequence	Modifications	# PSMs	Master Protein Accessions	# Missed Cleavages	Theo. MH+ [Da]	Ions Score Mascot	Charge Mascot	DeltaM [ppm] Mascot	RT [min] Mascot
	GLSTESILIPR		1	P31025	0	1185.68	80.94	2	0.102801	18.8605
P07910	Heterogeneous nuclear ribonucleoproteins C1/C2 OS=Homo sapiens OX=9606 GN=HNRNPC PE=1 SV=4	3.92157	1	1	306	33.65	5.08	29.26
	Sequence	Modifications	# PSMs	Master Protein Accessions	# Missed Cleavages	Theo. MH+ [Da]	Ions Score Mascot	Charge Mascot	DeltaM [ppm] Mascot	RT [min] Mascot
	VFIGNLNTLVVK		1	P07910	0	1316.79	29.26	2	0.910555	21.3068
P06702	Protein S100-A9 OS=Homo sapiens OX=9606 GN=S100A9 PE=1 SV=1	13.1579	1	1	114	13.234	6.13	28.54
	Sequence	Modifications	# PSMs	Master Protein Accessions	# Missed Cleavages	Theo. MH+ [Da]	Ions Score Mascot	Charge Mascot	DeltaM [ppm] Mascot	RT [min] Mascot
	NIETIINTFHQYSVK		1	P06702	0	1806.94	28.54	3	2.18188	21.202
P68104	Elongation factor 1-alpha 1 OS=Homo sapiens OX=9606 GN=EEF1A1 PE=1 SV=1	3.8961	2	2	462	50.109	9.01	68.1617
	Sequence	Modifications	# PSMs	Master Protein Accessions	# Missed Cleavages	Theo. MH+ [Da]	Ions Score Mascot	Charge Mascot	DeltaM [ppm] Mascot	RT [min] Mascot
	IGGIGTVPVGR		1	P68104	0	1025.61	52.35	2	1.14165	14.7674
	KLEDGPK		1	P68104	1	786.436	36.01	2	-0.0777831	5.98841
P06312	Immunoglobulin kappa variable 4-1 OS=Homo sapiens OX=9606 GN=IGKV4-1 PE=1 SV=1	14.876	2	2	121	13.372	5.25	46.0608
	Sequence	Modifications	# PSMs	Master Protein Accessions	# Missed Cleavages	Theo. MH+ [Da]	Ions Score Mascot	Charge Mascot	DeltaM [ppm] Mascot	RT [min] Mascot
	NYLAWYQQK		1	P06312	0	1213.6	27.12	2	0.0916406	16.6396
	LLIYWASTR		1	P06312	0	1122.63	41.1	2	0.594367	20.4308
P61626	Lysozyme C OS=Homo sapiens OX=9606 GN=LYZ PE=1 SV=1	8.10811	1	1	148	16.526	9.16	55.29
	Sequence	Modifications	# PSMs	Master Protein Accessions	# Missed Cleavages	Theo. MH+ [Da]	Ions Score Mascot	Charge Mascot	DeltaM [ppm] Mascot	RT [min] Mascot
	STDYGIFQINSR		1	P61626	0	1400.68	55.29	2	2.61344	18.3364
P05089	Arginase-1 OS=Homo sapiens OX=9606 GN=ARG1 PE=1 SV=2	3.41615	1	1	322	34.713	7.21	46.95
	Sequence	Modifications	# PSMs	Master Protein Accessions	# Missed Cleavages	Theo. MH+ [Da]	Ions Score Mascot	Charge Mascot	DeltaM [ppm] Mascot	RT [min] Mascot
	GGVEEGPTVLR		1	P05089	0	1113.59	46.95	2	0.902191	12.8055
P14923	Junction plakoglobin OS=Homo sapiens OX=9606 GN=JUP PE=1 SV=3	1.61074	1	1	745	81.693	6.14	53.78
	Sequence	Modifications	# PSMs	Master Protein Accessions	# Missed Cleavages	Theo. MH+ [Da]	Ions Score Mascot	Charge Mascot	DeltaM [ppm] Mascot	RT [min] Mascot
	TMQNTSDLDTAR		1	P14923	0	1352.61	53.78	2	-0.675574	9.92136
Q6ZVX7	F-box only protein 50 OS=Homo sapiens OX=9606 GN=NCCRP1 PE=1 SV=1	4	1	1	275	30.828	6.62	41.28
	Sequence	Modifications	# PSMs	Master Protein Accessions	# Missed Cleavages	Theo. MH+ [Da]	Ions Score Mascot	Charge Mascot	DeltaM [ppm] Mascot	RT [min] Mascot
	TVIAQHHVAPR		1	Q6ZVX7	0	1228.69	41.28	3	0.40301	7.85599
Q92734	Protein TFG OS=Homo sapiens OX=9606 GN=TFG PE=1 SV=2	2.5	1	1	400	43.421	5.1	37.67
	Sequence	Modifications	# PSMs	Master Protein Accessions	# Missed Cleavages	Theo. MH+ [Da]	Ions Score Mascot	Charge Mascot	DeltaM [ppm] Mascot	RT [min] Mascot
	LLSNDEVTIK		1	Q92734	0	1131.63	37.67	2	1.36333	13.8931
P04040	Catalase OS=Homo sapiens OX=9606 GN=CAT PE=1 SV=3	2.46679	1	1	527	59.719	7.39	33.97
	Sequence	Modifications	# PSMs	Master Protein Accessions	# Missed Cleavages	Theo. MH+ [Da]	Ions Score Mascot	Charge Mascot	DeltaM [ppm] Mascot	RT [min] Mascot
	FNTANDDNVTQVR		1	P04040	0	1493.7	33.97	2	-1.70705	11.2297
P10599	Thioredoxin OS=Homo sapiens OX=9606 GN=TXN PE=1 SV=3	12.381	1	1	105	11.73	4.92	26.32
	Sequence	Modifications	# PSMs	Master Protein Accessions	# Missed Cleavages	Theo. MH+ [Da]	Ions Score Mascot	Charge Mascot	DeltaM [ppm] Mascot	RT [min] Mascot
	TAFQEALDAAGDK		1	P10599	0	1336.64	26.32	2	-0.0527656	15.8957
P07900	Heat shock protein HSP 90-alpha OS=Homo sapiens OX=9606 GN=HSP90AA1 PE=1 SV=5	1.63934	1	1	732	84.607	5.02	51.66
	Sequence	Modifications	# PSMs	Master Protein Accessions	# Missed Cleavages	Theo. MH+ [Da]	Ions Score Mascot	Charge Mascot	DeltaM [ppm] Mascot	RT [min] Mascot
	ADLINNLGTIAK		1	P07900	0	1242.71	51.66	2	1.19525	18.3499
Q96P63	Serpin B12 OS=Homo sapiens OX=9606 GN=SERPINB12 PE=1 SV=1	3.95062	1	1	405	46.247	5.53	0
	Sequence	Modifications	# PSMs	Master Protein Accessions	# Missed Cleavages	Theo. MH+ [Da]	Ions Score Mascot	Charge Mascot	DeltaM [ppm] Mascot	RT [min] Mascot
	ADLTGISPSPNLYLSK		1	Q96P63	0	1675.89	20.97	2	-0.257334	19.0931
P25311	Zinc-alpha-2-glycoprotein OS=Homo sapiens OX=9606 GN=AZGP1 PE=1 SV=2	3.3557	1	1	298	34.237	6.05	40.89
	Sequence	Modifications	# PSMs	Master Protein Accessions	# Missed Cleavages	Theo. MH+ [Da]	Ions Score Mascot	Charge Mascot	DeltaM [ppm] Mascot	RT [min] Mascot
	AGEVQEPELR		1	P25311	0	1127.57	40.89	2	1.30942	11.4284
P0DOY2	Immunoglobulin lambda constant 2 OS=Homo sapiens OX=9606 GN=IGLC2 PE=1 SV=1	9.43396	1	1	106	11.287	7.24	26.63
	Sequence	Modifications	# PSMs	Master Protein Accessions	# Missed Cleavages	Theo. MH+ [Da]	Ions Score Mascot	Charge Mascot	DeltaM [ppm] Mascot	RT [min] Mascot
	AGVETTTPSK		1	P0DOY2	0	990.51	26.63	2	1.25713	7.8464
P26641	Elongation factor 1-gamma OS=Homo sapiens OX=9606 GN=EEF1G PE=1 SV=3	2.97483	1	1	437	50.087	6.67	38.52
	Sequence	Modifications	# PSMs	Master Protein Accessions	# Missed Cleavages	Theo. MH+ [Da]	Ions Score Mascot	Charge Mascot	DeltaM [ppm] Mascot	RT [min] Mascot
	ALIAAQYSGAQVR		1	P26641	0	1347.74	38.52	2	-0.152762	14.34
A0A075B6I1	Immunoglobulin lambda variable 4-60 OS=Homo sapiens OX=9606 GN=IGLV4-60 PE=3 SV=1	8.33333	1	1	120	12.979	6.25	53.01
	Sequence	Modifications	# PSMs	Master Protein Accessions	# Missed Cleavages	Theo. MH+ [Da]	Ions Score Mascot	Charge Mascot	DeltaM [ppm] Mascot	RT [min] Mascot
	FSGSSSGADR		1	A0A075B6I1	0	970.422	53.01	2	0.511722	6.69218
Q00325	Phosphate carrier protein, mitochondrial OS=Homo sapiens OX=9606 GN=SLC25A3 PE=1 SV=2	3.31492	1	1	362	40.069	9.38	29.85
	Sequence	Modifications	# PSMs	Master Protein Accessions	# Missed Cleavages	Theo. MH+ [Da]	Ions Score Mascot	Charge Mascot	DeltaM [ppm] Mascot	RT [min] Mascot
	IQTQPGYANTLR		1	Q00325	0	1361.72	29.85	2	0.284916	12.2102
A6NMY6	Putative annexin A2-like protein OS=Homo sapiens OX=9606 GN=ANXA2P2 PE=5 SV=2	2.94985	1	1	339	38.635	6.95	58.65
	Sequence	Modifications	# PSMs	Master Protein Accessions	# Missed Cleavages	Theo. MH+ [Da]	Ions Score Mascot	Charge Mascot	DeltaM [ppm] Mascot	RT [min] Mascot
	TNQELQEINR		1	A6NMY6	0	1244.62	58.65	2	-0.671913	10.7767
P31944	Caspase-14 OS=Homo sapiens OX=9606 GN=CASP14 PE=1 SV=2	4.54545	1	1	242	27.662	5.58	25.64
	Sequence	Modifications	# PSMs	Master Protein Accessions	# Missed Cleavages	Theo. MH+ [Da]	Ions Score Mascot	Charge Mascot	DeltaM [ppm] Mascot	RT [min] Mascot
	KTNPEIQSTLR		1	P31944	1	1286.71	25.64	2	-0.145802	10.0674
Q02543	60S ribosomal protein L18a OS=Homo sapiens OX=9606 GN=RPL18A PE=1 SV=2	5.68182	1	1	176	20.749	10.71	24.91
	Sequence	Modifications	# PSMs	Master Protein Accessions	# Missed Cleavages	Theo. MH+ [Da]	Ions Score Mascot	Charge Mascot	DeltaM [ppm] Mascot	RT [min] Mascot
	IFAPNHVVAK		1	Q02543	0	1095.63	24.91	3	-0.822599	11.5476
P06748	Nucleophosmin OS=Homo sapiens OX=9606 GN=NPM1 PE=1 SV=2	3.06122	1	1	294	32.555	4.78	39.88
	Sequence	Modifications	# PSMs	Master Protein Accessions	# Missed Cleavages	Theo. MH+ [Da]	Ions Score Mascot	Charge Mascot	DeltaM [ppm] Mascot	RT [min] Mascot
	GPSSVEDIK		1	P06748	0	931.473	39.88	2	0.227575	9.99833
P08123	Collagen alpha-2(I) chain OS=Homo sapiens OX=9606 GN=COL1A2 PE=1 SV=7	0.805271	1	1	1366	129.235	8.95	41.69
	Sequence	Modifications	# PSMs	Master Protein Accessions	# Missed Cleavages	Theo. MH+ [Da]	Ions Score Mascot	Charge Mascot	DeltaM [ppm] Mascot	RT [min] Mascot
	GPAGPSGPAGK		1	P08123	0	895.463	41.69	2	0.314072	7.28247
P62269	40S ribosomal protein S18 OS=Homo sapiens OX=9606 GN=RPS18 PE=1 SV=3	5.26316	1	1	152	17.708	10.99	42.77
	Sequence	Modifications	# PSMs	Master Protein Accessions	# Missed Cleavages	Theo. MH+ [Da]	Ions Score Mascot	Charge Mascot	DeltaM [ppm] Mascot	RT [min] Mascot
	IPDWFLNR		1	P62269	0	1060.56	42.77	2	-0.0192204	20.8794
O43175	D-3-phosphoglycerate dehydrogenase OS=Homo sapiens OX=9606 GN=PHGDH PE=1 SV=4	1.50094	1	1	533	56.614	6.71	26.14
	Sequence	Modifications	# PSMs	Master Protein Accessions	# Missed Cleavages	Theo. MH+ [Da]	Ions Score Mascot	Charge Mascot	DeltaM [ppm] Mascot	RT [min] Mascot
	DLPLLLFR		1	O43175	0	986.603	26.14	2	-0.133384	26.1465
P05109	Protein S100-A8 OS=Homo sapiens OX=9606 GN=S100A8 PE=1 SV=1	11.828	1	1	93	10.828	7.03	25.46
	Sequence	Modifications	# PSMs	Master Protein Accessions	# Missed Cleavages	Theo. MH+ [Da]	Ions Score Mascot	Charge Mascot	DeltaM [ppm] Mascot	RT [min] Mascot
	ALNSIIDVYHK		1	P05109	0	1272.69	25.46	3	-0.925242	16.3348
Q13867	Bleomycin hydrolase OS=Homo sapiens OX=9606 GN=BLMH PE=1 SV=1	2.41758	1	1	455	52.528	6.27	23.43
	Sequence	Modifications	# PSMs	Master Protein Accessions	# Missed Cleavages	Theo. MH+ [Da]	Ions Score Mascot	Charge Mascot	DeltaM [ppm] Mascot	RT [min] Mascot
	IGPITPLEFYR		1	Q13867	0	1305.72	23.43	2	1.11517	22.3202
P07339	Cathepsin D OS=Homo sapiens OX=9606 GN=CTSD PE=1 SV=1	1.94175	1	1	412	44.524	6.54	34.54
	Sequence	Modifications	# PSMs	Master Protein Accessions	# Missed Cleavages	Theo. MH+ [Da]	Ions Score Mascot	Charge Mascot	DeltaM [ppm] Mascot	RT [min] Mascot
	VGFAEAAR		1	P07339	0	820.431	34.54	2	-1.1635	11.1917
A0A075B6R9	Probable non-functional immunoglobulin kappa variable 2D-24 OS=Homo sapiens OX=9606 GN=IGKV2D-24 PE=1 SV=1	10.8333	1	1	120	13.071	8.87	0
	Sequence	Modifications	# PSMs	Master Protein Accessions	# Missed Cleavages	Theo. MH+ [Da]	Ions Score Mascot	Charge Mascot	DeltaM [ppm] Mascot	RT [min] Mascot
	FSGSGAGTDFTLK		7	A0A075B6R9	0	1287.62	21.04	2	7.54567	17.4783
A0A0C4DH35	Probable non-functional immunoglobulin heavy variable 3-35 OS=Homo sapiens OX=9606 GN=IGHV3-35 PE=1 SV=1	9.40171	1	1	117	12.802	7.88	20.55
	Sequence	Modifications	# PSMs	Master Protein Accessions	# Missed Cleavages	Theo. MH+ [Da]	Ions Score Mascot	Charge Mascot	DeltaM [ppm] Mascot	RT [min] Mascot
	AEDTAVYYCVR	1xCarbamidomethyl [C9]	1	A0A0C4DH35	0	1346.6	20.55	2	0.190603	13.0936
Q92804	TATA-binding protein-associated factor 2N OS=Homo sapiens OX=9606 GN=TAF15 PE=1 SV=1	1.52027	1	1	592	61.793	8.02	25.32
	Sequence	Modifications	# PSMs	Master Protein Accessions	# Missed Cleavages	Theo. MH+ [Da]	Ions Score Mascot	Charge Mascot	DeltaM [ppm] Mascot	RT [min] Mascot
	AAIDWFDGK		1	Q92804	0	1022.49	25.32	2	0.254588	18.7049
Q7Z478	ATP-dependent RNA helicase DHX29 OS=Homo sapiens OX=9606 GN=DHX29 PE=1 SV=2	0.657414	1	1	1369	155.139	8.09	28.76
	Sequence	Modifications	# PSMs	Master Protein Accessions	# Missed Cleavages	Theo. MH+ [Da]	Ions Score Mascot	Charge Mascot	DeltaM [ppm] Mascot	RT [min] Mascot
	ISAVSLANR		1	Q7Z478	0	930.537	28.76	2	0.550692	13.7606

## Sheet: Repeat 2
Accession	Description	Coverage	# Peptides	# Unique Peptides	# AAs	MW [kDa]	calc. pI	Score Mascot
P04264	Keratin, type II cytoskeletal 1 OS=Homo sapiens OX=9606 GN=KRT1 PE=1 SV=6	45.6522	27	23	644	65.999	8.12	1419.93
	Sequence	Modifications	# PSMs	Master Protein Accessions	# Missed Cleavages	Theo. MH+ [Da]	Ions Score Mascot	Charge Mascot	DeltaM [ppm] Mascot	RT [min] Mascot
	LNDLEDALQQAK		1	P04264	0	1357.7	40.3	2	1.48545	16.9345
	NKLNDLEDALQQAK		2	P04264	1	1599.83	65.66	2	-1.98966	17.0575
	SGGGFSSGSAGIINYQR		1	P04264	0	1657.79	70.41	2	-1.45978	15.3133
	MSGECAPNVSVSVSTSHTTISGGGSR	1xCarbamidomethyl [C5]	1	P04264	0	2565.17	52.53	3	-0.288185	13.4614
	FLEQQNQVLQTK		1	P35908; P04264	0	1475.79	66.9	2	0.783401	13.9235
	FSSCGGGGGSFGAGGGFGSR	1xCarbamidomethyl [C4]	1	P04264	0	1765.73	125.8	2	-0.298976	14.0355
	IEISELNR		1	P35908; P04264	0	973.531	58.52	2	0.0121195	14.1948
	YEELQITAGR		1	P04264	0	1179.6	57.36	2	0.0708426	14.3167
	QISNLQQSISDAEQR		3	P04264	0	1716.85	80.64	2	-0.352089	14.8312
	TNAENEFVTIK		1	P04264	0	1265.64	43.32	2	0.326761	15.0056
	THNLEPYFESFINNLR		2	P04264	0	1993.98	60.83	2	-0.0204121	23.8875
	SLDLDSIIAEVK		1	P04264	0	1302.72	57.44	2	-0.0842785	24.2227
	WELLQQVDTSTR		1	P04264	0	1475.75	77.71	2	0.127485	19.2131
	SLNNQFASFIDK		1	P04264	0	1383.69	92.23	2	1.18283	19.6168
	NMQDMVEDYR	2xOxidation [M2; M5]	1	P04264	0	1332.52	47.63	2	0.717341	9.77291
	SKAEAESLYQSK		1	P04264	1	1340.67	71.44	2	0.183164	9.2451
	GGGGGGYGSGGSSYGSGGGSYGSGGGGGGGR		2	P04264	0	2383.95	158.74	2	0.454371	9.50877
	NMQDMVEDYR		1	P04264	0	1300.53	41.88	2	-0.608427	14.7197
	NMQDMVEDYR	1xOxidation [M]	2	P04264	0	1316.52	41.17	2	-0.0765719	12.0042
	NKYEDEINKR		2	P04264; P02538; P13647	2	1308.65	40.46	2	0.628574	8.281
	KDVDGAYMTK		1	P04264	1	1127.54	67.14	2	0.930711	8.87615
	YEDEINKR		1	P35908; P04264; P02538; P13647	1	1066.52	34.33	2	1.29752	7.73896
	NSKIEISELNR		1	P04264	1	1302.7	33.83	2	0.48003	12.5232
	KQISNLQQSISDAEQR		1	P04264	1	1844.95	53.95	3	-0.0660757	12.6695
	TNAENEFVTIKK		2	P04264	1	1393.73	70.31	2	-0.135641	12.3798
	GSGGGSSGGSIGGR		2	P04264	0	1092.5	81.21	2	0.238211	6.542
	AQYEDIAQK		1	P04264	0	1065.52	36.8	2	0.849589	10.0956
	AEAESLYQSK		1	P04264	0	1125.54	50.94	2	0.143644	10.3243
	SLVNLGGSK		1	P04264	0	874.499	35.37	2	-0.00378306	13.4335
P35527	Keratin, type I cytoskeletal 9 OS=Homo sapiens OX=9606 GN=KRT9 PE=1 SV=3	33.3868	16	16	623	62.027	5.24	975.27
	Sequence	Modifications	# PSMs	Master Protein Accessions	# Missed Cleavages	Theo. MH+ [Da]	Ions Score Mascot	Charge Mascot	DeltaM [ppm] Mascot	RT [min] Mascot
	TLLDIDNTR		1	P35527	0	1060.56	41.1	2	0.313118	15.8973
	LEKEIETYHNLLEGGQEDFESSGAGK		1	P35527	1	2880.35	35.65	3	-0.197609	17.0297
	EIETYHNLLEGGQEDFESSGAGK		2	P35527	0	2510.13	110.14	2	1.01919	17.1554
	QVLDNLTMEK		1	P35527	0	1190.61	28.34	2	0.425528	15.2732
	QGVDADINGLR		1	P35527	0	1157.59	59.07	2	-2.68634	13.9016
	HGVQELEIELQSQLSKK		1	P35527	1	1966.06	36.32	3	-0.394645	18.6366
	LASYLDKVQALEEANNDLENK		1	P35527	1	2377.19	84.75	3	0.763999	18.8743
	HGVQELEIELQSQLSK		2	P35527	0	1837.97	83.22	2	0.577194	19.822
	SGGGGGGGLGSGGSIR		1	P35527	0	1232.6	80.57	2	0.613559	9.80755
	GGSGGSHGGGSGFGGESGGSYGGGEEASGSGGGYGGGSGK		2	P35527	0	3223.28	132.32	3	0.270684	9.95575
	FEMEQNLR		1	P35527	0	1066.5	33.75	2	1.58113	13.4939
	FEMEQNLR	1xOxidation [M3]	1	P35527	0	1082.49	43.19	2	0.165795	10.1414
	GGSGGSYGGGGSGGGYGGGSGSR		2	P35527	0	1791.73	99.62	2	0.342007	7.99918
	FSSSSGYGGGSSR		1	P35527	0	1235.53	69.54	2	-1.96413	8.49753
	VQALEEANNDLENK		1	P35527	0	1586.77	65.88	2	-0.0658708	12.616
	FSSSGGGGGGGR		1	P35527	0	982.434	51.59	2	0.129723	6.02409
	IKFEMEQNLR	1xOxidation [M5]	1	P35527	1	1323.67	52.12	2	-1.67086	11.6866
	IKFEMEQNLR		2	P35527	1	1307.68	34.62	3	-0.362616	14.6786
P35908	Keratin, type II cytoskeletal 2 epidermal OS=Homo sapiens OX=9606 GN=KRT2 PE=1 SV=2	36.7762	19	14	639	65.393	8	859.507
	Sequence	Modifications	# PSMs	Master Protein Accessions	# Missed Cleavages	Theo. MH+ [Da]	Ions Score Mascot	Charge Mascot	DeltaM [ppm] Mascot	RT [min] Mascot
	TAAENDFVTLK		1	P35908	0	1208.62	51.28	2	-0.179938	15.3886
	FLEQQNQVLQTK		1	P35908; P04264	0	1475.79	66.9	2	0.783401	13.9235
	IEISELNR		1	P35908; P04264	0	973.531	58.52	2	0.0121195	14.1948
	VDLLNQEIEFLK		1	P35908	0	1460.8	63.02	2	0.226435	23.4591
	NLDLDSIIAEVK		1	P35908; P02538; P13647	0	1329.73	62.6	2	-0.108716	24.2395
	LNDLEEALQQAK		1	P35908	0	1371.71	57.38	2	-0.0608512	17.7314
	NVQDAIADAEQR		1	P35908	0	1329.64	73.14	2	0.273425	13.2735
	KYEDEINKR		2	P35908	2	1194.61	39.98	3	0.029589	7.46124
	LQGEIAHVK		1	P35908	0	994.568	24.87	2	-0.639789	9.55811
	GSSSGGGYSSGSSSYGSGGR		1	P35908	0	1740.71	111.04	2	0.513945	8.13584
	SKEEAEALYHSK		1	P35908	1	1391.68	47.41	2	-0.988822	8.64571
	GGSGGGGSISGGGYGSGGGSGGR		1	P35908	0	1741.75	104.17	2	-0.0592196	8.70466
	YEDEINKR		1	P35908; P04264; P02538; P13647	1	1066.52	34.33	2	1.29752	7.73896
	GGSSSGGGYGSGGGGSSSVK		1	P35908	0	1588.68	104.4	2	1.00849	7.189
	AQYEEIAQR		1	P35908; P02538	0	1107.54	42.61	2	0.313694	10.5828
	HGGGGGGFGGGGFGSR		2	P35908	0	1320.58	87.3	2	1.1945	10.6579
	GFSSGSAVVSGGSR		1	P35908	0	1254.61	84.06	2	0.812873	11.0631
	VDPEIQNVK		1	P35908	0	1041.56	34.74	2	0.0405123	11.2477
	GGSISGGGYGSGGGK		1	P35908	0	1197.55	35.5	2	0.331816	8.35929
P13645	Keratin, type I cytoskeletal 10 OS=Homo sapiens OX=9606 GN=KRT10 PE=1 SV=6	25.3425	15	15	584	58.792	5.21	550.979
	Sequence	Modifications	# PSMs	Master Protein Accessions	# Missed Cleavages	Theo. MH+ [Da]	Ions Score Mascot	Charge Mascot	DeltaM [ppm] Mascot	RT [min] Mascot
	DAEAWFNEK		1	P13645	0	1109.49	38.52	2	0.310975	16.2727
	GSLGGGFSSGGFSGGSFSR		1	P13645	0	1707.77	65.58	2	0.431748	17.1514
	IRLENEIQTYR		1	P13645	1	1434.77	76.34	2	-0.856147	13.7334
	QSVEADINGLR		1	P13645	0	1201.62	52.76	2	-0.429266	14.4556
	QSLEASLAETEGR		1	P13645	0	1390.68	80.98	2	0.154588	14.5624
	SKELTTEIDNNIEQISSYK		1	P13645	1	2212.1	29.93	3	3.27755	17.8222
	AETECQNTEYQQLLDIK	1xCarbamidomethyl [C5]	1	P13645	0	2082.96	44.88	2	1.78987	18.9776
	ELTTEIDNNIEQISSYK		1	P13645	0	1996.97	68.74	2	0.20277	19.3338
	SQYEQLAEQNRK		1	P13645	1	1493.73	55.63	2	-1.05897	9.60802
	ALEESNYELEGK		1	P13645	0	1381.65	93.07	2	-0.0339538	12.476
	QSVEADINGLRR		1	P13645	1	1357.72	24.92	3	-0.147151	12.8765
	SQYEQLAEQNR		1	P13645	0	1365.64	66.12	2	-0.00194392	10.8117
	SLLEGEGSSGGGGR		1	P13645	0	1262.6	65.77	2	-1.09505	11.0317
	LENEIQTYR		1	P13645	0	1165.58	56.6	2	-0.0115344	11.8245
	LKYENEVALR		1	P13645	1	1234.68	41.5	2	-0.00801271	12.289
Q86YZ3	Hornerin OS=Homo sapiens OX=9606 GN=HRNR PE=1 SV=2	11.0526	10	10	2850	282.228	10.04	301.541
	Sequence	Modifications	# PSMs	Master Protein Accessions	# Missed Cleavages	Theo. MH+ [Da]	Ions Score Mascot	Charge Mascot	DeltaM [ppm] Mascot	RT [min] Mascot
	HGSSSGSSSHYGQHGSGSR		1	Q86YZ3	0	1858.78	33.61	3	-0.447207	0.543796
	GPYESGSGHSSGLGHR		2	Q86YZ3	0	1584.71	84.67	2	-1.04278	7.36104
	GSGSGQSPSYGR		1	Q86YZ3	0	1139.51	32.79	2	2.59367	7.26244
	GSGSGQSPSSGQHGTGFGR		1	Q86YZ3	0	1747.77	30.94	3	0.106189	8.03863
	GPYESGSGHSSGLGHQESR		1	Q86YZ3	0	1928.85	42.53	3	-0.36783	7.51847
	SEQHGSSSGSSSSYGQHGSGSR		1	Q86YZ3	0	2152.89	53.09	3	0.0711624	5.45225
	GEQHGSSSGSSSSYGQHGSGSR		1	Q86YZ3	0	2122.88	37.94	4	0.442227	5.42757
	HGAGSGQSLSHGR		1	Q86YZ3	0	1250.6	20.73	3	0.913323	5.37256
	YGQQGSGSGQSPSR		1	Q86YZ3	0	1395.62	50.92	2	0.391738	6.69599
	QSLGHGQHGSGSGQSPSPSR		1	Q86YZ3	0	1947.9	33	3	0.468028	6.40045
P02538	Keratin, type II cytoskeletal 6A OS=Homo sapiens OX=9606 GN=KRT6A PE=1 SV=3	18.4397	10	4	564	60.008	8	315.871
	Sequence	Modifications	# PSMs	Master Protein Accessions	# Missed Cleavages	Theo. MH+ [Da]	Ions Score Mascot	Charge Mascot	DeltaM [ppm] Mascot	RT [min] Mascot
	WTLLQEQGTK		1	P02538; P13647	0	1203.64	49.42	2	0.873654	16.9135
	AIGGGLSSVGGGSSTIK		1	P02538	0	1447.78	54.03	2	0.403892	14.0441
	ADTLTDEINFLR		1	P02538	0	1407.71	56.88	2	1.84844	21.6297
	NLDLDSIIAEVK		1	P35908; P02538; P13647	0	1329.73	62.6	2	-0.108716	24.2395
	QNLEPLFEQYINNLR		2	P02538; P13647	0	1890.97	68.83	2	2.34279	25.4424
	NKYEDEINKR		2	P04264; P02538; P13647	2	1308.65	40.46	2	0.628574	8.281
	YEDEINKR		1	P35908; P04264; P02538; P13647	1	1066.52	34.33	2	1.29752	7.73896
	YEELQVTAGR		1	P02538	0	1165.58	55.21	2	-0.954094	12.8213
	AQYEEIAQR		1	P35908; P02538	0	1107.54	42.61	2	0.313694	10.5828
	SLYGLGGSK		1	P02538	0	881.473	39.4	2	-0.420571	13.376
P11142	Heat shock cognate 71 kDa protein OS=Homo sapiens OX=9606 GN=HSPA8 PE=1 SV=1	12.3839	6	6	646	70.854	5.52	233.556
	Sequence	Modifications	# PSMs	Master Protein Accessions	# Missed Cleavages	Theo. MH+ [Da]	Ions Score Mascot	Charge Mascot	DeltaM [ppm] Mascot	RT [min] Mascot
	TTPSYVAFTDTER		1	P11142	0	1487.7	43.37	2	0.216243	15.9449
	NQVAMNPTNTVFDAK	1xOxidation [M5]	1	P11142	0	1665.79	29.01	2	1.16683	14.1936
	SQIHDIVLVGGSTR		2	P11142	0	1481.81	37.7	2	0.0742506	15.1125
	NQVAMNPTNTVFDAK		1	P11142	0	1649.8	75.02	2	1.12958	16.2393
	DAGTIAGLNVLR		1	P11142	0	1199.67	50.22	2	0.390669	19.7417
	IINEPTAAAIAYGLDK		1	P11142	0	1659.9	40.63	2	0.721252	19.9255
	FEELNADLFR		1	P11142	0	1253.62	87.78	2	0.728292	20.1022
P08779	Keratin, type I cytoskeletal 16 OS=Homo sapiens OX=9606 GN=KRT16 PE=1 SV=4	19.0275	8	4	473	51.236	5.05	271.674
	Sequence	Modifications	# PSMs	Master Protein Accessions	# Missed Cleavages	Theo. MH+ [Da]	Ions Score Mascot	Charge Mascot	DeltaM [ppm] Mascot	RT [min] Mascot
	VLDELTLAR		1	P02533; Q04695; P08779	0	1029.59	54.43	2	0.625471	17.3664
	ALEEANADLEVK		1	P02533; P08779	0	1301.66	63.18	2	-0.534878	13.4478
	IIAATIENAQPILQIDNAR		1	P08779	0	2064.14	28.82	3	-0.251161	21.222
	TRLEQEIATYR		1	P02533; Q04695; P08779	1	1379.73	46.61	2	-0.297928	13.2519
	EVASNSELVQSSR		1	P08779	0	1405.69	79.13	2	0.21504	10.6157
	LEQEIATYR		1	P02533; Q04695; P08779	0	1122.58	59.61	2	2.6658	12.2242
	APSTYGGGLSVSSR		1	P08779	0	1338.66	50.06	2	0.199969	12.3467
	EVFTSSSSSSSR		1	P08779	0	1260.57	42.6	2	-0.106231	9.2597
P13647	Keratin, type II cytoskeletal 5 OS=Homo sapiens OX=9606 GN=KRT5 PE=1 SV=3	11.1864	7	2	590	62.34	7.74	244.618
	Sequence	Modifications	# PSMs	Master Protein Accessions	# Missed Cleavages	Theo. MH+ [Da]	Ions Score Mascot	Charge Mascot	DeltaM [ppm] Mascot	RT [min] Mascot
	WTLLQEQGTK		1	P02538; P13647	0	1203.64	49.42	2	0.873654	16.9135
	NLDLDSIIAEVK		1	P35908; P02538; P13647	0	1329.73	62.6	2	-0.108716	24.2395
	QNLEPLFEQYINNLR		2	P02538; P13647	0	1890.97	68.83	2	2.34279	25.4424
	YEELQQTAGR		1	P13647	0	1194.57	74.44	2	0.252392	9.97851
	NKYEDEINKR		2	P04264; P02538; P13647	2	1308.65	40.46	2	0.628574	8.281
	YEDEINKR		1	P35908; P04264; P02538; P13647	1	1066.52	34.33	2	1.29752	7.73896
	SLYNLGGSK		1	P13647	0	938.494	25.35	2	-0.828224	13.1999
P60709	Actin, cytoplasmic 1 OS=Homo sapiens OX=9606 GN=ACTB PE=1 SV=1	17.0667	5	5	375	41.71	5.48	199.241
	Sequence	Modifications	# PSMs	Master Protein Accessions	# Missed Cleavages	Theo. MH+ [Da]	Ions Score Mascot	Charge Mascot	DeltaM [ppm] Mascot	RT [min] Mascot
	VAPEEHPVLLTEAPLNPK		2	P60709	0	1954.06	73.14	2	-0.324891	17.6989
	AVFPSIVGR		1	P60709	0	945.552	37.39	2	-0.586336	18.2652
	SYELPDGQVITIGNER		1	P60709	0	1790.89	74.45	2	-0.490996	19.6854
	AGFAGDDAPR		1	P60709	0	976.448	35.53	2	0.317981	10.2549
	DSYVGDEAQSK		1	P60709	0	1198.52	45.74	2	0.226484	8.92843
P78385	Keratin, type II cuticular Hb3 OS=Homo sapiens OX=9606 GN=KRT83 PE=1 SV=2	9.93915	8	3	493	54.161	5.64	210.958
	Sequence	Modifications	# PSMs	Master Protein Accessions	# Missed Cleavages	Theo. MH+ [Da]	Ions Score Mascot	Charge Mascot	DeltaM [ppm] Mascot	RT [min] Mascot
	ATAENEFVALK		1	P78385	0	1192.62	48.78	2	0.978392	15.6898
	TKEEINELNR		1	P78386; P78385	1	1245.64	41.44	2	0.688285	9.51825
	LTAEVENAK		1	P78385	0	974.515	20.09	2	3.63776	9.60277
	ATAENEFVALKK		2	P78385	1	1320.72	72.26	2	0.334797	13.0708
	KYEEEVALR		1	P78386; P78385	1	1136.59	44.54	2	0.892476	10.9012
	EYQEVMNSK		1	P78386; P78385	0	1127.5	25.97	2	0.397009	9.88342
	EEINELNR		1	P78386; P78385	0	1016.5	26.76	2	0.905659	10.6915
	YEEEVALR		1	P78386; P78385	0	1008.5	47.96	2	0.45347	12.3331
P02533	Keratin, type I cytoskeletal 14 OS=Homo sapiens OX=9606 GN=KRT14 PE=1 SV=4	11.4407	5	1	472	51.529	5.16	211.141
	Sequence	Modifications	# PSMs	Master Protein Accessions	# Missed Cleavages	Theo. MH+ [Da]	Ions Score Mascot	Charge Mascot	DeltaM [ppm] Mascot	RT [min] Mascot
	VLDELTLAR		1	P02533; Q04695; P08779	0	1029.59	54.43	2	0.625471	17.3664
	ALEEANADLEVK		1	P02533; P08779	0	1301.66	63.18	2	-0.534878	13.4478
	LLEGEDAHLSSSQFSSGSQSSR		1	P02533	0	2309.06	74.94	3	0.756803	13.2894
	TRLEQEIATYR		1	P02533; Q04695; P08779	1	1379.73	46.61	2	-0.297928	13.2519
	LEQEIATYR		1	P02533; Q04695; P08779	0	1122.58	59.61	2	2.6658	12.2242
P07437	Tubulin beta chain OS=Homo sapiens OX=9606 GN=TUBB PE=1 SV=2	11.4865	4	2	444	49.639	4.89	84.4678
	Sequence	Modifications	# PSMs	Master Protein Accessions	# Missed Cleavages	Theo. MH+ [Da]	Ions Score Mascot	Charge Mascot	DeltaM [ppm] Mascot	RT [min] Mascot
	FPGQLNADLR		1	P07437; P68371	0	1130.6	28.91	2	-0.0181917	16.2096
	ALTVPELTQQVFDAK		1	P07437	0	1659.9	44.33	2	0.132925	22.5753
	LHFFMPGFAPLTSR		2	P07437; P68371	0	1620.84	30.92	2	0.130197	23.5229
	ISVYYNEATGGK		1	P07437	0	1301.64	50.79	2	-0.0574049	13.0732
P68363	Tubulin alpha-1B chain OS=Homo sapiens OX=9606 GN=TUBA1B PE=1 SV=1	15.9645	5	5	451	50.12	5.06	206.244
	Sequence	Modifications	# PSMs	Master Protein Accessions	# Missed Cleavages	Theo. MH+ [Da]	Ions Score Mascot	Charge Mascot	DeltaM [ppm] Mascot	RT [min] Mascot
	QIFHPEQLITGK		2	P68363	0	1410.77	46.2	2	0.258058	17.4657
	EIIDLVLDR		1	P68363	0	1085.62	36.32	2	1.07096	21.8438
	AVFVDLEPTVIDEVR		1	P68363	0	1701.91	72.93	2	-0.84193	23.1875
	IHFPLATYAPVISAEK		2	P68363	0	1756.96	50.01	2	-0.0981329	21.0799
	TIGGGDDSFNTFFSETGAGK		1	P68363	0	2007.89	71.8	2	0.158338	20.6157
P68104	Elongation factor 1-alpha 1 OS=Homo sapiens OX=9606 GN=EEF1A1 PE=1 SV=1	14.0693	3	3	462	50.109	9.01	137.09
	Sequence	Modifications	# PSMs	Master Protein Accessions	# Missed Cleavages	Theo. MH+ [Da]	Ions Score Mascot	Charge Mascot	DeltaM [ppm] Mascot	RT [min] Mascot
	YYVTIIDAPGHR		1	P68104	0	1404.73	71.69	2	0.486487	16.1868
	VETGVLKPGMVVTFAPVNVTTEVK		1	P68104	1	2515.38	39.47	3	0.45461	22.0407
	NMITGTSQADCAVLIVAAGVGEFEAGISK	1xCarbamidomethyl [C11]	1	P68104	0	2909.44	70.18	3	1.78601	26.897
P01024	Complement C3 OS=Homo sapiens OX=9606 GN=C3 PE=1 SV=2	2.52556	3	3	1663	187.03	6.4	140.068
	Sequence	Modifications	# PSMs	Master Protein Accessions	# Missed Cleavages	Theo. MH+ [Da]	Ions Score Mascot	Charge Mascot	DeltaM [ppm] Mascot	RT [min] Mascot
	TIYTPGSTVLYR		1	P01024	0	1370.73	41.29	2	0.304299	17.0061
	SGIPIVTSPYQIHFTK		2	P01024	0	1787.97	51.39	2	0.611885	20.0112
	LVAYYTLIGASGQR		1	P01024	0	1511.82	65.77	2	0.678317	20.0097
P78386	Keratin, type II cuticular Hb5 OS=Homo sapiens OX=9606 GN=KRT85 PE=1 SV=1	10.4536	7	2	507	55.766	6.55	173.805
	Sequence	Modifications	# PSMs	Master Protein Accessions	# Missed Cleavages	Theo. MH+ [Da]	Ions Score Mascot	Charge Mascot	DeltaM [ppm] Mascot	RT [min] Mascot
	ATAENEFVVLK		1	P78386	0	1220.65	27.37	2	1.31488	17.2273
	VLQAHISDTSVIVK		1	P78386	0	1509.86	86.46	2	-1.50018	14.8516
	TKEEINELNR		1	P78386; P78385	1	1245.64	41.44	2	0.688285	9.51825
	KYEEEVALR		1	P78386; P78385	1	1136.59	44.54	2	0.892476	10.9012
	EYQEVMNSK		1	P78386; P78385	0	1127.5	25.97	2	0.397009	9.88342
	EEINELNR		1	P78386; P78385	0	1016.5	26.76	2	0.905659	10.6915
	YEEEVALR		1	P78386; P78385	0	1008.5	47.96	2	0.45347	12.3331
P49411	Elongation factor Tu, mitochondrial OS=Homo sapiens OX=9606 GN=TUFM PE=1 SV=2	8.84956	3	3	452	49.51	7.61	125.753
	Sequence	Modifications	# PSMs	Master Protein Accessions	# Missed Cleavages	Theo. MH+ [Da]	Ions Score Mascot	Charge Mascot	DeltaM [ppm] Mascot	RT [min] Mascot
	AEAGDNLGALVR		1	P49411	0	1185.62	55.66	2	-0.914803	15.7285
	DLEKPFLLPVEAVYSVPGR		2	P49411	1	2129.16	50.43	3	0.420367	24.7447
	ILAEGGGAK		1	P49411	0	815.462	36.67	2	-0.522623	8.66844
Q15323	Keratin, type I cuticular Ha1 OS=Homo sapiens OX=9606 GN=KRT31 PE=1 SV=3	11.0577	3	1	416	47.207	4.88	188.268
	Sequence	Modifications	# PSMs	Master Protein Accessions	# Missed Cleavages	Theo. MH+ [Da]	Ions Score Mascot	Charge Mascot	DeltaM [ppm] Mascot	RT [min] Mascot
	QLVESDINGLR		1	O76009; Q15323; Q92764	0	1243.66	54.07	2	0.211873	15.0625
	LNVEVDAAPTVDLNR		1	Q15323	0	1625.85	88.65	2	-0.396537	17.8329
	QVVSSSEQLQSYQAEIIELR		1	O76009; Q15323	0	2307.18	92.05	3	-0.144751	20.7972
Q9ULM3	YEATS domain-containing protein 2 OS=Homo sapiens OX=9606 GN=YEATS2 PE=1 SV=2	3.86779	5	5	1422	150.689	8.98	133.088
	Sequence	Modifications	# PSMs	Master Protein Accessions	# Missed Cleavages	Theo. MH+ [Da]	Ions Score Mascot	Charge Mascot	DeltaM [ppm] Mascot	RT [min] Mascot
	ETDPDYEDVSVALPNK		1	Q9ULM3	0	1791.83	56.77	2	-2.32751	16.6857
	AQVTAAGPQK		1	Q9ULM3	0	970.532	30.12	2	-0.080812	7.8242
	LSNNMEQR		1	Q9ULM3	0	991.463	67.33	2	0.756574	7.9414
	TPTSTPVHVK		1	Q9ULM3	0	1066.59	27.68	2	0.480221	8.97202
	LLLIPQGAILR		1	Q9ULM3	0	1206.79	27.68	2	-0.0962144	23.4434
P02768	Albumin OS=Homo sapiens OX=9606 GN=ALB PE=1 SV=2	2.46305	2	2	609	69.321	6.28	149.088
	Sequence	Modifications	# PSMs	Master Protein Accessions	# Missed Cleavages	Theo. MH+ [Da]	Ions Score Mascot	Charge Mascot	DeltaM [ppm] Mascot	RT [min] Mascot
	KVPQVSTPTLVEVSR		2	P02768	1	1639.94	66.81	2	-0.0466792	15.779
	VPQVSTPTLVEVSR		1	P02768	0	1511.84	67.3	2	-0.0557558	17.6028
Q04695	Keratin, type I cytoskeletal 17 OS=Homo sapiens OX=9606 GN=KRT17 PE=1 SV=2	6.71296	4	1	432	48.076	5.02	131.82
	Sequence	Modifications	# PSMs	Master Protein Accessions	# Missed Cleavages	Theo. MH+ [Da]	Ions Score Mascot	Charge Mascot	DeltaM [ppm] Mascot	RT [min] Mascot
	VLDELTLAR		1	P02533; Q04695; P08779	0	1029.59	54.43	2	0.625471	17.3664
	ATMQNLNDR		1	Q04695	0	1062.5	31.67	2	1.39121	9.40997
	TRLEQEIATYR		1	P02533; Q04695; P08779	1	1379.73	46.61	2	-0.297928	13.2519
	LEQEIATYR		1	P02533; Q04695; P08779	0	1122.58	59.61	2	2.6658	12.2242
P68371	Tubulin beta-4B chain OS=Homo sapiens OX=9606 GN=TUBB4B PE=1 SV=1	8.76404	3	1	445	49.799	4.89	36.1726
	Sequence	Modifications	# PSMs	Master Protein Accessions	# Missed Cleavages	Theo. MH+ [Da]	Ions Score Mascot	Charge Mascot	DeltaM [ppm] Mascot	RT [min] Mascot
	FPGQLNADLR		1	P07437; P68371	0	1130.6	28.91	2	-0.0181917	16.2096
	LHFFMPGFAPLTSR		2	P07437; P68371	0	1620.84	30.92	2	0.130197	23.5229
	AVLVDLEPGTMDSVR		1	P68371	0	1601.82	23.39	2	-0.516671	19.9411
O76009	Keratin, type I cuticular Ha3-I OS=Homo sapiens OX=9606 GN=KRT33A PE=2 SV=2	10.396	3	1	404	45.911	4.82	131.234
	Sequence	Modifications	# PSMs	Master Protein Accessions	# Missed Cleavages	Theo. MH+ [Da]	Ions Score Mascot	Charge Mascot	DeltaM [ppm] Mascot	RT [min] Mascot
	QLVESDINGLR		1	O76009; Q15323; Q92764	0	1243.66	54.07	2	0.211873	15.0625
	QVVSSSEQLQSYQAEIIELR		1	O76009; Q15323	0	2307.18	92.05	3	-0.144751	20.7972
	QNHEQEVNTLR		1	O76009	0	1367.67	30.66	2	0.066847	8.54736
P16403	Histone H1.2 OS=Homo sapiens OX=9606 GN=H1-2 PE=1 SV=2	18.3099	3	3	213	21.352	10.93	54.4527
	Sequence	Modifications	# PSMs	Master Protein Accessions	# Missed Cleavages	Theo. MH+ [Da]	Ions Score Mascot	Charge Mascot	DeltaM [ppm] Mascot	RT [min] Mascot
	SETAPAAPAAAPPAEK	1xAcetyl [N-Term]	1	P16403	0	1520.76	27.45	2	0.700903	12.8753
	ALAAAGYDVEK		1	P16403	0	1107.57	35.18	2	1.52096	12.3504
	ASGPPVSELITK		1	P16403	0	1198.67	39.86	2	-0.00580801	16.5692
P38646	Stress-70 protein, mitochondrial OS=Homo sapiens OX=9606 GN=HSPA9 PE=1 SV=2	7.51105	4	4	679	73.635	6.16	118.12
	Sequence	Modifications	# PSMs	Master Protein Accessions	# Missed Cleavages	Theo. MH+ [Da]	Ions Score Mascot	Charge Mascot	DeltaM [ppm] Mascot	RT [min] Mascot
	AQFEGIVTDLIR		1	P38646	0	1361.74	42.42	2	0.370415	23.0462
	VINEPTAAALAYGLDK		1	P38646	0	1645.88	39.04	2	0.445951	19.6893
	VLENAEGAR		1	P38646	0	958.495	47.96	2	0.181823	8.58276
	QAVTNPNNTFYATK		1	P38646	0	1568.77	57.62	2	-0.645016	12.712
P61978	Heterogeneous nuclear ribonucleoprotein K OS=Homo sapiens OX=9606 GN=HNRNPK PE=1 SV=1	7.12743	2	2	463	50.944	5.54	72.9357
	Sequence	Modifications	# PSMs	Master Protein Accessions	# Missed Cleavages	Theo. MH+ [Da]	Ions Score Mascot	Charge Mascot	DeltaM [ppm] Mascot	RT [min] Mascot
	ILSISADIETIGEILK		1	P61978	0	1714.98	40.82	2	-0.357709	26.7856
	TDYNASVSVPDSSGPER		1	P61978	0	1780.8	51.44	2	0.192062	12.7911
P62805	Histone H4 OS=Homo sapiens OX=9606 GN=H4C1 PE=1 SV=2	33.0097	3	3	103	11.36	11.36	123.236
	Sequence	Modifications	# PSMs	Master Protein Accessions	# Missed Cleavages	Theo. MH+ [Da]	Ions Score Mascot	Charge Mascot	DeltaM [ppm] Mascot	RT [min] Mascot
	ISGLIYEETR		1	P62805	0	1180.62	63.22	2	0.574757	15.4815
	TVTAMDVVYALK		1	P62805	0	1310.7	62.81	2	1.01689	21.8426
	DNIQGITKPAIR		1	P62805	1	1325.75	42.75	2	0.654488	12.8242
P62979	Ubiquitin-40S ribosomal protein S27a OS=Homo sapiens OX=9606 GN=RPS27A PE=1 SV=2	16.0256	2	2	156	17.953	9.64	67.1499
	Sequence	Modifications	# PSMs	Master Protein Accessions	# Missed Cleavages	Theo. MH+ [Da]	Ions Score Mascot	Charge Mascot	DeltaM [ppm] Mascot	RT [min] Mascot
	TITLEVEPSDTIENVK		1	P62979	0	1787.93	51.81	2	0.200994	18.6556
	TLSDYNIQK		1	P62979	0	1081.55	34.75	2	-0.676601	11.7887
P22626	Heterogeneous nuclear ribonucleoproteins A2/B1 OS=Homo sapiens OX=9606 GN=HNRNPA2B1 PE=1 SV=2	9.06516	3	3	353	37.407	8.95	68.4445
	Sequence	Modifications	# PSMs	Master Protein Accessions	# Missed Cleavages	Theo. MH+ [Da]	Ions Score Mascot	Charge Mascot	DeltaM [ppm] Mascot	RT [min] Mascot
	YHTINGHNAEVR		1	P22626	0	1410.69	36.87	3	-0.213324	7.80868
	QEMQEVQSSR	1xOxidation [M3]	1	P22626	0	1237.55	48.8	2	-0.167904	6.56982
	GGNFGFGDSR		1	P22626	0	1013.44	22.16	2	-1.0884	13.128
P52272	Heterogeneous nuclear ribonucleoprotein M OS=Homo sapiens OX=9606 GN=HNRNPM PE=1 SV=3	4.65753	3	3	730	77.464	8.7	98.3805
	Sequence	Modifications	# PSMs	Master Protein Accessions	# Missed Cleavages	Theo. MH+ [Da]	Ions Score Mascot	Charge Mascot	DeltaM [ppm] Mascot	RT [min] Mascot
	AFITNIPFDVK		1	P52272	0	1264.69	35.16	2	0.812566	22.2835
	AAGVEAAAEVAATEIK	1xAcetyl [N-Term]	1	P52272	0	1542.8	74.62	2	0.615226	24.5617
	MGSGIER		1	P52272	0	749.361	35.39	2	0.0280879	8.30363
Q5D862	Filaggrin-2 OS=Homo sapiens OX=9606 GN=FLG2 PE=1 SV=1	0.961941	2	2	2391	247.928	8.31	36.019
	Sequence	Modifications	# PSMs	Master Protein Accessions	# Missed Cleavages	Theo. MH+ [Da]	Ions Score Mascot	Charge Mascot	DeltaM [ppm] Mascot	RT [min] Mascot
	FSNSSSSNEFSK		1	Q5D862	0	1320.57	24.93	2	-0.748468	9.76898
	SVVTVIDVFYK		1	Q5D862	0	1269.71	28.91	2	0.0915594	23.5586
O60814	Histone H2B type 1-K OS=Homo sapiens OX=9606 GN=H2BC12 PE=1 SV=3	20.6349	2	2	126	13.882	10.32	78.6043
	Sequence	Modifications	# PSMs	Master Protein Accessions	# Missed Cleavages	Theo. MH+ [Da]	Ions Score Mascot	Charge Mascot	DeltaM [ppm] Mascot	RT [min] Mascot
	AMGIMNSFVNDIFER	2xOxidation [M2; M5]	1	O60814	0	1775.81	51.38	2	0.900527	22.0277
	QVHPDTGISSK		1	O60814	0	1168.6	49.19	2	0.376576	8.10428
P05388	60S acidic ribosomal protein P0 OS=Homo sapiens OX=9606 GN=RPLP0 PE=1 SV=1	9.77918	1	1	317	34.252	5.97	60.16
	Sequence	Modifications	# PSMs	Master Protein Accessions	# Missed Cleavages	Theo. MH+ [Da]	Ions Score Mascot	Charge Mascot	DeltaM [ppm] Mascot	RT [min] Mascot
	AFLADPSAFVAAAPVAAATTAAPAAAAAPAK		1	P05388	0	2752.47	60.16	3	-0.336164	24.3446
P09651	Heterogeneous nuclear ribonucleoprotein A1 OS=Homo sapiens OX=9606 GN=HNRNPA1 PE=1 SV=5	8.60215	2	2	372	38.723	9.13	144.478
	Sequence	Modifications	# PSMs	Master Protein Accessions	# Missed Cleavages	Theo. MH+ [Da]	Ions Score Mascot	Charge Mascot	DeltaM [ppm] Mascot	RT [min] Mascot
	NQGGYGGSSSSSSYGSGR		1	P09651	0	1694.7	101.38	2	-0.344675	8.20668
	SSGPYGGGGQYFAK		1	P09651	0	1375.63	59.03	2	0.109038	12.8828
P62258	14-3-3 protein epsilon OS=Homo sapiens OX=9606 GN=YWHAE PE=1 SV=1	8.62745	2	2	255	29.155	4.74	51.6294
	Sequence	Modifications	# PSMs	Master Protein Accessions	# Missed Cleavages	Theo. MH+ [Da]	Ions Score Mascot	Charge Mascot	DeltaM [ppm] Mascot	RT [min] Mascot
	DSTLIMQLLR		1	P62258	0	1189.66	44.29	2	-0.499118	25.3528
	HLIPAANTGESK		1	P62258	0	1237.65	31.02	2	-2.3963	10.0881
Q92804	TATA-binding protein-associated factor 2N OS=Homo sapiens OX=9606 GN=TAF15 PE=1 SV=1	2.36486	1	1	592	61.793	8.02	31.86
	Sequence	Modifications	# PSMs	Master Protein Accessions	# Missed Cleavages	Theo. MH+ [Da]	Ions Score Mascot	Charge Mascot	DeltaM [ppm] Mascot	RT [min] Mascot
	GEATVSFDDPPSAK		1	Q92804	0	1420.66	31.86	2	0.629904	13.4373
Q9H9B4	Sideroflexin-1 OS=Homo sapiens OX=9606 GN=SFXN1 PE=1 SV=4	7.76398	2	2	322	35.596	9.07	74.1243
	Sequence	Modifications	# PSMs	Master Protein Accessions	# Missed Cleavages	Theo. MH+ [Da]	Ions Score Mascot	Charge Mascot	DeltaM [ppm] Mascot	RT [min] Mascot
	NILLTNEQLESAR		1	Q9H9B4	0	1500.8	71.94	2	0.756438	16.92
	VGIPVTDENGNR		1	Q9H9B4	0	1270.64	25.3	2	-0.293598	12.7871
P08123	Collagen alpha-2(I) chain OS=Homo sapiens OX=9606 GN=COL1A2 PE=1 SV=7	1.75695	2	2	1366	129.235	8.95	51.8
	Sequence	Modifications	# PSMs	Master Protein Accessions	# Missed Cleavages	Theo. MH+ [Da]	Ions Score Mascot	Charge Mascot	DeltaM [ppm] Mascot	RT [min] Mascot
	GPSGPQGIR		1	P08123	0	868.464	51.8	2	0.641618	9.03336
	GEAGAAGPAGPAGPR		1	P08123	0	1235.61	22.35	2	2.07029	9.36669
Q96PK6	RNA-binding protein 14 OS=Homo sapiens OX=9606 GN=RBM14 PE=1 SV=2	4.03587	2	2	669	69.449	9.67	33.0527
	Sequence	Modifications	# PSMs	Master Protein Accessions	# Missed Cleavages	Theo. MH+ [Da]	Ions Score Mascot	Charge Mascot	DeltaM [ppm] Mascot	RT [min] Mascot
	ASYVAPLTAQPATYR		1	Q96PK6	0	1608.84	25.28	2	-0.36193	16.3228
	AQPSASLGVGYR		1	Q96PK6	0	1205.63	32.25	2	-1.06766	13.0797
Q02413	Desmoglein-1 OS=Homo sapiens OX=9606 GN=DSG1 PE=1 SV=2	1.81125	1	1	1049	113.676	5.03	34.25
	Sequence	Modifications	# PSMs	Master Protein Accessions	# Missed Cleavages	Theo. MH+ [Da]	Ions Score Mascot	Charge Mascot	DeltaM [ppm] Mascot	RT [min] Mascot
	ISGVGIDQPPYGIFVINQK		1	Q02413	0	2045.11	34.25	2	-2.62012	23.4042
Q92764	Keratin, type I cuticular Ha5 OS=Homo sapiens OX=9606 GN=KRT35 PE=1 SV=5	4.17582	2	1	455	50.329	4.91	84.2806
	Sequence	Modifications	# PSMs	Master Protein Accessions	# Missed Cleavages	Theo. MH+ [Da]	Ions Score Mascot	Charge Mascot	DeltaM [ppm] Mascot	RT [min] Mascot
	QLVESDINGLR		1	O76009; Q15323; Q92764	0	1243.66	54.07	2	0.211873	15.0625
	YETEVSLR		1	Q92764	0	996.5	52.85	2	-0.337314	12.4748
Q02978	Mitochondrial 2-oxoglutarate/malate carrier protein OS=Homo sapiens OX=9606 GN=SLC25A11 PE=1 SV=3	8.28025	2	2	314	34.04	9.91	29.5
	Sequence	Modifications	# PSMs	Master Protein Accessions	# Missed Cleavages	Theo. MH+ [Da]	Ions Score Mascot	Charge Mascot	DeltaM [ppm] Mascot	RT [min] Mascot
	LGIYTVLFER		1	Q02978	0	1210.68	20.01	2	-0.911061	23.9476
	AATASAGAGGIDGKPR	1xAcetyl [N-Term]	1	Q02978	1	1441.74	29.5	2	-1.15325	10.9466
P01040	Cystatin-A OS=Homo sapiens OX=9606 GN=CSTA PE=1 SV=1	18.3673	1	1	98	11	5.5	71.24
	Sequence	Modifications	# PSMs	Master Protein Accessions	# Missed Cleavages	Theo. MH+ [Da]	Ions Score Mascot	Charge Mascot	DeltaM [ppm] Mascot	RT [min] Mascot
	SLPGQNEDLVLTGYQVDK		1	P01040	0	1976	71.24	2	2.9068	18.8274
P60842	Eukaryotic initiation factor 4A-I OS=Homo sapiens OX=9606 GN=EIF4A1 PE=1 SV=1	5.17241	2	2	406	46.125	5.48	64.7363
	Sequence	Modifications	# PSMs	Master Protein Accessions	# Missed Cleavages	Theo. MH+ [Da]	Ions Score Mascot	Charge Mascot	DeltaM [ppm] Mascot	RT [min] Mascot
	ATQALVLAPTR		1	P60842	0	1140.67	21.84	2	0.19317	15.4938
	VLITTDLLAR		1	P60842	0	1114.68	63.38	2	0.324611	20.4364
P15880	40S ribosomal protein S2 OS=Homo sapiens OX=9606 GN=RPS2 PE=1 SV=2	3.75427	1	1	293	31.305	10.24	21.98
	Sequence	Modifications	# PSMs	Master Protein Accessions	# Missed Cleavages	Theo. MH+ [Da]	Ions Score Mascot	Charge Mascot	DeltaM [ppm] Mascot	RT [min] Mascot
	GTGIVSAPVPK		1	P15880	0	1025.6	21.98	2	0.430376	13.7075
A0A087WW87	Immunoglobulin kappa variable 2-40 OS=Homo sapiens OX=9606 GN=IGKV2-40 PE=3 SV=2	10.7438	1	1	121	13.302	4.61	63.69
	Sequence	Modifications	# PSMs	Master Protein Accessions	# Missed Cleavages	Theo. MH+ [Da]	Ions Score Mascot	Charge Mascot	DeltaM [ppm] Mascot	RT [min] Mascot
	FSGSGSGTDFTLK		1	A0A087WW87	0	1303.62	63.69	2	0.11731	14.7936
A0A0J9YX35	Immunoglobulin heavy variable 3-64D OS=Homo sapiens OX=9606 GN=IGHV3-64D PE=3 SV=1	9.40171	1	1	117	12.814	7.85	38.34
	Sequence	Modifications	# PSMs	Master Protein Accessions	# Missed Cleavages	Theo. MH+ [Da]	Ions Score Mascot	Charge Mascot	DeltaM [ppm] Mascot	RT [min] Mascot
	NTLYLQMSSLR		1	A0A0J9YX35	0	1325.69	38.34	2	-0.858198	18.8536
P02452	Collagen alpha-1(I) chain OS=Homo sapiens OX=9606 GN=COL1A1 PE=1 SV=5	1.02459	1	1	1464	138.857	5.8	32.25
	Sequence	Modifications	# PSMs	Master Protein Accessions	# Missed Cleavages	Theo. MH+ [Da]	Ions Score Mascot	Charge Mascot	DeltaM [ppm] Mascot	RT [min] Mascot
	GESGPSGPAGPTGAR		1	P02452	0	1297.61	32.25	2	-0.683982	8.78509
P50402	Emerin OS=Homo sapiens OX=9606 GN=EMD PE=1 SV=1	3.93701	1	1	254	28.976	5.5	29.56
	Sequence	Modifications	# PSMs	Master Protein Accessions	# Missed Cleavages	Theo. MH+ [Da]	Ions Score Mascot	Charge Mascot	DeltaM [ppm] Mascot	RT [min] Mascot
	APGAGLGQDR		1	P50402	0	941.48	29.56	2	1.41247	9.01445
P23396	40S ribosomal protein S3 OS=Homo sapiens OX=9606 GN=RPS3 PE=1 SV=2	5.34979	1	1	243	26.671	9.66	61.9
	Sequence	Modifications	# PSMs	Master Protein Accessions	# Missed Cleavages	Theo. MH+ [Da]	Ions Score Mascot	Charge Mascot	DeltaM [ppm] Mascot	RT [min] Mascot
	ELAEDGYSGVEVR		1	P23396	0	1423.67	61.9	2	-1.36795	13.7426
Q6UWP8	Suprabasin OS=Homo sapiens OX=9606 GN=SBSN PE=1 SV=2	3.05085	1	1	590	60.505	7.01	25.4
	Sequence	Modifications	# PSMs	Master Protein Accessions	# Missed Cleavages	Theo. MH+ [Da]	Ions Score Mascot	Charge Mascot	DeltaM [ppm] Mascot	RT [min] Mascot
	FGQGVDNAAGQAGNEAGR		1	Q6UWP8	0	1718.78	25.4	2	-0.351519	10.6262
P31943	Heterogeneous nuclear ribonucleoprotein H OS=Homo sapiens OX=9606 GN=HNRNPH1 PE=1 SV=4	2.22717	1	1	449	49.198	6.3	0
	Sequence	Modifications	# PSMs	Master Protein Accessions	# Missed Cleavages	Theo. MH+ [Da]	Ions Score Mascot	Charge Mascot	DeltaM [ppm] Mascot	RT [min] Mascot
	VHIEIGPDGR		1	P31943	0	1092.58	24.19	2	-0.554522	12.7002
Q4FZB7	Histone-lysine N-methyltransferase KMT5B OS=Homo sapiens OX=9606 GN=KMT5B PE=1 SV=5	1.01695	1	1	885	99.126	8.78	32.11
	Sequence	Modifications	# PSMs	Master Protein Accessions	# Missed Cleavages	Theo. MH+ [Da]	Ions Score Mascot	Charge Mascot	DeltaM [ppm] Mascot	RT [min] Mascot
	RLEQKNASR		1	Q4FZB7	2	1101.61	32.11	2	3.45532	14.5145
P0DTE2	Probable non-functional immunoglobulin heavy variable 8-51-1 OS=Homo sapiens OX=9606 GN=IGHV8-51-1 PE=1 SV=1	8.69565	1	1	115	13.072	7.3	26.38
	Sequence	Modifications	# PSMs	Master Protein Accessions	# Missed Cleavages	Theo. MH+ [Da]	Ions Score Mascot	Charge Mascot	DeltaM [ppm] Mascot	RT [min] Mascot
	GLEWVAVIWR		1	P0DTE2	0	1228.68	26.38	2	-0.0510801	26.5685
P26641	Elongation factor 1-gamma OS=Homo sapiens OX=9606 GN=EEF1G PE=1 SV=3	2.97483	1	1	437	50.087	6.67	40.23
	Sequence	Modifications	# PSMs	Master Protein Accessions	# Missed Cleavages	Theo. MH+ [Da]	Ions Score Mascot	Charge Mascot	DeltaM [ppm] Mascot	RT [min] Mascot
	ALIAAQYSGAQVR		1	P26641	0	1347.74	40.23	2	0.390684	14.7023
P33993	DNA replication licensing factor MCM7 OS=Homo sapiens OX=9606 GN=MCM7 PE=1 SV=4	2.64256	1	1	719	81.257	6.46	35.5
	Sequence	Modifications	# PSMs	Master Protein Accessions	# Missed Cleavages	Theo. MH+ [Da]	Ions Score Mascot	Charge Mascot	DeltaM [ppm] Mascot	RT [min] Mascot
	IAQPGDHVSVTGIFLPILR		1	P33993	0	2033.15	35.5	3	2.24546	25.0298
O95758	Polypyrimidine tract-binding protein 3 OS=Homo sapiens OX=9606 GN=PTBP3 PE=1 SV=2	1.81159	1	1	552	59.652	9.04	24.44
	Sequence	Modifications	# PSMs	Master Protein Accessions	# Missed Cleavages	Theo. MH+ [Da]	Ions Score Mascot	Charge Mascot	DeltaM [ppm] Mascot	RT [min] Mascot
	EGQEDQGLTK		1	O95758	0	1104.52	24.44	2	-0.540463	7.87864
P07910	Heterogeneous nuclear ribonucleoproteins C1/C2 OS=Homo sapiens OX=9606 GN=HNRNPC PE=1 SV=4	3.26797	1	1	306	33.65	5.08	25.18
	Sequence	Modifications	# PSMs	Master Protein Accessions	# Missed Cleavages	Theo. MH+ [Da]	Ions Score Mascot	Charge Mascot	DeltaM [ppm] Mascot	RT [min] Mascot
	LKGDDLQAIK		1	P07910	1	1100.63	25.18	2	-1.85888	11.3512
P81605	Dermcidin OS=Homo sapiens OX=9606 GN=DCD PE=1 SV=2	10	1	1	110	11.277	6.54	48.31
	Sequence	Modifications	# PSMs	Master Protein Accessions	# Missed Cleavages	Theo. MH+ [Da]	Ions Score Mascot	Charge Mascot	DeltaM [ppm] Mascot	RT [min] Mascot
	ENAGEDPGLAR		1	P81605	0	1128.53	48.31	2	-0.423393	9.54033
Q00325	Phosphate carrier protein, mitochondrial OS=Homo sapiens OX=9606 GN=SLC25A3 PE=1 SV=2	3.31492	1	1	362	40.069	9.38	55.9
	Sequence	Modifications	# PSMs	Master Protein Accessions	# Missed Cleavages	Theo. MH+ [Da]	Ions Score Mascot	Charge Mascot	DeltaM [ppm] Mascot	RT [min] Mascot
	IQTQPGYANTLR		1	Q00325	0	1361.72	55.9	2	0.105628	12.4601
Q9H0C2	ADP/ATP translocase 4 OS=Homo sapiens OX=9606 GN=SLC25A31 PE=1 SV=1	3.80952	1	1	315	34.999	9.89	51.69
	Sequence	Modifications	# PSMs	Master Protein Accessions	# Missed Cleavages	Theo. MH+ [Da]	Ions Score Mascot	Charge Mascot	DeltaM [ppm] Mascot	RT [min] Mascot
	YFPTQALNFAFK		1	Q9H0C2	0	1446.74	51.69	2	0.514507	23.412
A0A075B6R9	Probable non-functional immunoglobulin kappa variable 2D-24 OS=Homo sapiens OX=9606 GN=IGKV2D-24 PE=1 SV=1	10.8333	1	1	120	13.071	8.87	0
	Sequence	Modifications	# PSMs	Master Protein Accessions	# Missed Cleavages	Theo. MH+ [Da]	Ions Score Mascot	Charge Mascot	DeltaM [ppm] Mascot	RT [min] Mascot
	FSGSGAGTDFTLK		2	A0A075B6R9	0	1287.62	20.5	2	7.83008	17.8741
P06312	Immunoglobulin kappa variable 4-1 OS=Homo sapiens OX=9606 GN=IGKV4-1 PE=1 SV=1	7.43802	1	1	121	13.372	5.25	50.16
	Sequence	Modifications	# PSMs	Master Protein Accessions	# Missed Cleavages	Theo. MH+ [Da]	Ions Score Mascot	Charge Mascot	DeltaM [ppm] Mascot	RT [min] Mascot
	LLIYWASTR		1	P06312	0	1122.63	50.16	2	0.594367	20.7802
O76013	Keratin, type I cuticular Ha6 OS=Homo sapiens OX=9606 GN=KRT36 PE=1 SV=1	2.35546	1	1	467	52.214	4.94	39.83
	Sequence	Modifications	# PSMs	Master Protein Accessions	# Missed Cleavages	Theo. MH+ [Da]	Ions Score Mascot	Charge Mascot	DeltaM [ppm] Mascot	RT [min] Mascot
	QLVEADINGLR		1	O76013	0	1227.67	39.83	2	-0.248682	16.7997
Q92841	Probable ATP-dependent RNA helicase DDX17 OS=Homo sapiens OX=9606 GN=DDX17 PE=1 SV=2	1.64609	1	1	729	80.222	8.27	43.57
	Sequence	Modifications	# PSMs	Master Protein Accessions	# Missed Cleavages	Theo. MH+ [Da]	Ions Score Mascot	Charge Mascot	DeltaM [ppm] Mascot	RT [min] Mascot
	APILIATDVASR		1	Q92841	0	1226.71	43.57	2	1.1452	18.0521
P08865	40S ribosomal protein SA OS=Homo sapiens OX=9606 GN=RPSA PE=1 SV=4	4.40678	1	1	295	32.833	4.87	29.88
	Sequence	Modifications	# PSMs	Master Protein Accessions	# Missed Cleavages	Theo. MH+ [Da]	Ions Score Mascot	Charge Mascot	DeltaM [ppm] Mascot	RT [min] Mascot
	FAAATGATPIAGR		1	P08865	0	1203.65	29.88	2	0.364125	13.2123
P14618	Pyruvate kinase PKM OS=Homo sapiens OX=9606 GN=PKM PE=1 SV=4	1.50659	1	1	531	57.9	7.84	24.82
	Sequence	Modifications	# PSMs	Master Protein Accessions	# Missed Cleavages	Theo. MH+ [Da]	Ions Score Mascot	Charge Mascot	DeltaM [ppm] Mascot	RT [min] Mascot
	IENHEGVR		1	P14618	0	953.48	24.82	2	0.242457	6.31033

## Sheet:  Intersection
Proteins
ACTB
ALB
C3
COL1A1
COL1A2
CSTA
DCD
DSG1
EEF1A1
EEF1G
FLG2
H2BC12
H4C1
HNRNPA1
HNRNPC
HNRNPM
HRNR
HSPA8
IGKV2-40
IGKV2D-24
IGKV4-1
KRT1
KRT10
KRT14
KRT16
KRT2
KRT5
KRT9
RPS27A
SBSN
SLC25A3
TAF15
TUBA1B
TUBB
TUBB4B
TUFM
YEATS2
